# Supplementary material for: Study of Dimorphism Transition Mechanism of Tremella fuciformis Based on Comparative Proteomics
Source: J Fungi (Basel). 2022 Feb 28;8(3):242. doi: 10.3390/jof8030242 (PMC8955754; doi:10.3390/jof8030242)
Supplement: Supplementary file 1 [file jof-08-00242-s001.zip]

Archive with 6 entries (6 files):
- Figures S1-S3.pdf
- Table S1.xlsx
- Table S2.xlsx
- Table S3.xlsx
- Table S4.xlsx
- Table S5.pdf
