# Supplementary material for: Study of Dimorphism Transition Mechanism of Tremella fuciformis Based on Comparative Proteomics
Source: J Fungi (Basel). 2022 Feb 28;8(3):242. doi: 10.3390/jof8030242 (PMC8955754; doi:10.3390/jof8030242)
Supplement: Supplementary file 1 [file jof-08-00242-s001.zip › Table S1.xlsx]

## Sheet: sheet1
Table S1 Quantification information of DIA comparative proteomics.
Major Protein	Protein name	Homo in Tremella mesenterica(UniprotKB ID)	MolecularWeight	FBMds1 Intensity	FBMds2 Intensity	FBMds3 Intensity	DM1 Intensity	DM2 Intensity	DM3 Intensity	P Value	P.adj	Fold Change Ratio
AX100	Uncharacterized protein	A0A4Q1BDZ6_TREME	37747.9	4.68358e+06	5.17308e+06	4066013	3.98806e+06	3.88328e+06	3.58546e+06	0.111185	0.158543	0.822888
AX10000	ATP-dependent RNA helicase DBP8	A0A4Q1B8F6_TREME	66559.7	280531	237552	106557	380998	275205	207002	0.333562	0.398414	1.38192
AX10001	Uncharacterized protein	A0A4Q1BFC6_TREME	72543.5	701246	596406	833704	1.11721e+06	1.0688e+06	1.20378e+06	0.0111613	0.0248328	1.59043
AX10003	Uncharacterized protein	A0A4Q1B861_TREME	76140.8	292866	311149	1.06989e+06	702161	621471	357771	0.994736	0.997169	1.00448
AX10006	WW domain-containing protein	A0A4Q1BFP3_TREME	16132.3	414944	486450	485859	Filtered	Filtered	97254.4	1e-06	8.12748e-06	0
AX10007	WW domain-containing protein	A0A4Q1BFP3_TREME	71887.6	453118	509731	572986	925904	590151	613652	0.201906	0.261462	1.38668
AX10008			30393.9	1.69797e+06	2.57148e+06	2.08295e+06	709468	743000	357766	0.0136152	0.0290208	0.284968
AX10009	Tetraspanin Tsp2	A0A4V1M322_TREME	62585.4	1.12182e+06	979450	965999	1.30177e+06	1.2174e+06	1.20066e+06	0.0273872	0.0499499	1.21275
AX10010	AGC/AKT protein kinase	A0A4Q1BDK8_TREME	63077.9	2.86101e+06	2.48103e+06	4316970	4.37129e+06	4175326	3.87463e+06	0.237827	0.299947	1.28597
AX10011	Uncharacterized protein	A0A4Q1B7U0_TREME	28681.2	920836	1.6138e+06	1964735	1.79682e+06	1958096	1.63552e+06	0.434669	0.498297	1.19804
AX10012	CDP-diacylglycerol synthase (EC 2.7.7.41) (Phosphatidate cytidylyltransferase, mitochondrial)	A0A4Q1B7U1_TREME	59047.7	438504	265087	370906	44800.2	86466.4	131833	0.0181498	0.0364392	0.244858
AX10015	Complex I-B14.7 (NADH dehydrogenase [ubiquinone] 1 alpha subcomplex subunit 11) (NADH-ubiquinone oxidoreductase subunit B14.7)	A0A4Q1B826_TREME	18338.8	327006	329515	244557	87760.9	184659	202574	0.0377947	0.0646976	0.527139
AX10016	Ubiquitin-conjugating enzyme E2 H	A0A4Q1BFI5_TREME	28291.5	868162	884206	866932	1.83188e+06	1.69781e+06	1.93734e+06	0.00508417	0.0138457	2.08721
AX10018	Uncharacterized protein	A0A4Q1BF70_TREME	90648.6	57585.7	44072.1	63824.8	381089	420845	256767	0.0251114	0.0468735	6.39765
AX10019	ATP-dependent 6-phosphofructokinase (ATP-PFK) (Phosphofructokinase) (EC 2.7.1.11) (Phosphohexokinase)	A0A4Q1B808_TREME	99314.8	8440556	8158135	7564717	10858217	9836294	11533497	0.0173645	0.0352949	1.33375
AX10021	Uncharacterized protein	A0A4Q1BFH6_TREME	65974	548132	531861	694903	455228	279806	317614	0.0316789	0.0559475	0.593076
AX10023	EXS domain-containing protein	A0A4Q1BDA4_TREME	62385.1	247293	217096	222101	173529	122042	190953	0.0657756	0.102337	0.708712
AX10024	Nup54 domain-containing protein	A0A4Q1B9B6_TREME	54654.4	1386937	1.3732e+06	1.70961e+06	1434415	1.69628e+06	1.64376e+06	0.50637	0.566384	1.06817
AX10025	Uncharacterized protein	A0A4Q1BGD3_TREME	154572	877067	845213	964371	1.10827e+06	1.12241e+06	1.26505e+06	0.0140497	0.0297371	1.30114
AX10026	H/ACA ribonucleoprotein complex non-core subunit NAF1	A0A4Q1BF81_TREME	85057.7	739926	538550	475173	504426	586200	468341	0.514377	0.574109	0.888986
AX10027	Uncharacterized protein	A0A4Q1BDZ5_TREME	50753.3	274559	169836	341731	1.70192e+06	1581015	1.99182e+06	0.00251542	0.00811326	6.70981
AX10028	Uncharacterized protein	A0A4Q1BDM6_TREME	19172.4	1307860	1.2542e+06	1.21579e+06	853174	677342	595494	0.0113652	0.0251984	0.562757
AX10029	Sod	A0A4Q1BBY7_TREME	33611.9	2511058	2.66081e+06	1.94426e+06	790100	772790	999027	0.0131043	0.0282069	0.360016
AX1003			63146.8	181435	152915	Filtered	254569	284703	240502	0.00645845	0.0164632	1.5548
AX10031	Uncharacterized protein	A0A4Q1BDY1_TREME	20392	958122	926375	862719	2314550	1.25647e+06	397971	0.541994	0.600263	1.44473
AX10032	Uncharacterized protein	A0A4Q1BBZ0_TREME	34060.7	923666	965866	852321	442565	537905	567814	0.00147318	0.00541867	0.564685
AX10035	Nuclear segregation protein Bfr1	A0A4Q1BG99_TREME	60899.9	7.02344e+06	7339035	8.23902e+06	5211993	5743526	5653047	0.0185785	0.0370972	0.734843
AX10036	Histone H3	A0A4Q1BQ32_TREME	15500	3.16392e+06	3.52571e+06	8.26416e+06	1.35486e+06	2.61802e+06	1.02672e+06	0.173955	0.230734	0.334337
AX10037	Uncharacterized protein	A0A4Q1BMM5_TREME	174669	27147540	26512446	24693878	39086460	35933068	39229968	0.00135898	0.00508003	1.45812
AX10039	Complex I-B22 (NADH dehydrogenase [ubiquinone] 1 beta subcomplex subunit 9) (NADH-ubiquinone oxidoreductase B22 subunit)	A0A4Q1BC32_TREME	13303.2	2.49281e+06	2.47475e+06	2.00682e+06	1.49164e+06	1.608e+06	1.59419e+06	0.0354664	0.0613896	0.67301
AX1004	Uncharacterized protein	A0A4Q1BLF2_TREME	68203.4	224210	281876	229228	699251	679125	646277	7.15761e-05	0.00046884	2.75345
AX10040	WD	A0A4V1M3C2_TREME	148640	709655	648998	805165	827057	1.05227e+06	674938	0.362195	0.426838	1.18044
AX10041	Uncharacterized protein	A0A4Q1BCC3_TREME	34180.2	88729.4	109385	Filtered	454114	608539	878440	0.047293	0.077921	6.53188
AX10043	Uncharacterized protein	A0A4Q1BCC3_TREME	33357.6	311161	448603	433603	Filtered	1	Filtered	1e-06	8.12748e-06	0
AX10045			18558.3	406513	467453	207956	107282	Filtered	1	1e-06	8.12748e-06	0
AX10046	Cation-transporting ATPase	A0A4Q1BGA4_TREME	50011.8	4.1644e+06	2.66111e+06	2545686	8432796	7900129	8899245	0.00257913	0.0082492	2.69252
AX10047	Cation-transporting ATPase	A0A4Q1BGA4_TREME	36987.3	3548132	2936904	3.21679e+06	10340534	9932057	10673069	1.9175e-05	0.000140879	3.18967
AX10048	Pre-mRNA-splicing factor SYF1	A0A4Q1BC05_TREME	117484	1.65087e+06	1.3416e+06	3364930	1.10785e+06	1.58618e+06	1.0607e+06	0.299148	0.362438	0.590608
AX10049	Uncharacterized protein	A0A4Q1BGD8_TREME	35497.2	2.11714e+06	2.6612e+06	1.28901e+06	514123	462825	606805	0.0631109	0.0989697	0.261029
AX1005	Uncharacterized protein	A0A4Q1BL03_TREME	63856.3	2.1303e+06	2.13055e+06	2673418	2414410	2.27542e+06	2.36211e+06	0.847621	0.8735	1.01697
AX10050	Uncharacterized protein	A0A4Q1BEB0_TREME	115659	173767	167587	166539	81474.7	Filtered	Filtered	1e-06	8.12748e-06	0
AX10051	Sulfhydryl oxidase (EC 1.8.3.2)	A0A4Q1BG75_TREME	35070.3	15687.5	Filtered	32987.2	324602	496985	599390	0.0299373	0.0535976	19.4622
AX10052	HMA domain-containing protein	A0A4Q1BDR7_TREME	9852.37	1.094e+06	1.0912e+06	976534	2.01896e+06	2.59376e+06	2.55488e+06	0.01546	0.0320366	2.26699
AX10055	Protein YOP1	A0A4Q1BEZ5_TREME	38496.3	288051	223040	210503	734825	697612	722307	0.000560503	0.00261903	2.98609
AX10056	CBM21 domain-containing protein	A0A4Q1BDJ4_TREME	104919	1.58953e+06	2331339	2125222	2.97961e+06	3.14156e+06	2891347	0.0365973	0.0629552	1.49064
AX10057	Uncharacterized protein	A0A4Q1BD45_TREME	61337.7	210416	176686	175447	364799	351387	304154	0.00411345	0.011772	1.81378
AX10058	Uncharacterized protein	A0A4Q1BB80_TREME	165588	1.12728e+06	1.85543e+06	956458	650473	522162	1.44951e+06	0.337307	0.401967	0.665659
AX10059	SAGA-associated factor 11	A0A4Q1BBE1_TREME	28836.9	123015	40521.2	190786	61007.2	122462	35736.8	0.434855	0.498297	0.618665
AX1006	Mitochondrial import inner membrane translocase subunit	A0A4Q1BL07_TREME	12192.8	646047	435557	254122	139355	191177	573059	0.464325	0.526333	0.676479
AX10060	Annexin	A0A4Q1BLH6_TREME	51135.6	8834145	10064720	8859964	3.81037e+06	3.48561e+06	3.3328e+06	0.00230892	0.00758795	0.382897
AX10062	PITH domain-containing protein	A0A4Q1BLD2_TREME	23734.1	2.35069e+06	2.00301e+06	2.59482e+06	7361745	7.45762e+06	7.46766e+06	0.000771893	0.00330043	3.20745
AX10063	Uncharacterized protein	A0A4V1M4C8_TREME	95935.2	444552	175785	410200	1.51711e+06	1.70378e+06	1.43417e+06	0.000493896	0.00237216	4.51712
AX10064	Uncharacterized protein	A0A4V1M393_TREME	144436	716517	281273	8476.2	2.18517e+06	2.0348e+06	2.13547e+06	0.0104211	0.0237005	6.31586
AX10065	Phospholipase (EC 3.1.4.4)	A0A4Q1BG78_TREME	98293	1280347	913538	1.63665e+06	1.90283e+06	2.12317e+06	1.36545e+06	0.165892	0.221472	1.4075
AX10068	CDT1	A0A4Q1BDV3_TREME	57875.1	175189	283640	244689	36560.4	210684	143913	0.167639	0.223493	0.556001
AX10069	rRNA-processing protein	A0A4Q1BF00_TREME	14646.9	151823	155538	259822	Filtered	988582	1.14527e+06	0.000152069	0.000873444	5.64329
AX1007	Uncharacterized protein	A0A4V1M3Y2_TREME	14711.5	274728	246320	288643	3669.87	Filtered	65184.1	0.0007182	0.00314582	0.127556
AX10073	WW domain-containing protein	A0A4Q1BB87_TREME	26045	1.09391e+06	1079766	1.13383e+06	7.14821e+06	6.94109e+06	6601170	0.000676015	0.00302572	6.25561
AX10076	40S ribosomal protein S25	A0A4Q1BFQ7_TREME	12066.2	24358620	23632236	23158664	18176036	18046022	18641536	0.000832142	0.00348782	0.771103
AX10077	MRP family ATP-binding protein	A0A4Q1B9M2_TREME	25038.9	521929	518362	497861	233133	245826	192731	0.000679303	0.00303111	0.436686
AX10078	STE/STE7/MKK protein kinase	A0A4Q1BFV3_TREME	63059.5	549026	568122	542034	2286496	2.22448e+06	2.16817e+06	0.000225369	0.00122575	4.02557
AX10079	RNase III domain-containing protein	A0A4Q1BCI9_TREME	34248.8	1.43792e+06	1660462	2063478	674493	488797	625257	0.018503	0.037006	0.346492
AX1008	UBC core domain-containing protein	A0A4Q1BL53_TREME	99979.1	918934	764056	1.02504e+06	998846	896423	761638	0.876121	0.898996	0.981122
AX10080	Cytochrome b-c1 complex subunit Rieske, mitochondrial (EC 7.1.1.8)	A0A4Q1BED0_TREME	29746.6	17873984	21555234	22110822	12225158	11952066	13077792	0.0205263	0.0399661	0.605378
AX10081	Uncharacterized protein	A0A4Q1BCA1_TREME	60733.5	370054	246591	252498	95003.4	94177.7	107921	0.0401127	0.0679961	0.341834
AX10082	VPS37 C-terminal domain-containing protein	A0A4Q1BBI3_TREME	23615.3	458767	394316	238773	759437	590973	505525	0.0628924	0.0987435	1.6998
AX10088			42844.9	929635	374283	1.21944e+06	Filtered	1.3889e+06	986359	0.296834	0.360193	1.41196
AX10089			27910.5	334407	286194	402150	1	Filtered	Filtered	1e-06	8.12748e-06	0
AX1009	Uncharacterized protein	A0A4Q1BL04_TREME	28404.7	912079	1.04419e+06	999049	702833	653029	812566	0.013752	0.0292152	0.733737
AX10090			49990.9	199015	172108	303963	1	1	Filtered	1e-06	8.12748e-06	0
AX10092			83983.8	819182	791001	909569	783043	695513	812562	0.204198	0.264073	0.909264
AX10093			86638.6	Filtered	Filtered	Filtered	715191	736524	943899	1e-06	8.12748e-06	#NUM!
AX10097			126623	460255	39820	1	1.28444e+06	695703	2047487	0.0974629	0.14212	5.36937
AX101	Uncharacterized protein	A0A4Q1BBY4_TREME	78304.4	505619	485679	248251	2843932	1.53272e+06	7.27994e+06	0.1833	0.240901	9.40389
AX1010	Dynein light chain	A0A4Q1BL24_TREME	10773.4	764601	860605	737971	932824	943087	963112	0.044798	0.0745075	1.20136
AX10104	Uncharacterized protein	A0A4Q1BMH5_TREME	19479.8	383415	357010	357795	663109	662175	654515	0.00032444	0.00167144	1.80273
AX10106	60S acidic ribosomal protein P2	A0A4Q1BME8_TREME	11183.3	48200244	48166952	56836440	30333750	31448514	31525226	0.018708	0.0372731	0.609042
AX10107	Cyclin-dependent kinases regulatory subunit	A0A4Q1BMF5_TREME	11960.6	1829484	1.46995e+06	2060603	495702	489091	510003	0.0171331	0.0348864	0.278878
AX10108	Uncharacterized protein	A0A4V1M437_TREME	94241.9	322872	175696	186265	140885	131443	170669	0.229335	0.291133	0.646868
AX10109	F-box and WD-40 domain-containing protein MET30	A0A4Q1BMG7_TREME	89045.4	241736	214880	284832	147368	229335	223373	0.235683	0.297874	0.80933
AX1011	Chromatin modification-related protein EAF3	A0A4Q1BL08_TREME	35592.7	3.25674e+06	3.36483e+06	3.24149e+06	1.47961e+06	1393900	1468385	8.18587e-06	6.25439e-05	0.440218
AX10111	Uncharacterized protein	A0A4Q1BMF4_TREME	31872.7	1.01392e+06	1.01827e+06	991637	492268	466343	513013	2.81665e-05	0.00020052	0.486676
AX10112	Ubiquitin-conjugating enzyme E2 J2	A0A4Q1BMW9_TREME	20103.1	523195	1.08227e+06	434860	1.34057e+06	1.23484e+06	1.23383e+06	0.0963813	0.140793	1.86698
AX10113	Uncharacterized protein	A0A4Q1BME7_TREME	161986	3.10706e+06	3.37874e+06	4.15415e+06	1.9244e+06	1.98353e+06	1.85887e+06	0.033649	0.0587578	0.541996
AX10114	Uncharacterized protein	A0A4Q1BMF1_TREME	36855.3	836478	1.29784e+06	1.20918e+06	1685446	1.02767e+06	1.64839e+06	0.264586	0.327551	1.30448
AX10116	Uncharacterized protein	A0A4Q1BH49_TREME	14715.4	2.22328e+06	2.93046e+06	2185850	587877	651228	620067	0.0166292	0.0339808	0.253307
AX10117	Uncharacterized protein	A0A4Q1BH55_TREME	15119.4	Filtered	Filtered	Filtered	743684	772814	776330	1e-06	8.12748e-06	#NUM!
AX10118	Senescence domain-containing protein	A0A4Q1BH52_TREME	65186.6	1.94604e+06	1.75889e+06	1.86856e+06	2.56723e+06	2503241	3.40212e+06	0.0754837	0.114735	1.52016
AX10119	Enoyl-CoA hydratase	A0A4Q1BEJ2_TREME	31679.8	436116	385286	441248	234119	73594.8	255770	0.0454937	0.0754896	0.446271
AX1012	TFIIB-type domain-containing protein	A0A4Q1BLE3_TREME	39546.9	204015	253208	282572	163687	312965	83939	0.471877	0.533733	0.757766
AX10120	Uncharacterized protein	A0A4Q1BH58_TREME	76059.5	1.12248e+06	1.1807e+06	1.73508e+06	1.29246e+06	1.2287e+06	1.25599e+06	0.690609	0.736433	0.935339
AX10122	CAMK/CAMK1/CAMK1-RCK protein kinase	A0A4V1M3Y8_TREME	76589.6	2831496	2376332	2.8682e+06	2.66756e+06	2.39828e+06	2.25509e+06	0.281945	0.345094	0.906502
AX10124	Uncharacterized protein	A0A4Q1BL63_TREME	16100.4	99942.2	592342	175715	816842	914391	942422	0.0517114	0.0838879	3.08025
AX10125	Uncharacterized protein	A0A4Q1BL61_TREME	18015.6	716149	713724	865028	2.92604e+06	2.66895e+06	2.79541e+06	6.20329e-05	0.000411497	3.6561
AX10126	Uncharacterized protein	A0A4Q1BLF7_TREME	29555.5	407892	518209	501092	132901	135269	226717	0.0026237	0.0083406	0.346755
AX10129	SANT domain-containing protein	A0A4Q1BL67_TREME	134483	153587	139613	263829	57269.9	40779.6	50148.3	0.0716234	0.109798	0.266051
AX1013	Uncharacterized protein	A0A4Q1BKZ3_TREME	99982	155294	155027	201336	681388	387641	666420	0.0477055	0.0785464	3.39183
AX10130	Adenine DNA glycosylase (EC 3.2.2.31)	A0A4Q1BL62_TREME	59285.1	133343	129652	41755.5	Filtered	Filtered	Filtered	1e-06	8.12748e-06	0
AX10132	PKS	A0A4Q1BPT8_TREME	36047.8	193925	206223	288525	243122	243518	230753	0.79146	0.825409	1.0417
AX10145	2-Hacid	A0A4Q1BEZ4_TREME	38910.3	Filtered	67483.9	13454.7	Filtered	Filtered	Filtered	1e-06	8.12748e-06	0
AX10158	GTP-binding protein 1	A0A4Q1BSI8_TREME	67318.9	1.52867e+06	1.40934e+06	1.01069e+06	1955881	1.57263e+06	1.80246e+06	0.0818099	0.122694	1.35006
AX1016	Uncharacterized protein	A0A4V1M3Y1_TREME	55565.7	345748	245504	622932	Filtered	Filtered	Filtered	1e-06	8.12748e-06	0
AX10161	Glucan 1,3-beta-glucosidase	A0A4Q1BH60_TREME	58530.7	Filtered	Filtered	Filtered	Filtered	162530	191839	1e-06	8.12748e-06	#NUM!
AX10162	Uncharacterized protein	A0A4Q1BS55_TREME	45703.7	568910	568084	516274	180169	199720	181904	0.000819927	0.00344923	0.339808
AX10163	Uncharacterized protein	A0A4Q1BSH1_TREME	24689.3	484766	495309	650001	351215	227985	321893	0.0247519	0.046337	0.552792
AX10164	T-complex protein 1 subunit epsilon	A0A4Q1BS56_TREME	59087.9	2.50699e+06	2.99833e+06	2.79347e+06	2.23192e+06	2260314	2.50032e+06	0.070338	0.108233	0.8426
AX10165	Fructose-bisphosphatase (EC 3.1.3.11)	A0A4Q1BGX6_TREME	34543.4	40902432	38640768	46013024	16505452	17171874	16807248	0.00711061	0.0177201	0.402087
AX10167	26S proteasome regulatory subunit N3	A0A4Q1BGX4_TREME	62162.6	1.30802e+06	1.46057e+06	1.28113e+06	1.42868e+06	1.32116e+06	1.30618e+06	1	1	1.00156
AX10168	Vacuolar protein	A0A4Q1BS62_TREME	128010	1.44741e+06	1.11094e+06	918390	685881	575722	1.19483e+06	0.239984	0.302046	0.706535
AX10170	Uncharacterized protein	A0A4Q1BSB6_TREME	17231	223349	378985	259132	234588	184166	320775	0.552958	0.610873	0.858455
AX10171	Uncharacterized protein	A0A4Q1BS60_TREME	59503.1	480675	721412	602955	1422362	1.29377e+06	1.41554e+06	0.0016485	0.00591562	2.28896
AX10173	Zn(2)-C6 fungal-type domain-containing protein	A0A4Q1BGY2_TREME	86700.4	2.30923e+06	3.97799e+06	222252	39330.9	68359.4	49937.2	0.19061	0.249138	0.0242151
AX10174	Prohibitin	A0A4Q1BGY5_TREME	34390.4	5422594	6571562	5870416	5926202	5126879	5570511	0.376779	0.441126	0.930534
AX10175	Prohibitin	A0A4Q1BGY4_TREME	29987.3	7.03074e+06	10674253	10705313	10154898	12447312	6637886	0.900203	0.918777	1.02921
AX10176	3Beta	A0A4V1M3H0_TREME	39761.4	46984.4	60235.2	1.00907e+06	2.16378e+06	2.29506e+06	2.02758e+06	0.0249434	0.0466358	5.8107
AX10177	Uncharacterized protein	A0A4V1M4M1_TREME	73862.8	838616	848381	741481	375261	653931	354988	0.055899	0.0895695	0.569979
AX10178	COPII-coated vesicle protein	A0A4Q1BS61_TREME	17956.2	1.12277e+06	1.0776e+06	1.42453e+06	2.00109e+06	2.00925e+06	1.97738e+06	0.0178568	0.0359953	1.65183
AX10179	Ran-binding protein 1	A0A4Q1BSC0_TREME	27629.3	20674386	23284390	24111852	85088864	95242016	85812656	0.00110138	0.00433749	3.90981
AX10181	Protein disulfide-isomerase domain	A0A4Q1BSA7_TREME	43551.4	7832449	7906123	7.05727e+06	6490729	6104839	6607218	0.0283812	0.0514376	0.842381
AX10182	3Beta	A0A4V1M3H0_TREME	40159.6	103218	49928.4	223692	40526.5	1	185.138	0.171007	0.227191	0.162052
AX10183	DUF676 domain-containing protein	A0A4Q1BGY1_TREME	45234.3	236651	203596	225991	192039	157035	169074	0.0258803	0.0478573	0.777722
AX10184	RGS domain-containing protein	A0A4Q1BGX0_TREME	72374.3	771577	1.95678e+06	352051	1.09045e+06	1.79856e+06	1.04706e+06	0.639551	0.692013	1.27778
AX10187	Uncharacterized protein	A0A4Q1BSI0_TREME	7286.81	1.87815e+06	2.09365e+06	2.66706e+06	570389	356104	252184	0.00865875	0.0205645	0.177542
AX10193	Proteasome endopeptidase complex (EC 3.4.25.1)	A0A4Q1BAL6_TREME	26925.8	888488	592410	994444	560136	482096	456875	0.105952	0.152408	0.605616
AX10194	50S small subunit ribosomal protein L28e	A0A4Q1BIH8_TREME	17210.6	36940976	33819160	35845184	32145406	33563068	35880044	0.325073	0.389295	0.95294
AX10196	BZIP domain-containing protein	A0A4Q1BB06_TREME	77099.1	2.11043e+06	2102359	2.06676e+06	687808	778163	772377	5.19114e-05	0.000351259	0.35645
AX10198			31063.2	920262	983816	869786	209773	300598	233372	0.00011803	0.000715161	0.268125
AX10199	MFS domain-containing protein	A0A4Q1BDE6_TREME	52517.8	347561	281914	352010	353681	292405	372888	0.715456	0.759395	1.0382
AX102	Uncharacterized protein	A0A4Q1BFQ8_TREME	13234.5	101268	85341.5	186180	Filtered	1	Filtered	1e-06	8.12748e-06	0
AX10200	Uncharacterized protein	A0A4V1M3L9_TREME	80229.2	75453.1	137320	97851.3	55423.5	28046.1	37540.7	0.0546531	0.087963	0.389571
AX10201			42168.4	438354	190748	509830	Filtered	237482	Filtered	1e-06	8.12748e-06	0
AX10204	S-(hydroxymethyl)glutathione dehydrogenase (EC 1.1.1.284)	A0A4Q1BAL5_TREME	40460.3	7261829	6454776	8345027	23580402	24910218	23674698	2.80186e-05	0.000199715	3.27108
AX10205	3-hydroxyanthranilate 3,4-dioxygenase	A0A4V1M370_TREME	19749.8	1.71562e+06	1.89634e+06	2.68255e+06	413844	184647	434045	0.0213473	0.0411735	0.164038
AX10206	60S ribosome subunit biogenesis protein NIP7	A0A4Q1BFZ1_TREME	20524.7	1.29309e+06	1.38376e+06	1585231	361984	343599	380422	0.005983	0.0155785	0.254807
AX10207	Proteasome endopeptidase complex (EC 3.4.25.1)	A0A4Q1BAL6_TREME	32194.1	5640782	6361599	5.56877e+06	10848982	11059599	11244055	0.000510009	0.00243261	1.88677
AX10208	Uncharacterized protein	A0A4Q1BQJ1_TREME	38078.5	895435	929740	897086	1.68585e+06	1.46101e+06	1.57383e+06	0.00799529	0.0193492	1.73411
AX10210	Uncharacterized protein	A0A4Q1BWP2_TREME	55330	261097	308599	223265	464875	546868	625098	0.0120238	0.0263633	2.06421
AX10211	Uncharacterized protein	A0A4Q1BVQ1_TREME	78122	425147	1.56428e+06	361012	112526	608762	79770.1	0.320461	0.384929	0.340812
AX10215	HTH CENPB-type domain-containing protein	A0A4Q1BQQ4_TREME	77884.8	210678	109459	373349	242153	225797	193900	0.909233	0.92625	0.954383
AX10219	Uncharacterized protein	A0A4Q1BML9_TREME	16204.5	1.35646e+06	1.54146e+06	1.73746e+06	685096	667686	574806	0.00927385	0.0215963	0.415842
AX10220	Uncharacterized protein	A0A4Q1BU18_TREME	44372.7	154842	118582	231174	896640	284465	281063	0.25766	0.320705	2.89769
AX10221	Cytosolic Fe-S cluster assembly factor NBP35 (Nucleotide-binding protein 35)	A0A4Q1BSV0_TREME	35413.6	3.20253e+06	4541533	3.57814e+06	4069800	3.95439e+06	2.61235e+06	0.738923	0.778542	0.939441
AX10222	Methylsterol monooxygenase	A0A4Q1BWF3_TREME	40182.6	6008178	6404902	5448548	817439	721034	887002	0.00228062	0.00754246	0.135792
AX10223	Hydroxyacid-oxoacid transhydrogenase	A0A4Q1BQB7_TREME	56970.6	1.88574e+06	2.30389e+06	1582047	2.19844e+06	2.17915e+06	3778497	0.267511	0.330743	1.41312
AX10224	Uncharacterized protein	A0A4Q1BQC9_TREME	56447.1	3315778	2.75851e+06	3.51553e+06	4.6307e+06	4323642	4.0821e+06	0.0177693	0.0358889	1.3594
AX10225	Uncharacterized protein	A0A4Q1BQN2_TREME	22266	5.57225e+06	4672834	4.49915e+06	8358398	8210391	8.09776e+06	0.00751224	0.0184605	1.67296
AX1023			88987.5	1.69584e+06	1.61579e+06	1743178	3.24041e+06	3255593	3.34025e+06	6.74722e-06	5.22477e-05	1.94592
AX10233	Oxysterol binding protein	A0A4Q1BPL0_TREME	41329.6	6827847	6313754	6412645	4047027	3.61093e+06	3888941	0.000247021	0.00132592	0.590506
AX10245			40444.2	469057	643169	461932	247122	294482	245931	0.0397498	0.0675206	0.500289
AX10246	Dynamin GTPase	A0A4Q1BT53_TREME	83281.7	Filtered	Filtered	Filtered	362688	358631	360624	1e-06	8.12748e-06	#NUM!
AX10247	Dynamin GTPase	A0A4Q1BT53_TREME	82750.3	712713	468939	37335.6	189058	230267	296926	0.487793	0.549137	0.587579
AX10261	Protein BCP1	A0A4Q1B9L2_TREME	34051.4	1.17524e+06	1056123	1.06132e+06	392771	386477	529740	0.000474447	0.00229736	0.397544
AX10263	Uncharacterized protein	A0A4Q1B9R2_TREME	87516.2	1466687	1.47062e+06	1.53283e+06	51722.3	Filtered	Filtered	1e-06	8.12748e-06	0
AX10269	Uncharacterized protein	A0A4Q1BBM2_TREME	143545	1.62882e+06	1.44705e+06	1495370	1.22177e+06	1.10893e+06	1.64843e+06	0.368897	0.433401	0.870469
AX10273			27543.8	Filtered	Filtered	Filtered	420726	509959	527884	1e-06	8.12748e-06	#NUM!
AX10275	Anaphase-promoting complex subunit 11	A0A4Q1BP48_TREME	138044	2.65608e+06	2.44588e+06	2.69052e+06	5.31911e+06	5411365	5.49632e+06	2.29017e-05	0.000166341	2.08236
AX10276	Malonic semialdehyde reductase	A0A4Q1BNX7_TREME	28656.8	6.8894e+06	8455763	4610441	2.55624e+06	1.94343e+06	2.21954e+06	0.0552673	0.0887557	0.336708
AX10277			47892	33650.7	Filtered	Filtered	142137	150600	200845	1e-06	8.12748e-06	#NUM!
AX10278	TLC domain-containing protein	A0A4Q1BNV9_TREME	43491.5	489796	469140	565191	514438	440510	571058	0.984357	0.988146	1.00123
AX10279	RRM domain-containing protein	A0A4V1M493_TREME	28628	7.18703e+06	6629354	7096174	2434344	2.2902e+06	2118191	0.000145462	0.000845655	0.327207
AX10281	Endoplasmic reticulum vesicle protein 25	A0A4Q1BNY6_TREME	28966.1	956413	1.04034e+06	2.49349e+06	2.03393e+06	3.32555e+06	1.76759e+06	0.273149	0.336264	1.58723
AX10282	Cysteinyl-tRNA synthetase (EC 6.1.1.16)	A0A4Q1BP53_TREME	88509.2	2.88181e+06	1.68786e+06	609165	2.28322e+06	1.32357e+06	4.96678e+06	0.434822	0.498297	1.6555
AX10285			63841.1	Filtered	Filtered	Filtered	1.13761e+06	377467	1905062	1e-06	8.12748e-06	#NUM!
AX10288	Uncharacterized protein	A0A4Q1BNW8_TREME	75630.1	1.11336e+06	1.1986e+06	911151	1.27776e+06	1316493	1.36658e+06	0.0886906	0.131297	1.22889
AX10289	Peptidyl-prolyl cis-trans isomerase (PPIase) (EC 5.2.1.8)	A0A4V1M492_TREME	17609	119470560	119780568	94681832	128428008	108585904	128267000	0.361171	0.425982	1.09387
AX10290	Uncharacterized protein	A0A4Q1BNU9_TREME	281127	262729	216744	235979	98997.7	103006	75644.8	0.00161258	0.00581703	0.388075
AX10291	NADH dehydrogenase (Quinone), G subunit	A0A4Q1BNU3_TREME	82429	16799798	17930772	20206562	10168006	11379163	12149042	0.0072126	0.017907	0.613359
AX10296	DNA-directed RNA polymerase I and III subunit RPAC2	A0A4Q1BP58_TREME	17755.9	723079	775648	791392	568704	714912	764323	0.305391	0.368679	0.89425
AX10298	Uncharacterized protein	A0A4Q1BP41_TREME	46805.4	693717	696376	1.01768e+06	161290	201794	408669	0.0177556	0.0358738	0.320526
AX10299	Uncharacterized protein	A0A4Q1BNW7_TREME	91672.6	77555.9	14255.4	142353	145852	136698	143959	0.225608	0.28672	1.8214
AX103	Exportin-T (Exportin(tRNA)) (tRNA exportin)	A0A4Q1B930_TREME	128083	1.31398e+06	1.09106e+06	1.23334e+06	10414653	11068122	12546390	0.00358503	0.0105276	9.35283
AX1030			63117.1	107316	193494	161544	28614.4	50285.5	33988.6	0.0366065	0.0629552	0.244161
AX10302	RIC1 domain-containing protein	A0A4Q1BW20_TREME	120418	250528	146605	211713	367724	383770	242525	0.0855079	0.127442	1.63263
AX10304	Utp12 domain-containing protein	A0A4Q1BNT8_TREME	76311.7	412081	319543	434941	486277	442312	404567	0.2741	0.337145	1.1428
AX10305	ATP-dependent RNA helicase HAS1	A0A4Q1BP55_TREME	61115.5	1.19456e+06	1073370	1.14439e+06	287181	302950	227141	9.65543e-05	0.000606822	0.239506
AX10306	mRNA 3'-end-processing protein YTH1	A0A4Q1BNT7_TREME	38052.2	331083	297810	314190	325681	341153	326986	0.213978	0.274677	1.0538
AX10307	Ion	A0A4Q1BP29_TREME	64110.1	566202	675460	850653	433920	483531	577260	0.122654	0.172751	0.714381
AX10308	Peptidase S59 domain-containing protein	A0A4Q1BNV5_TREME	196805	2544225	2452873	2.92022e+06	2794684	3016962	2823162	0.231623	0.293519	1.09062
AX10309	Translation initiation factor aIF-2	A0A4Q1BNT6_TREME	132284	2.48692e+06	2.48419e+06	3.30786e+06	5.79708e+06	5.85288e+06	5833310	0.00770864	0.0188032	2.11177
AX1031	Protein disulfide-isomerase (EC 5.3.4.1)	A0A4Q1BM65_TREME	54980.3	9902323	8858452	9125924	40903072	36341772	38921092	0.00124284	0.00474794	4.16564
AX10310	mRNA-capping enzyme subunit alpha (EC 2.7.7.50) (GTP--RNA guanylyltransferase) (mRNA guanylyltransferase)	A0A4V1M490_TREME	50818.2	2930894	2.9806e+06	3119833	6.56565e+06	5693494	6227132	0.00470513	0.0130773	2.04691
AX10311	Threonine synthase (EC 4.2.3.1)	A0A4Q1BNU7_TREME	60042.8	8219150	7792689	8813203	4692882	4.75291e+06	5214311	0.00176558	0.00620897	0.590537
AX10312	Uncharacterized protein	A0A4Q1BNT4_TREME	21989.5	575115	546264	698324	527814	490052	441411	0.104457	0.150634	0.801931
AX10313	Uncharacterized protein	A0A4Q1BNT3_TREME	65280.2	169902	131278	170954	282242	250153	292102	0.0029188	0.00904813	1.74632
AX10314	Uncharacterized protein	A0A4Q1BNT0_TREME	45541.1	386919	381646	437505	656950	735513	650551	0.00195197	0.00668091	1.69394
AX10315	Uncharacterized protein	A0A4Q1BP50_TREME	46674.2	164123	670627	812463	64509.9	16134	168841	0.135359	0.18747	0.151459
AX1032	60S ribosomal protein L32	A0A4Q1BM69_TREME	14736.3	21958494	20363742	23387628	19148834	18562554	17660390	0.0413899	0.0697694	0.842671
AX10323			48752.7	582463	501106	527436	Filtered	Filtered	Filtered	1e-06	8.12748e-06	0
AX10329			59339.7	125236	264834	178636	2.9219e+06	2.77499e+06	2.7731e+06	3.0104e-06	2.38258e-05	14.8934
AX1033	Uncharacterized protein	A0A4Q1BM61_TREME	52593.8	466826	453084	474889	403914	293376	370102	0.0744086	0.113492	0.765266
AX10335	Epimerase domain-containing protein	A0A4Q1BMP1_TREME	35333.9	322819	331351	264597	Filtered	Filtered	Filtered	1e-06	8.12748e-06	0
AX10336			62463.7	459089	546131	388788	Filtered	16781.4	Filtered	1e-06	8.12748e-06	0
AX10339			113443	140469	145691	130377	Filtered	Filtered	Filtered	1e-06	8.12748e-06	0
AX1034	Clu domain-containing protein	A0A4Q1BM70_TREME	156172	3648595	3.2646e+06	3.49075e+06	633632	599423	796511	0.000167489	0.000953425	0.195076
AX10341			28822.9	81125.6	205377	85350.1	46066	61080.4	61.107	0.14976	0.203054	0.288306
AX1035	Uncharacterized protein	A0A4Q1BMF0_TREME	23350	2.41621e+06	2.77051e+06	1.87764e+06	8452351	8070343	7.15511e+06	0.000579032	0.00267943	3.35172
AX1036	Uncharacterized protein	A0A4Q1BM60_TREME	44064	86865.2	92416.4	95368.8	28082.9	Filtered	Filtered	1e-06	8.12748e-06	0
AX1037	Endo/exonuclease/phosphatase domain-containing protein	A0A4Q1BM51_TREME	52117.8	163388	21142.3	85657.3	328317	269250	556187	0.0594054	0.0941884	4.2702
AX1038			30407.1	401074	422397	474079	156351	183068	240477	0.00202317	0.00685443	0.446916
AX104	NADH-quinone oxidoreductase subunit B 2	A0A4Q1BFJ7_TREME	25679.8	6.67357e+06	6248828	7.76696e+06	4.59845e+06	6.60802e+06	5259862	0.135997	0.188218	0.795884
AX1040	DAO domain-containing protein	A0A4Q1BM54_TREME	40122.8	1.80148e+06	2.01639e+06	883994	3.54861e+06	3.92635e+06	4703034	0.00687075	0.017299	2.59003
AX1042	Uncharacterized protein	A0A4Q1BMI7_TREME	127931	510688	454537	372643	649532	612352	832188	0.0444501	0.0740148	1.56523
AX1045	Inorganic diphosphatase (EC 3.6.1.1)	A0A4Q1BM32_TREME	29793.8	47605916	49794872	49504932	88585368	85034848	86118688	2.74739e-05	0.000196321	1.76807
AX1046	Solute carrier family 25 (Mitochondrial iron transporter), member 28/37	A0A4Q1BM29_TREME	40527.9	506873	1.24064e+06	1.2395e+06	1.42012e+06	3.58488e+06	1.28488e+06	0.273695	0.336777	2.10574
AX1047	Mitochondrial fission 1 protein	A0A4V1M423_TREME	17552.9	1015762	1.03894e+06	891863	410555	460804	419329	0.00343339	0.0101708	0.438032
AX1048	TAF domain-containing protein	A0A4Q1BM28_TREME	53532.7	1312386	797411	1.22245e+06	1.00137e+06	718211	901816	0.278898	0.342021	0.786677
AX1049	Uncharacterized protein	A0A4Q1BM24_TREME	29483.7	559588	686241	724481	360836	315119	301691	0.0137428	0.0292152	0.496188
AX105	Uncharacterized protein	A0A4V1M304_TREME	58665.7	1.61251e+06	1.4107e+06	1.60278e+06	446359	510174	502865	0.00198172	0.00674166	0.315478
AX1051	Uncharacterized protein	A0A4Q1BMI1_TREME	54606.2	840722	835995	998432	761137	780241	694746	0.0925969	0.135992	0.835888
AX1052	Kinase (EC 2.7.-.-)	A0A4Q1BB22_TREME	36297.1	715072	298933	93986.5	133971	118027	76998.7	0.291624	0.355009	0.296931
AX1053	PCI domain-containing protein	A0A4Q1BM36_TREME	60876.7	3776267	2.09193e+06	9662942	3.6834e+06	5.54901e+06	2.20423e+06	0.624639	0.679079	0.736369
AX1054	Fip1 domain-containing protein	A0A4Q1BM39_TREME	68716.2	545406	494281	536532	661742	672938	636302	0.00357008	0.0104944	1.25045
AX1055	Transferase	A0A4Q1BM35_TREME	24993.5	3.30068e+06	3719509	3142449	1.89925e+06	2170009	2.09383e+06	0.00703131	0.0175875	0.606446
AX1056	Uncharacterized protein	A0A4V1M424_TREME	12033.8	470784	466740	225641	4037439	4.5114e+06	4.86307e+06	0.00149052	0.00547191	11.5305
AX1057	Uncharacterized protein	A0A4Q1BM40_TREME	10978.1	4.14745e+06	3.61889e+06	3.548e+06	4.44369e+06	4959421	6.17322e+06	0.0956231	0.139792	1.37669
AX1058	Very-long-chain (3R)-3-hydroxyacyl-CoA dehydratase (EC 4.2.1.134)	A0A4Q1BJU9_TREME	38650.4	300573	460213	349021	531260	653451	733332	0.0252554	0.0470354	1.72827
AX1059	Uncharacterized protein	A0A4Q1BJV1_TREME	67595.3	434557	446458	472276	124260	48717.1	92888.5	0.000716579	0.00314257	0.196458
AX106	Uncharacterized protein	A0A4Q1B8U0_TREME	39760.4	614844	534096	411945	417775	524623	533363	0.712044	0.756193	0.945464
AX1060	DUF1708 domain-containing protein	A0A4Q1BK65_TREME	129525	578497	182472	6.82294	1.70497e+06	1224336	1697137	0.00536205	0.0143752	6.07962
AX1061	Uncharacterized protein	A0A4Q1BJU8_TREME	33407.3	2.5765e+06	2.31915e+06	2.97484e+06	6916462	7120046	6.92765e+06	0.000697729	0.00308442	2.66364
AX1062	Calnexin	A0A4Q1BKF0_TREME	61222	21373588	20757472	25565884	51526040	48483872	49256944	0.000352004	0.00178427	2.20493
AX1065	ATP-dependent RNA helicase DBP3	A0A4Q1BJW3_TREME	63132.3	1.69223e+06	1606919	2.84348e+06	2011022	1.47369e+06	1.18377e+06	0.364383	0.4288	0.760013
AX1066	DNA repair protein RAD16	A0A4Q1BK10_TREME	123637	1054205	1.24476e+06	738976	24925.9	234464	893537	0.124076	0.17424	0.37951
AX1067	Mitogen-activated protein kinase (EC 2.7.11.24)	A0A4Q1BK30_TREME	42714.8	1.90023e+06	2156697	1.76006e+06	5.52455e+06	5.71751e+06	5354457	2.32603e-05	0.000168307	2.85311
AX1068	Protein-ribulosamine 3-kinase (EC 2.7.1.172)	A0A4Q1BM38_TREME	33590.6	456734	551072	462873	413032	375931	551821	0.53283	0.591484	0.911677
AX1069	Taurine catabolism dioxygenase TauD	A0A4Q1BME5_TREME	46252.4	3406768	3.02789e+06	3.96737e+06	6.37838e+06	6893057	6.67246e+06	0.00173708	0.00615649	1.91731
AX107	Uncharacterized protein	A0A4Q1BEC0_TREME	61639.3	4411.26	1	1	1.27152e+06	1.16099e+06	1.13687e+06	1e-06	8.12748e-06	#NUM!
AX1071	Uncharacterized protein	A0A4Q1BM46_TREME	61509.5	1518638	1.37052e+06	1.97766e+06	1.05302e+06	1377043	991658	0.103755	0.149735	0.703072
AX1072	Uncharacterized protein	A0A4V1M425_TREME	46913.1	153507	151736	261427	111545	213731	189177	0.724914	0.767729	0.907852
AX1073	Zn(2)-C6 fungal-type domain-containing protein	A0A4Q1BM43_TREME	90603.1	275279	Filtered	Filtered	210217	117101	235613	1e-06	8.12748e-06	#NUM!
AX1074	Translation initiation factor 2 subunit 2	A0A4Q1BJV2_TREME	47634.1	5073712	5311223	4874180	5381613	5445811	5288257	0.145797	0.198902	1.05613
AX1075	ATP synthase subunit gamma	A0A4Q1BKE1_TREME	31855.3	20580294	20015372	20017764	8522078	8838084	9121312	1.63895e-06	1.31712e-05	0.436891
AX1077	Double-strand break repair protein	A0A4Q1BJU1_TREME	76387.6	1581597	1.40868e+06	1.24153e+06	495447	630671	507351	0.00543469	0.0145096	0.385997
AX1078	Non-structural maintenance of chromosomes element 4	A0A4Q1BJT7_TREME	41811.6	544666	648534	537446	240748	298965	149053	0.00401338	0.0115375	0.397982
AX1079	Peptidyl-prolyl cis-trans isomerase (PPIase) (EC 5.2.1.8)	A0A4V1M3T7_TREME	18426.2	929734	1.25136e+06	1.19135e+06	962811	657081	740519	0.0688248	0.106246	0.69991
AX108	Uncharacterized protein	A0A4Q1BGE2_TREME	62959.4	1	49769.6	35626.1	1.77064e+06	1.81034e+06	1.7948e+06	6.12614e-06	4.76311e-05	41.9676
AX1080	Uncharacterized protein	A0A4Q1BK08_TREME	47096.7	210668	207692	Filtered	336193	328294	235186	0.106914	0.153483	1.43365
AX1082	3,4-dihydroxy-2-butanone 4-phosphate synthase (DHBP synthase) (EC 4.1.99.12)	A0A4Q1BKF6_TREME	26196.6	780972	813860	689071	231946	201551	156466	0.000665836	0.00299417	0.258314
AX1083	AB hydrolase-1 domain-containing protein	A0A4Q1BJW7_TREME	59809.7	1.22433e+06	1.2229e+06	1.29251e+06	1.29783e+06	1.1543e+06	1.20802e+06	0.573057	0.63077	0.978716
AX1085	Dephospho-CoA kinase	A0A4Q1BK22_TREME	26744.9	446919	405306	281143	392096	278188	395204	0.734408	0.775208	0.940108
AX1086	Glutathione peroxidase	A0A4Q1BK38_TREME	20203	1.1319e+06	1.0337e+06	1186662	862233	874093	867059	0.0294917	0.0529651	0.776607
AX1087	Transmembrane 9 superfamily member	A0A4V1M3U0_TREME	70642.8	1.77172e+06	1.9165e+06	1.64597e+06	2.82591e+06	2449913	2465879	0.00851078	0.020314	1.45133
AX1089	Uncharacterized protein	A0A4Q1BJW4_TREME	23385.6	1.12786e+06	1.40557e+06	1628107	132969	172597	103090	0.0118388	0.0260433	0.0981983
AX109	Protein FAM50	A0A4Q1BC26_TREME	38550	299910	308868	465693	199042	153921	69882.2	0.0352254	0.061046	0.393538
AX1090	Transcription factor	A0A4Q1BJW8_TREME	62720.6	3.48173e+06	3.17679e+06	3175867	2.1426e+06	2124811	2.21337e+06	0.00544052	0.0145131	0.658993
AX1096	DSBA domain-containing protein	A0A4Q1BJU4_TREME	31082.4	84718.1	193727	2.28882e+06	1.16533e+06	436799	321868	0.799853	0.832497	0.749434
AX1097	Uncharacterized protein	A0A4Q1BJU3_TREME	47139.3	614981	1.54781e+06	924746	1.06772e+06	1.1439e+06	1.25975e+06	0.684898	0.731834	1.12432
AX1098	Carboxypeptidase D	A0A4Q1BKB7_TREME	73907.9	73199.3	47465.4	188094	538108	683922	717593	0.00184708	0.00643507	6.28201
AX11	Uncharacterized protein	A0A4V1M4P2_TREME	32147.4	998633	948223	1.27319e+06	20972828	21149466	17079882	0.00484426	0.0133636	18.3855
AX1100	p-aminobenzoic acid synthase (EC 2.6.1.85) (Para-aminobenzoate synthase)	A0A4Q1BKT8_TREME	92069.5	321840	262561	316161	291379	283679	316207	0.896814	0.915644	0.989676
AX1101	5-formyltetrahydrofolate cyclo-ligase	A0A4V1M3X4_TREME	27836.9	1.01299e+06	583306	713655	644775	609292	564725	0.32549	0.389664	0.787371
AX1102	Ricin B-type lectin domain-containing protein	A0A4Q1BKY4_TREME	33842.3	301259	256572	1208783	3315300	4233075	4408199	0.00183136	0.00639584	6.76808
AX1103	Uncharacterized protein	A0A4Q1BL30_TREME	98916.3	408423	396806	426456	3.71987e+06	3.56041e+06	3.57725e+06	0.000170874	0.000969807	8.81518
AX1104	FACT complex subunit POB3	A0A4Q1BKT3_TREME	65024.3	1745876	1.21832e+06	1.44275e+06	2.00307e+06	1.65285e+06	1.73894e+06	0.15913	0.213688	1.22417
AX1106	EF-hand calcium-binding protein	A0A4Q1BKU7_TREME	20349.9	382369	353822	332287	138576	105878	304491	0.0994611	0.14441	0.513763
AX1109	Uncharacterized protein	A0A4Q1BKU6_TREME	33171.4	2.39946e+06	2474562	2.58773e+06	1.98393e+06	1.65428e+06	2.00415e+06	0.0183784	0.0368209	0.756171
AX111	Glutaryl-CoA dehydrogenase	A0A4Q1BAV9_TREME	45845.5	1.68016e+06	1.76809e+06	2.0985e+06	13327141	12082132	13437349	0.000715921	0.00314257	7.00348
AX1110	Uncharacterized protein	A0A4Q1BWA4_TREME	55852.9	304035	334613	329989	498030	743937	471398	0.101957	0.147474	1.76884
AX1111	Transcription initiation factor IIE subunit alpha	A0A4Q1BWB9_TREME	46435	158891	854958	163630	56360.5	734176	72175.8	0.762546	0.800524	0.732677
AX1113	Uncharacterized protein	A0A4V1M532_TREME	29541.2	451151	349467	379916	160337	153498	56424.8	0.00400482	0.0115192	0.313638
AX1114	Uncharacterized protein	A0A4Q1BWE5_TREME	76329.4	193841	169812	446573	1.30025e+06	917663	1.04118e+06	0.00544787	0.0145149	4.02245
AX1115	MRP-L46 domain-containing protein	A0A4Q1BWQ7_TREME	23745.6	1.19669e+06	1181458	895856	312709	232546	428194	0.00529161	0.0142505	0.297327
AX1116	HRDC domain-containing protein	A0A4Q1BWG3_TREME	102353	4.00489e+06	4.08244e+06	4546564	605961	750165	558006	0.000874439	0.00363326	0.151508
AX1118	Thioesterase	A0A4Q1BWC0_TREME	57142.2	419514	846504	560707	477328	474284	711202	0.732584	0.77371	0.91027
AX1119	GTP-binding protein	A0A4V1M538_TREME	44933.9	147501	147115	151144	246425	269630	178233	0.095718	0.139896	1.55754
AX112	Membrane protein	A0A4Q1BFR1_TREME	55031.7	582209	572846	702602	765412	663744	701038	0.158191	0.212576	1.14671
AX1123	ATP-dependent RNA helicase DBP4	A0A4Q1BUP5_TREME	91771.9	368201	262391	405566	455224	250276	288560	0.864179	0.887853	0.959371
AX1124	Uncharacterized protein	A0A4Q1BUH2_TREME	97240.9	1.24094e+06	610481	1.24952e+06	1.73496e+06	2.53826e+06	1.50138e+06	0.0876881	0.12998	1.86221
AX1125	NTP	A0A4Q1BUM0_TREME	12146.6	408136	478726	867574	1.66556e+06	1.9734e+06	1910748	0.00309193	0.00940196	3.16324
AX1127	ATP-dependent RNA helicase ded1	A0A4Q1BUE6_TREME	68873.2	10055659	9707139	9372373	6059691	5995792	5.37466e+06	0.00019961	0.00110877	0.598251
AX1128	Myosin regulatory light chain cdc4	A0A4Q1BUM1_TREME	15550.4	3.88052e+06	4466048	2.74846e+06	4.49011e+06	4832756	5.19357e+06	0.139428	0.191856	1.30837
AX113	STE/STE20/YSK protein kinase	A0A4Q1B9P1_TREME	51558.6	2.11242e+06	1089870	2.1687e+06	1.39482e+06	1.32211e+06	1.60323e+06	0.424923	0.489208	0.80435
AX1130	Uncharacterized protein	A0A4Q1BUR2_TREME	9798.1	927787	933554	1.7086e+06	1.02382e+06	1.34078e+06	1.78164e+06	0.606739	0.662632	1.16143
AX1132	MFS domain-containing protein	A0A4Q1BIF7_TREME	72053.5	2.43814e+06	2.22688e+06	1.9285e+06	622212	854790	795256	0.00373973	0.0108982	0.34462
AX1134	DUF676 domain-containing protein	A0A4Q1BJ11_TREME	51048.2	282750	263210	361375	668474	581446	576848	0.00191222	0.00657419	2.01333
AX1135			19960.8	626616	657696	669327	50016.6	68730.3	201574	0.00499716	0.0136737	0.163961
AX1136	Fungal	A0A4Q1B993_TREME	80421.6	147500	109037	77632	84559.8	128162	122078	0.969499	0.975578	1.00189
AX1137	Rhodanese domain-containing protein	A0A4Q1BIF6_TREME	42986.3	287698	374304	164846	244781	178103	247730	0.490762	0.551831	0.811048
AX1138	Uncharacterized protein	A0A4Q1BII1_TREME	12092.4	479865	443661	1.0388e+06	550773	1.11319e+06	466372	0.851186	0.876552	1.08562
AX1139	Exocyst complex component protein	A0A4Q1BIF2_TREME	120353	4.15379e+06	3460373	1.3873e+06	1.25666e+06	966538	1522709	0.165702	0.22127	0.416145
AX114	Trimethylguanosine synthase	A0A4Q1BFV7_TREME	38091.3	464661	386061	488379	96196.2	188902	106151	0.00178941	0.00627607	0.292173
AX1140	ATP-binding cassette, subfamily F, member 2	A0A4Q1BMJ5_TREME	94251.6	9544488	8669337	9257947	10306366	10203353	11036314	0.0218654	0.0419611	1.14831
AX1141	DUF2052 domain-containing protein	A0A4Q1BML4_TREME	30936	356158	442795	185087	243134	Filtered	298984	0.532589	0.59133	0.826366
AX1142	FAS1 domain-containing protein	A0A4Q1BML2_TREME	22398.6	1.39317e+06	1.50208e+06	767417	1.35202e+06	1.57013e+06	1.64766e+06	0.321235	0.385455	1.24768
AX1143	Uncharacterized protein	A0A4V1M443_TREME	53379.5	593173	508114	570511	923646	891723	945705	0.000716613	0.00314257	1.65156
AX1144	Solute carrier family 39 (Zinc transporter), member 1/2/3	A0A4Q1BMK4_TREME	39333.1	4371686	3.97939e+06	4353294	212264	287988	242789	0.000764407	0.0032806	0.058487
AX1147	C2 domain-containing protein	A0A4Q1BHV5_TREME	60469.6	2846188	2.38438e+06	1.93493e+06	3.91619e+06	1.50187e+06	4761560	0.415566	0.480169	1.42064
AX1148	Importin subunit beta-1	A0A4V1M3P4_TREME	93752.5	4603399	10732745	1921847	2054575	2.49003e+06	2694688	0.328531	0.392895	0.419475
AX115			32298.3	207005	233738	190826	244409	156866	146033	0.459165	0.521721	0.866583
AX1150	UPF0029 domain-containing protein	A0A4Q1BIR7_TREME	55212.8	1.17644e+06	1.2258e+06	1.10898e+06	1.47214e+06	1561455	1369961	0.0152387	0.0316926	1.25414
AX1152	Uncharacterized protein	A0A4V1M3P5_TREME	43441.4	869462	596566	769928	363884	381886	442851	0.0391581	0.0666338	0.531594
AX1153	Homocitrate synthase (EC 2.3.3.14)	A0A4Q1BIU0_TREME	54918.4	7866458	7444369	7.20621e+06	37563484	35746088	36359132	7.30889e-05	0.000477115	4.87048
AX1154	Uncharacterized protein	A0A4Q1BIT5_TREME	135219	112211	844350	1.04955e+06	2.29161e+06	871006	1.69198e+06	0.139079	0.191554	2.4199
AX1156	Uncharacterized protein	A0A4Q1BIV4_TREME	204753	375891	408440	491686	376769	370915	343605	0.21306	0.273682	0.85523
AX1157	DH domain-containing protein	A0A4V1M3P6_TREME	97108.6	1.07604e+06	1.448e+06	997910	1.73867e+06	1.25725e+06	1.75495e+06	0.130126	0.181317	1.34893
AX1158	Polynucleotide adenylyltransferase (EC 2.7.7.19)	A0A4Q1BIX1_TREME	75129.2	2367819	2.26662e+06	2320641	4482722	4047444	4595509	0.00536254	0.0143752	1.88721
AX116			27483.4	Filtered	42498.4	13580.4	117633	368796	258927	0.0921509	0.135537	8.8608
AX1160	Dihydrolipoyl dehydrogenase (EC 1.8.1.4)	A0A4Q1BIY4_TREME	54394.6	38374964	42414584	45423820	12215265	13449531	16418577	0.000822447	0.00345729	0.33343
AX1161	Uncharacterized protein	A0A4Q1BLZ4_TREME	21521.6	1251485	1.27026e+06	1.56484e+06	4318913	3806263	4.4019e+06	0.000789068	0.0033638	3.06541
AX1162	SH3 domain-containing protein	A0A4Q1BIU4_TREME	46600.5	425804	453034	666454	1.97444e+06	1.89268e+06	2128563	0.000141524	0.00082779	3.87997
AX1163	Superoxide dismutase [Cu-Zn] (EC 1.15.1.1)	A0A4Q1BIX5_TREME	20441.7	6086413	5.52618e+06	8395116	27922912	26489086	25966806	0.000119651	0.000723456	4.01739
AX1164	ATP phosphoribosyltransferase (EC 2.4.2.17)	A0A4Q1BIS6_TREME	38465.3	2600558	2872981	1.70357e+06	1.16734e+06	1.15282e+06	1.2025e+06	0.0743345	0.113409	0.490819
AX1165	Flap endonuclease 1 (FEN-1) (EC 3.1.-.-) (Flap structure-specific endonuclease 1)	A0A4Q1BIT1_TREME	46727.9	1.66547e+06	1.71262e+06	1.50984e+06	674586	550249	612027	0.000494028	0.00237216	0.375795
AX1166	5-demethoxyubiquinone hydroxylase, mitochondrial (DMQ hydroxylase) (EC 1.14.99.60) (Ubiquinone biosynthesis monooxygenase COQ7)	A0A4Q1BJ29_TREME	27802.7	306941	305195	323213	67051.1	55768.2	63285.9	2.37013e-05	0.000171067	0.198969
AX1167	Protein mago nashi	A0A4Q1BIT4_TREME	18036.4	2.48122e+06	2667264	3.77985e+06	1.69851e+06	1.8099e+06	1.61998e+06	0.0859882	0.12789	0.574395
AX1168	TIGR00297 family protein	A0A4Q1BIW0_TREME	31137.1	853905	1215262	948717	1.03348e+06	1.20401e+06	1422124	0.249703	0.312429	1.21264
AX1169	Uncharacterized protein	A0A4Q1BIX9_TREME	148186	7.31427e+06	7.98393e+06	2.09944e+06	4.37287e+06	1.85693e+06	5.61665e+06	0.450875	0.513949	0.680923
AX117			84194.5	593457	565057	474435	243236	370360	374766	0.0197395	0.038816	0.605263
AX1171	Uncharacterized protein	A0A4Q1BIU7_TREME	46076.4	Filtered	Filtered	Filtered	163862	181516	165284	1e-06	8.12748e-06	#NUM!
AX1172	NADPH--cytochrome P450 reductase (CPR) (P450R) (EC 1.6.2.4)	A0A4Q1BIW9_TREME	82684.8	1336469	1.5016e+06	1356999	6299463	6332611	6350166	3.48015e-05	0.00024472	4.52489
AX1174			57374.5	675963	116547	332765	1.99237e+06	740650	957047	0.144558	0.197587	3.27925
AX1175	30S small subunit ribosomal protein S21e	A0A4Q1BQ54_TREME	9564.84	1.71519e+06	2022908	1.69725e+06	1.16042e+06	1146849	1.12648e+06	0.0231845	0.0440068	0.631745
AX1176	Uncharacterized protein	A0A4Q1BIU6_TREME	66665.8	1.45721e+06	1.47592e+06	1.42583e+06	1.12473e+06	1.18331e+06	998792	0.0178367	0.0359743	0.758628
AX1177	ARID domain-containing protein	A0A4Q1BJ38_TREME	208092	699679	559229	644361	570936	565474	550918	0.218099	0.278906	0.886543
AX1178	Uncharacterized protein	A0A4Q1BIV0_TREME	13295	13213964	12952380	11546110	4.20875e+06	4.66016e+06	4424862	0.00253523	0.00814829	0.352504
AX1179	Ubiquitin carboxyl-terminal hydrolase (EC 3.4.19.12)	A0A4Q1BIW4_TREME	35787.2	2.29081e+06	2.6671e+06	3.12099e+06	672078	899194	837471	0.0110856	0.0247506	0.298152
AX1181	Uncharacterized protein	A0A4Q1B7U2_TREME	26873.3	Filtered	Filtered	1	308655	209272	168603	1e-06	8.12748e-06	#NUM!
AX1185	Uncharacterized protein	A0A4Q1BDA0_TREME	117982	150584	148044	100725	182985	157639	183769	0.104863	0.151067	1.31311
AX1186	Uncharacterized protein	A0A4Q1BFU5_TREME	33922.4	1.2648e+06	1.41135e+06	1.39539e+06	1238529	1.16287e+06	1.48558e+06	0.618747	0.673694	0.954671
AX1187	Actin lateral binding protein	A0A4V1M346_TREME	18747.8	8325878	8.06852e+06	7.82151e+06	12308282	12837949	11907414	0.000671453	0.00301471	1.53014
AX1189	DAO domain-containing protein	A0A4Q1BJK0_TREME	58767.4	987195	1.04707e+06	1235285	15089.7	1	15110	0.00480037	0.0132553	0.013855
AX1190	Uncharacterized protein	A0A4Q1BJU7_TREME	27955.2	401898	452820	629735	28586.6	Filtered	Filtered	1e-06	8.12748e-06	0
AX1191	Glycerate-and formate-dehydrogenase	A0A4Q1BJJ5_TREME	37767.2	184893	255411	302311	Filtered	Filtered	Filtered	1e-06	8.12748e-06	0
AX1193	Ubiquitin carboxyl-terminal hydrolase (EC 3.4.19.12)	A0A4Q1BJK7_TREME	87353.8	1.07856e+06	1.08246e+06	957535	7503805	6752614	7099678	0.000903965	0.00373969	6.84808
AX1194	Sorting nexin-3	A0A4Q1BJK9_TREME	21941	494368	542751	659388	735622	945905	852519	0.0251278	0.0468755	1.49368
AX1195	Glyoxal oxidase	A0A4Q1BK57_TREME	66105.5	34454.3	34235.2	21050.2	98666	86151.8	46379.9	0.0862856	0.128266	2.57632
AX1197	Oligopeptide transporter 8	A0A4Q1BD63_TREME	75789.9	256505	204772	278505	266668	244975	372454	0.361839	0.426507	1.19508
AX1198	Membrane protein	A0A4Q1BFZ4_TREME	26367.3	158902	169273	222592	30502.3	15910.6	16235.1	0.0108234	0.0243356	0.113747
AX1199	Uncharacterized protein	A0A4Q1BA23_TREME	12696.3	Filtered	848860	829234	1.19308e+06	1.49946e+06	1.4415e+06	0.028494	0.0515281	1.64235
AX12	EVE domain-containing protein	A0A4Q1BSU8_TREME	27901	2.40372e+06	2187078	2.19428e+06	866703	706600	705238	0.00011947	0.000723124	0.335816
AX1200	Uncharacterized protein	A0A4Q1BFU7_TREME	87475.4	396634	411287	323451	264610	346981	285168	0.101676	0.147142	0.79263
AX1201	Uncharacterized protein	A0A4V1M347_TREME	52340.4	5812356	5437950	5693443	9177120	9540022	10676639	0.00857725	0.0204386	1.73479
AX1202	Uncharacterized protein	A0A4Q1BA20_TREME	41338.9	1.03083e+06	920567	1189177	1.30771e+06	1.29953e+06	1253213	0.0851023	0.127001	1.22922
AX1203	Mediator of RNA polymerase II transcription subunit 5 (Mediator complex subunit 5)	A0A4Q1B9Z1_TREME	103550	1.08872e+06	559759	502016	262824	286743	137295	0.112976	0.160499	0.319398
AX1204	Uncharacterized protein	A0A4Q1BEK4_TREME	56261.2	1	443416	1.13677	147161	175098	123022	0.622456	0.677219	0.669469
AX1206	Charged multivesicular body protein 5	A0A4Q1BJI9_TREME	23813.8	3383242	2.85694e+06	454655	2.50404e+06	2448841	4.10595e+06	0.503055	0.563226	1.35311
AX1207	Yae1	A0A4Q1BJX0_TREME	19699.7	373308	287092	307196	299199	291763	213592	0.219409	0.280206	0.831498
AX1209	PKS	A0A4Q1BJK1_TREME	39172.2	169825	219942	113991	689570	651228	584805	0.000394744	0.00196107	3.82247
AX1213	Glucosamine-phosphate N-acetyltransferase (EC 2.3.1.4)	A0A4Q1BFU4_TREME	118458	1711253	1.36132e+06	1665145	3.46379e+06	4.0052e+06	3854602	0.000697384	0.00308442	2.39009
AX1214	CMGC/CK2 protein kinase	A0A4Q1BA05_TREME	39803.4	2.66409e+06	2.5796e+06	1.73017e+06	1.92347e+06	1.85189e+06	3.08411e+06	0.955111	0.963281	0.983596
AX1217	Histone deacetylase (EC 3.5.1.98)	A0A4Q1BEK8_TREME	61081	2316512	2.05808e+06	2112578	3.99556e+06	3.75388e+06	3.33555e+06	0.00785438	0.0190968	1.70876
AX1218	Pre-mRNA-splicing factor SPF27	A0A4Q1BCX9_TREME	24036.8	830923	675232	907019	576834	706591	242609	0.154043	0.207976	0.632376
AX1219	V-type proton ATPase subunit F	A0A4Q1BFZ2_TREME	13291.2	229259	329172	199334	278838	361354	309758	0.250508	0.313162	1.25362
AX1221	Anaphase-promoting complex subunit 2	A0A4Q1BCV6_TREME	76078.4	6254.87	16567.5	290.827	538.721	Filtered	Filtered	1e-06	8.12748e-06	0
AX1223	Uncharacterized protein	A0A4Q1BCY5_TREME	53830.3	3.03988e+06	2541431	2.32794e+06	1.69203e+06	1.88187e+06	1.63807e+06	0.0388799	0.0662194	0.658971
AX1229	Kinase (EC 2.7.-.-)	A0A4Q1BFK9_TREME	48985.2	893703	903079	939325	5215457	4.72757e+06	5.11587e+06	0.00120435	0.0046442	5.50377
AX1230			36393.8	1.55088e+06	1.30531e+06	1.31043e+06	739489	823218	796154	0.011886	0.0261009	0.566132
AX1231			61163	579613	523753	686468	Filtered	Filtered	Filtered	1e-06	8.12748e-06	0
AX124	Lactamase	A0A4Q1BC45_TREME	42128.2	3.11107e+06	3548891	3304308	191049	282458	221016	0.00111974	0.00438756	0.0697014
AX1241	Nicotinamide mononucleotide permease	A0A4Q1BH21_TREME	51248	Filtered	Filtered	Filtered	62578.6	90446.2	90081.2	1e-06	8.12748e-06	#NUM!
AX1245	Uncharacterized protein	A0A4Q1BPG8_TREME	57258.4	473219	490712	485509	823871	803142	972419	0.0180612	0.0363122	1.79341
AX1247	Actin cytoskeleton-regulatory complex protein PAN1 (Actin cytoskeleton-regulatory complex protein pan1)	A0A4Q1BPV1_TREME	211200	5855145	6765611	5362882	5178255	5081030	5.8646e+06	0.279414	0.342434	0.896586
AX1252	DAO domain-containing protein	A0A4Q1BKT0_TREME	53217.5	413301	568933	325264	616052	624487	738176	0.0676494	0.104798	1.51336
AX1258	Fungal	A0A4Q1BKF5_TREME	65525.5	296088	275153	251965	97172.8	178233	208072	0.0614747	0.0968805	0.58731
AX1259	Uncharacterized protein	A0A4Q1BKJ5_TREME	54164.6	179324	159063	254269	584856	565515	534182	0.00158764	0.00575482	2.84238
AX1261	Uncharacterized protein	A0A4Q1BKE9_TREME	73077.7	Filtered	Filtered	Filtered	118984	113588	94889.5	1e-06	8.12748e-06	#NUM!
AX1262	Uncharacterized protein	A0A4Q1BKH1_TREME	38403.4	1.33305e+06	1.32769e+06	1.43738e+06	4684717	4754983	4444076	0.000202852	0.00112274	3.38784
AX1263	Ysc84 domain-containing protein	A0A4Q1BKY6_TREME	54218.6	3.90618e+06	4065894	4891725	4245586	4283927	4.60034e+06	0.803114	0.835133	1.02068
AX1264	Clathrin light chain	A0A4Q1BDG7_TREME	30343.7	6844554	7.07843e+06	6761175	6799778	7106987	6.8337e+06	0.890135	0.910512	1.00272
AX1265	RNA exonuclease 4	A0A4Q1BB43_TREME	21656.2	423480	405739	547116	993570	1.0894e+06	1.03744e+06	0.000935609	0.00382919	2.26719
AX1266	Peroxiredoxin Q/BCP	A0A4V1M388_TREME	24782	8538381	7875083	9814606	8407622	8849160	8755815	0.914677	0.930698	0.991785
AX1267	UBC core domain-containing protein	A0A4Q1B9W8_TREME	105583	681919	725954	642280	697336	835565	839362	0.132403	0.183854	1.15712
AX1268	GST N-terminal domain-containing protein	A0A4Q1BB53_TREME	28420.2	1.57312e+06	1.48025e+06	1.19993e+06	993977	1.16907e+06	1.20806e+06	0.0980482	0.142866	0.792585
AX1269	DNA-directed RNA polymerase subunit beta (EC 2.7.7.6)	A0A4Q1BD25_TREME	134374	1.43737e+06	1.59565e+06	805800	1.29702e+06	519797	832743	0.296118	0.359662	0.690199
AX1270	Mitogen-activated protein kinase (EC 2.7.11.24)	A0A4Q1BDH1_TREME	51433.6	4.6084e+06	4919914	4251716	13589341	11599826	13361989	0.00312218	0.00946886	2.79761
AX1272	Uncharacterized protein	A0A4Q1BEY7_TREME	20708.5	584236	618817	534017	296727	419360	339352	0.00900385	0.0211565	0.607598
AX1273	Multifunctional tryptophan biosynthesis protein [Includes: Anthranilate synthase component 2 (AS) (EC 4.1.3.27) (Anthranilate synthase, glutamine amidotransferase component); Indole-3-glycerol phosphate synthase (IGPS) (EC 4.1.1.48); N-(5'-phosphoribosyl)anthranilate isomerase (PRAI) (EC 5.3.1.24)]	A0A4Q1BDN0_TREME	80208.5	3.61844e+06	3.51925e+06	2.90463e+06	3.23106e+06	3.03114e+06	3.37901e+06	0.610504	0.665983	0.960058
AX1274	zf-U1 domain-containing protein	A0A4Q1BC35_TREME	21411.2	400110	357863	142522	253832	230235	219060	0.495662	0.556359	0.780822
AX1275	tRNA pseudouridine(38-40) synthase	A0A4Q1BCT2_TREME	58569.9	936272	1.02077e+06	961117	891642	780029	903663	0.0806807	0.121225	0.882521
AX1276	Peptide hydrolase (EC 3.4.-.-)	A0A4Q1BEK0_TREME	96184.8	5.40922e+06	3.21094e+06	10905010	5900603	3.691e+06	1.11732e+06	0.345338	0.410259	0.548468
AX1277	Folylpoly-gamma-glutamate synthetase (EC 6.3.2.17) (Tetrahydrofolylpolyglutamate synthase)	A0A4Q1BFY8_TREME	52684.2	960093	1.05798e+06	982251	1.09833e+06	1.09867e+06	1097721	0.0777012	0.117483	1.09813
AX1278	Ubiquitin carboxyl-terminal hydrolase (EC 3.4.19.12)	A0A4Q1B9Z8_TREME	99218.1	313273	86575.8	247894	765077	770566	721293	0.0120685	0.026431	3.48431
AX1279	Uncharacterized protein	A0A4Q1BFU2_TREME	59613.8	2.64496e+06	2493616	920692	4664894	1.54953e+06	3.70987e+06	0.30937	0.37309	1.63787
AX1280	Uncharacterized protein	A0A4V1M344_TREME	19322.8	211448	321832	156881	524089	374834	1.14209e+06	0.191355	0.249942	2.9573
AX1283	SCD domain-containing protein	A0A4Q1BUH4_TREME	185574	23856708	25897338	22926216	13747018	12396439	12437594	0.00150611	0.0055161	0.530833
AX1284	Exocyst complex component SEC5	A0A4Q1BUL3_TREME	98681.5	420392	385358	481816	418997	415764	369405	0.448234	0.511631	0.935227
AX1285	Chitin synthase export chaperone	A0A4Q1BUJ3_TREME	39056.6	514796	36686.5	Filtered	1.1027e+06	364763	1.03999e+06	0.126831	0.177459	3.03117
AX1289	Spermidine synthase	A0A4Q1BVW9_TREME	82799.3	22563982	21108188	24285868	22934538	22328544	21399724	0.659064	0.708318	0.980941
AX1290	Uridine kinase (EC 2.7.1.48)	A0A4Q1BVV6_TREME	64409.7	545218	478538	456632	1.18553e+06	1.29278e+06	1.25589e+06	6.62133e-05	0.000438111	2.52245
AX1291	Ornithine aminotransferase (EC 2.6.1.13)	A0A4Q1BNC1_TREME	51556.1	36152	32595.6	14798.8	124882	103840	83871.7	0.00988711	0.0226929	3.74155
AX1297	Cytidine deaminase (EC 3.5.4.5) (Cytidine aminohydrolase)	A0A4Q1BBM6_TREME	19435.3	965718	946854	1.40704e+06	3.21688e+06	2.51782e+06	2.27979e+06	0.0156357	0.0323539	2.41428
AX1298	Cytosine permease	A0A4Q1BRS9_TREME	54210	134988	251656	106288	158974	281477	78058	0.909462	0.92625	1.05189
AX1299	Uncharacterized protein	A0A4Q1BMG4_TREME	55411.5	543508	2.41469e+06	320470	580959	379452	703190	0.505895	0.565963	0.507401
AX13	Uncharacterized protein	A0A4Q1BSN6_TREME	83118.5	257018	153597	479307	150662	133224	198409	0.290976	0.354334	0.541951
AX1300	Phosphatidylserine decarboxylase proenzyme 2 (EC 4.1.1.65) [Cleaved into: Phosphatidylserine decarboxylase 2 beta chain; Phosphatidylserine decarboxylase 2 alpha chain]	A0A4Q1BSB2_TREME	47633.5	2.66604e+06	2.60797e+06	2.39888e+06	132924	82097.1	223441	0.000125569	0.000752102	0.0571444
AX1304	Guanine nucleotide-binding protein subunit alpha	A0A4Q1BKX9_TREME	46186.6	2318764	2.23673e+06	2.16266e+06	2.60212e+06	2.68895e+06	2.46892e+06	0.0140888	0.0297978	1.15508
AX1305	Uncharacterized protein	A0A4Q1BKS4_TREME	17406.5	250140	269791	285871	189454	208842	178897	0.00512198	0.0139101	0.716298
AX1306	Uncharacterized protein	A0A4Q1BKL0_TREME	17724.3	3.02958e+06	3.07835e+06	3.00935e+06	1.92715e+06	1.61379e+06	1.61813e+06	0.00476024	0.0131615	0.565857
AX1307	WAPL domain-containing protein	A0A4Q1BQW5_TREME	90469.3	74580.2	82182.3	92760.2	71037.4	77395.7	34482.6	0.233368	0.295403	0.733062
AX1308	MIF4G domain-containing protein	A0A4Q1BQW8_TREME	142035	6.84266e+06	6.50665e+06	6024378	22662772	21788028	22200676	1.46841e-06	1.18173e-05	3.44031
AX1309	Nuclear cap-binding protein subunit 2 (20 kDa nuclear cap-binding protein)	A0A4Q1BQX0_TREME	26116.5	685851	976582	525369	423207	380815	936192	0.541857	0.600227	0.795417
AX1310	Ubiquitin-conjugation factor E4 B (Fragment)	A0A4V1M4H0_TREME	126548	2.32671e+06	3.21738e+06	3166881	2.29217e+06	2.14693e+06	3.04397e+06	0.364324	0.4288	0.85904
AX1312	Pyridoxal kinase (EC 2.7.1.35)	A0A4Q1BR18_TREME	39908.4	2310313	2400702	2358927	1.79477e+06	1.82293e+06	1.79642e+06	0.00080935	0.00341725	0.765794
AX1316	AGC/PKA protein kinase	A0A4V1M465_TREME	63125.7	5.74229e+06	5556321	5458546	684226	409680	518335	1.65223e-06	1.32594e-05	0.0962121
AX1317	1,4-alpha-glucan-branching enzyme (EC 2.4.1.18) (Glycogen-branching enzyme)	A0A4Q1BNG6_TREME	79234.2	8771020	8183322	8342219	16402161	17646948	17284176	0.000312486	0.00162754	2.02926
AX1318	2-oxoisovalerate dehydrogenase E1 component, beta subunit	A0A4Q1BNJ4_TREME	47578.6	2.05606e+06	1.97911e+06	2.08966e+06	2.61634e+06	2.69351e+06	3.32909e+06	0.0624666	0.0982278	1.41048
AX1319	Hsp7-like protein	A0A4Q1BN58_TREME	71227.6	72624456	68276112	78525048	24201860	23236490	23363346	0.00330744	0.00991542	0.322668
AX132	Glutathione reductase (EC 1.8.1.7)	A0A4Q1BB12_TREME	50816.8	Filtered	Filtered	Filtered	260586	349179	296831	1e-06	8.12748e-06	#NUM!
AX1320	Peptidase	A0A4Q1BN76_TREME	74404.6	457415	534661	433451	30305.9	151933	152090	0.00264263	0.00839149	0.23453
AX1321	Uncharacterized protein	A0A4Q1BN56_TREME	22122.1	Filtered	67794.6	Filtered	508969	431487	413197	1e-06	8.12748e-06	#NUM!
AX1322	Uncharacterized protein	A0A4Q1BPM9_TREME	39346.9	2.90193e+06	3391266	3.58755e+06	4660412	3.96041e+06	3.33983e+06	0.202327	0.26183	1.2105
AX1323	PKS	A0A4Q1BN68_TREME	37089.4	4976027	5.22533e+06	5.69444e+06	536486	511362	412185	0.0014357	0.00531145	0.0918503
AX1324	GAR domain-containing protein	A0A4Q1BN64_TREME	134056	440648	112680	46152.3	1.20277e+06	789042	2.6571e+06	0.134423	0.186354	7.7549
AX1325	GRF-type domain-containing protein	A0A4V1M467_TREME	41090.3	169234	163669	188632	415649	182261	76950.2	0.661343	0.710102	1.29399
AX1326	SH3 domain-containing protein	A0A4Q1BN86_TREME	28717.1	1.17571e+06	1.24021e+06	1322974	3.77577e+06	3391637	3.43934e+06	0.00108132	0.00428201	2.83687
AX1327	Uncharacterized protein	A0A4Q1BNA8_TREME	102535	196848	155101	134102	119698	140605	147363	0.295293	0.35883	0.83873
AX1328	Protein SEY1 (EC 3.6.5.-)	A0A4Q1BN81_TREME	90112.1	1.04379e+06	1.09297e+06	1.09088e+06	1.35744e+06	1.3529e+06	1339332	0.00154567	0.0056383	1.25469
AX1329	Lipoyl synthase, mitochondrial (EC 2.8.1.8) (Lipoate synthase) (LS) (Lip-syn) (Lipoic acid synthase)	A0A4Q1BNA0_TREME	43258.5	789342	913400	838294	260453	204386	151641	0.00019987	0.00110914	0.24261
AX1330	Uncharacterized protein	A0A4Q1BNK7_TREME	90237.6	215517	163242	273118	21939.1	119084	23639.1	0.0229415	0.0436323	0.252598
AX1331	Uncharacterized protein	A0A4Q1BN85_TREME	78745	406742	330359	364235	1.15823e+06	1.02329e+06	1.12544e+06	0.000464192	0.00225151	3.00268
AX1332	DNA polymerase kappa	A0A4Q1BNI1_TREME	68916.8	71473.8	23026.2	60271.4	1	Filtered	Filtered	1e-06	8.12748e-06	0
AX1333	Uncharacterized protein	A0A4Q1BN80_TREME	35963.5	971641	941298	620050	990872	1.12488e+06	988253	0.234826	0.297118	1.22543
AX1334	Uncharacterized protein	A0A4Q1BN73_TREME	44324.4	56114768	56824548	62705980	32107874	37728136	35244112	0.00115743	0.00449649	0.598252
AX1335	Ubiquitin-like modifier HUB1	A0A4Q1BN87_TREME	34331	422055	412077	401826	706846	474255	778642	0.119174	0.168181	1.58561
AX1336	Eukaryotic translation initiation factor 3 subunit L (eIF3l)	A0A4Q1BN90_TREME	103564	2034301	2.09553e+06	2.20673e+06	3.35001e+06	2801574	2.85113e+06	0.0288299	0.0519717	1.42076
AX1337	RF	A0A4Q1BN96_TREME	16030.1	100272	117276	181695	54596	93137.2	114448	0.215209	0.276071	0.656694
AX1338	Prefoldin subunit 4	A0A4Q1BNK1_TREME	15737.7	680468	777529	586035	429867	582168	529153	0.0813777	0.122173	0.753994
AX1339	CBS and PB1 domain-containing protein	A0A4Q1BNA2_TREME	85846.7	6587005	6.2859e+06	8040269	16790580	16445900	20540064	0.00682419	0.0171968	2.57142
AX134	CAMK/CAMKL protein kinase	A0A4Q1BT75_TREME	67535.4	Filtered	Filtered	Filtered	252927	302201	299878	1e-06	8.12748e-06	#NUM!
AX1340	Uncharacterized protein	A0A4Q1BNM5_TREME	20572.3	892796	790498	821751	217001	171438	283983	0.000169739	0.000965277	0.268427
AX1341	Uncharacterized protein	A0A4Q1BN93_TREME	29116.6	2345779	2.49047e+06	2.12842e+06	1.81003e+06	2264688	2.27335e+06	0.34923	0.414454	0.911467
AX1342	Uncharacterized protein	A0A4Q1BNB5_TREME	49355.1	580505	439333	Filtered	544521	450231	525056	0.955222	0.963281	0.993497
AX1343	DAO domain-containing protein	A0A4Q1BN97_TREME	45269.8	1.25854e+06	1.23127e+06	1.69214e+06	923017	1123269	965705	0.105676	0.152086	0.720237
AX1344	Dol-P-Man:Man(5)GlcNAc(2)-PP-Dol alpha-1,3-mannosyltransferase (EC 2.4.1.258) (Dol-P-Man-dependent alpha(1-3)-mannosyltransferase)	A0A4Q1BA03_TREME	51140.5	95581	118332	159581	37326.6	44685.2	Filtered	0.0457381	0.0758293	0.32937
AX1345	Carbonic anhydrase (EC 4.2.1.1) (Carbonate dehydratase)	A0A4Q1BNC7_TREME	21424.4	1.30618e+06	1349048	1.05689e+06	5142731	4.83617e+06	5043998	7.98934e-06	6.12053e-05	4.04699
AX1346	Cation-transporting ATPase (EC 7.2.2.-)	A0A4Q1BNB2_TREME	136493	3.206e+06	2.98062e+06	3.26768e+06	3.0155e+06	2.76486e+06	2.9851e+06	0.123016	0.173091	0.927139
AX1347	ER lumen protein-retaining receptor	A0A4Q1BND5_TREME	28138.8	428648	352277	164674	339166	417051	767790	0.290922	0.354334	1.61168
AX135	Uncharacterized protein	A0A4Q1BTJ5_TREME	184387	634379	628692	829042	894768	911602	1.56788e+06	0.189571	0.24795	1.61284
AX1353	Ornithine aminotransferase (EC 2.6.1.13)	A0A4Q1BNC1_TREME	50103.5	4321441	4831446	4280659	8566730	8.27997e+06	8513605	0.000312573	0.00162754	1.88783
AX1357	Methylenetetrahydrofolate reductase (EC 1.5.1.20)	A0A4Q1B851_TREME	69658.2	1.26569e+06	1.36522e+06	1.58716e+06	988528	876569	747197	0.012502	0.0270907	0.619311
AX1358	Solute carrier family 35 (UDP-sugar transporter), member A1/2/3	A0A4Q1BFJ1_TREME	59602.6	456425	520841	639088	800277	799534	784676	0.0399141	0.0677395	1.47523
AX136	Uncharacterized protein	A0A4Q1BTJ5_TREME	36686.2	262892	225343	106352	212139	157385	188982	0.828251	0.857234	0.939316
AX1361	Uncharacterized protein	A0A4Q1BAU8_TREME	68176.8	137489	138261	171995	651466	666636	787033	0.00381077	0.0110659	4.70163
AX1362	Rad60-SLD domain-containing protein	A0A4V1M4E9_TREME	43139.5	367908	365738	367235	133385	112932	218540	0.0224492	0.0428949	0.422259
AX1364	Uncharacterized protein	A0A4Q1BQC1_TREME	90048.2	1.96915e+06	2447435	1.75983e+06	1.25528e+06	1.15691e+06	1.3274e+06	0.0507526	0.0825683	0.605464
AX1365	Major facilitator superfamily transporter	A0A4Q1BM81_TREME	61722.8	1.61729e+06	1.55326e+06	1.42035e+06	577891	495398	571679	0.00086023	0.00359243	0.35831
AX1366	NmrA domain-containing protein	A0A4V1M3B1_TREME	31760.4	866328	990078	772981	218000	233673	224734	0.00892618	0.0210477	0.257249
AX1367	Rhomboid domain-containing protein	A0A4Q1BH25_TREME	38389.6	115526	84508.9	163908	248085	129170	270498	0.15021	0.20352	1.77982
AX1368	Glyco	A0A4Q1BQE8_TREME	40340.5	638684	623323	Filtered	Filtered	Filtered	Filtered	1e-06	8.12748e-06	0
AX137	U4/U6.U5 tri-snRNP-associated protein 2	A0A4Q1BT79_TREME	62882.4	1.5971e+06	1425591	1.53801e+06	1.01225e+06	982483	1.14961e+06	0.00284518	0.00889197	0.689441
AX1371	TLDc domain-containing protein	A0A4Q1BHP4_TREME	61999.3	882203	826931	795742	951044	996968	1856245	0.277099	0.340331	1.51874
AX1372	Cytochrome c oxidase assembly protein subunit 11	A0A4Q1BSJ3_TREME	33768.3	5.01709e+06	4.92947e+06	5075562	728180	649874	647472	9.76065e-07	8.12748e-06	0.134836
AX1373	Uncharacterized protein	A0A4Q1BIT0_TREME	76611.2	1810026	2611429	1.58505e+06	2931580	3.08661e+06	2918969	0.0838176	0.125246	1.48791
AX1374	Uncharacterized protein	A0A4Q1BIK1_TREME	9732.68	1.45829e+06	1.3359e+06	1.63204e+06	1.99256e+06	1.95825e+06	1.90851e+06	0.0247162	0.0463015	1.32377
AX1375	Aromatic amino acid aminotransferase I	A0A4Q1BNR7_TREME	66398.1	1817557	1.52803e+06	1.73562e+06	731949	830887	564115	0.00112471	0.00440216	0.418592
AX1376	Uncharacterized protein	A0A4Q1BSJ1_TREME	20790.9	Filtered	Filtered	Filtered	1.54117e+06	1.31777e+06	220382	1e-06	8.12748e-06	#NUM!
AX1377	Uncharacterized protein	A0A4V1M4E4_TREME	23647.1	1.51489e+06	1.43782e+06	1.55071e+06	1.30012e+06	1.29551e+06	1.30211e+06	0.0262852	0.0484966	0.865507
AX1378	AP endonuclease 1	A0A4Q1BI60_TREME	57838.5	357147	320391	286441	66561.9	46717.2	138377	0.00321246	0.00968634	0.26106
AX138	V-type H+-transporting ATPase subunit E	A0A4Q1BTC0_TREME	25378.9	7906340	4.5839e+06	3.10929e+06	3.24269e+06	4.64396e+06	3.09129e+06	0.394777	0.459759	0.703735
AX1383			73800.5	623596	586027	744457	767678	598852	594971	0.969797	0.975578	1.0038
AX1388	TKL/TKL-CCIN protein kinase	A0A4Q1BV71_TREME	177230	7.56886e+06	7464568	881658	2856719	1.40394e+06	1.01379e+06	0.246086	0.30871	0.331411
AX139	Arf/Sar family protein	A0A4Q1BT60_TREME	25976.3	443228	454848	426197	572367	561328	547714	0.000461127	0.00224233	1.26968
AX1390	Mannose-1-phosphate guanyltransferase	A0A4Q1BUY5_TREME	37256.8	26745676	25032836	31947904	35343544	34599472	36204996	0.0627282	0.0985581	1.2678
AX1391	50S small subunit ribosomal protein L24e	A0A4Q1BUY0_TREME	20886.3	961902	711319	952178	410575	400253	287909	0.0126143	0.0272951	0.418503
AX1393	MFS domain-containing protein	A0A4Q1BBJ7_TREME	65683.3	733330	718361	818865	403629	284868	504853	0.015895	0.0327647	0.525576
AX1398	Alpha-glucosidase	A0A4Q1BCE5_TREME	62291	1007519	1.23481e+06	731655	57071.3	Filtered	Filtered	1e-06	8.12748e-06	0
AX14	Uncharacterized protein	A0A4Q1BSP0_TREME	29484.1	207219	129899	114476	87771.6	178118	240357	0.752918	0.791398	1.12102
AX1405			27060.7	280386	217788	517311	249590	465547	347101	0.892778	0.912173	1.04604
AX141	BZIP domain-containing protein	A0A4Q1BT98_TREME	60811.5	784988	828764	658264	480560	533634	451016	0.0197649	0.0388507	0.644894
AX1410			26076.4	423224	509307	453529	105530	73549.2	93761.9	0.00186892	0.00647312	0.196846
AX1412	Adenylosuccinate lyase (ASL) (EC 4.3.2.2) (Adenylosuccinase)	A0A4Q1BF98_TREME	50393.3	330329	295219	221882	12510832	12518784	12297932	1.71566e-06	1.37492e-05	44.0479
AX143	Uncharacterized protein	A0A4Q1BTL1_TREME	34044.9	1.50706e+06	1166268	1384340	1.74883e+06	1.74164e+06	2.05864e+06	0.0258442	0.0478573	1.36756
AX1430			59169.9	622498	508561	521893	104784	239554	986584	0.73505	0.775601	0.805179
AX1431	Zn(2)-C6 fungal-type domain-containing protein	A0A4Q1BM43_TREME	73077.9	132412	148202	145907	Filtered	Filtered	Filtered	1e-06	8.12748e-06	0
AX1435	DAO domain-containing protein	A0A4Q1BN97_TREME	42755.4	727030	855543	823633	Filtered	Filtered	Filtered	1e-06	8.12748e-06	0
AX144	Velvet domain-containing protein	A0A4Q1BTD7_TREME	68658.5	1.26275e+06	1.23303e+06	1.49727e+06	3.0568e+06	1.17752e+06	978007	0.599898	0.656035	1.30535
AX1440	Beta-ketoacyl reductase	A0A4Q1BL88_TREME	27897.4	1068971	903608	982205	203267	203278	168159	0.00231381	0.0075944	0.1945
AX1441	Uncharacterized protein	A0A4Q1BLI5_TREME	348438	487919	425648	453924	192417	220307	183452	0.000715327	0.00314257	0.435964
AX1442	Elongation factor 3	A0A4Q1BL86_TREME	143419	10678592	9911847	10283385	4.47578e+06	6024302	4838628	0.00260155	0.00829737	0.496819
AX1450			31852.4	333901	300285	448667	Filtered	499227	388876	0.21378	0.274546	1.23023
AX1454	Hormone-sensitive lipase	A0A4Q1BKR5_TREME	116317	171583	367717	135751	393636	447857	325161	0.136573	0.188841	1.72825
AX1456	TPT domain-containing protein	A0A4V1M3X1_TREME	29357	1.49836e+06	2.00708e+06	185788	245734	243705	1729996	0.541495	0.599942	0.601273
AX1457			10776.1	573196	625877	478300	347216	311819	321886	0.0273024	0.0498444	0.584796
AX1458	AP-2 complex subunit mu-1	A0A4Q1BKW8_TREME	48245.4	2.85237e+06	2.26269e+06	2.88687e+06	3.21302e+06	3.37267e+06	2.96431e+06	0.111829	0.159186	1.19346
AX1459	Valyl-tRNA synthetase (EC 6.1.1.9)	A0A4Q1BKQ7_TREME	121182	3.946e+06	4809767	5176913	4.93498e+06	5.36476e+06	5407031	0.2369	0.299215	1.12733
AX146	Uncharacterized protein	A0A4Q1BT82_TREME	67213.3	1.02253e+06	963999	1.90032e+06	987839	1.12947e+06	812891	0.400236	0.465455	0.753874
AX1461	Uncharacterized protein	A0A4Q1BKP9_TREME	46324.1	273159	438723	308136	Filtered	Filtered	Filtered	1e-06	8.12748e-06	0
AX1462	Non-specific serine/threonine protein kinase (EC 2.7.11.1)	A0A4Q1BL37_TREME	117488	34575	44496.9	281053	165986	455974	203505	0.272304	0.335438	2.29216
AX1463	CPL domain-containing protein	A0A4Q1BKP6_TREME	74469.2	2.13079e+06	2.1241e+06	19732274	2.19566e+06	2.62858e+06	2.63194e+06	0.446889	0.510439	0.31084
AX1465	Uncharacterized protein	A0A4Q1BKY8_TREME	14393.1	Filtered	Filtered	Filtered	1.23269e+06	2497396	1927067	1e-06	8.12748e-06	#NUM!
AX1467	Zn(2)-C6 fungal-type domain-containing protein	A0A4Q1BKQ1_TREME	131832	1.11862e+06	965174	1.24254e+06	687914	626695	765918	0.0196621	0.0387169	0.625472
AX1468	Serine/threonine-protein phosphatase (EC 3.1.3.16)	A0A4Q1BKL9_TREME	56162.6	1255727	1.07569e+06	1.31809e+06	1.25791e+06	1.18195e+06	1.25432e+06	0.906265	0.924306	1.01224
AX1469	BET3 family protein	A0A4V1M3W9_TREME	27759.4	827745	577133	1.29838e+06	854707	623325	672714	0.481909	0.54358	0.795611
AX1470	Acyl-CoA dehydrogenase	A0A4Q1BKU3_TREME	69793.6	5.06798e+06	5.6974e+06	7387248	4.93969e+06	5.65289e+06	4849696	0.323886	0.388068	0.850691
AX1471	Uncharacterized protein	A0A4Q1BKN9_TREME	69656.6	1.04333e+06	1.19647e+06	1230164	2.53064e+06	3384258	2.44462e+06	0.0285663	0.0515938	2.4091
AX1473	Uncharacterized protein	A0A4Q1BL18_TREME	49646.3	284926	374814	295552	1288563	1.08556e+06	865860	0.0202337	0.0396114	3.39161
AX1475	Pre-mRNA-processing ATP-dependent RNA helicase PRP5	A0A4Q1BKM9_TREME	107132	2.35929e+06	2094769	1.99684e+06	3.18983e+06	2.19253e+06	2.70497e+06	0.187527	0.245669	1.25367
AX1477	Oxoglutarate dehydrogenase (Succinyl-transferring), E1 component	A0A4Q1BL10_TREME	115236	37550088	39255480	38241644	11774674	9760356	9407613	2.0161e-05	0.000147934	0.268956
AX1478	L-mandelate dehydrogenase	A0A4Q1BMH8_TREME	66228.1	2.36667e+06	2728208	2252464	1.57289e+06	1.74984e+06	1.76032e+06	0.0209874	0.0406714	0.691821
AX1479	D-lactate dehydrogenase	A0A4Q1BRI4_TREME	58615.7	6.39097e+06	6.45749e+06	4919286	1.04831e+06	1.23669e+06	1.03756e+06	0.00979231	0.0225203	0.186999
AX148	Uncharacterized protein	A0A4V1M4R3_TREME	54743.9	111233	100480	118415	82069.1	48420.8	84943.5	0.0651767	0.101516	0.652576
AX1480	Uncharacterized protein	A0A4Q1BRK0_TREME	83665.5	817798	878526	545942	198061	181641	101268	0.0219224	0.0420564	0.214502
AX1482	Syntaxin 7	A0A4Q1BRI2_TREME	30213.1	2.18564e+06	1.81052e+06	2.9815e+06	2.44214e+06	7596189	4.30115e+06	0.2422	0.304502	2.05506
AX1483	Uncharacterized protein	A0A4V1M3F9_TREME	24627.8	1.48948e+06	1.60024e+06	1.78601e+06	467798	392117	546948	0.00127508	0.00484211	0.288544
AX1484	Nudix hydrolase domain-containing protein	A0A4Q1BGR1_TREME	19651.3	411815	332351	379836	216457	399408	594312	0.823462	0.8532	1.07667
AX1485	Pentafunctional AROM polypeptide [Includes: 3-dehydroquinate synthase (DHQS) (EC 4.2.3.4); 3-phosphoshikimate 1-carboxyvinyltransferase (EC 2.5.1.19) (5-enolpyruvylshikimate-3-phosphate synthase) (EPSP synthase) (EPSPS); Shikimate kinase (SK) (EC 2.7.1.71); 3-dehydroquinate dehydratase (3-dehydroquinase) (EC 4.2.1.10); Shikimate dehydrogenase (EC 1.1.1.25)]	A0A4Q1BGM5_TREME	174187	4.58504e+06	4.08607e+06	5.35424e+06	3.93192e+06	4.05746e+06	2.61729e+06	0.128911	0.17993	0.75625
AX1486	Ribosomal RNA methyltransferase Nop2	A0A4Q1BRR7_TREME	78006.9	1.64729e+06	1.51402e+06	1.41048e+06	726875	723938	758137	0.00646944	0.0164765	0.483169
AX1487	Methionine adenosyltransferase 2 subunit beta (Methionine adenosyltransferase II beta)	A0A4Q1BRJ9_TREME	32986.5	10686437	12343350	12800480	7267541	7162368	7144839	0.0178012	0.0359406	0.602138
AX1488	Signal recognition particle subunit SRP72	A0A4Q1BRJ2_TREME	35153.8	4.17035e+06	3542160	4051926	6984652	6161888	7943453	0.0167118	0.0341375	1.79269
AX1490	Actin-related protein 8	A0A4Q1BRQ4_TREME	84614.9	1.82535e+06	2102950	11287030	5.78934e+06	6.06504e+06	5296861	0.853934	0.878901	1.12723
AX1491	Uncharacterized protein	A0A4Q1BRI7_TREME	98132.1	2.41327e+06	2509615	2.39075e+06	2.20884e+06	1.91065e+06	2.40512e+06	0.195696	0.254453	0.892117
AX1493	Superoxide dismutase 1 copper chaperone	A0A4Q1BRI5_TREME	21732.4	14505210	17688662	19530922	518576	621030	676249	0.00768679	0.0187689	0.0351061
AX1494	Serine/threonine-protein phosphatase (EC 3.1.3.16)	A0A4Q1BRJ1_TREME	37691.3	5321305	5.38973e+06	4.63846e+06	4411504	4618414	3.7885e+06	0.0700479	0.107873	0.835103
AX1495	Zn(2)-C6 fungal-type domain-containing protein	A0A4V1M4J5_TREME	101445	84536.1	172528	183469	1.65728e+06	1.32019e+06	1.67764e+06	0.00432804	0.0122901	10.567
AX1496	HIG1 domain-containing protein	A0A4Q1BGN0_TREME	24073.3	3.9983e+06	3.8417e+06	2.1464e+06	2619067	1.12741e+06	5050454	0.77642	0.812085	0.880892
AX15	NEDD8-activating enzyme E1 catalytic subunit	A0A4Q1BSN9_TREME	82442.9	660939	914046	1.04992e+06	2290554	2511471	2.09641e+06	0.00100987	0.00404655	2.62807
AX1501	Copper transporter	A0A4Q1BCR2_TREME	28899.7	1.83852e+06	1.77987e+06	1.66294e+06	862583	767496	842899	0.00041883	0.00205757	0.468249
AX1502	FAD-binding FR-type domain-containing protein	A0A4Q1BD78_TREME	70218.2	751206	834944	759369	54374.6	109239	107919	7.39762e-05	0.000482359	0.115766
AX1503	Tubulin-folding cofactor B	A0A4Q1BRR0_TREME	26114.2	1.37069e+06	1.56622e+06	1.89868e+06	1.73478e+06	1.55165e+06	1.83239e+06	0.60648	0.662475	1.05857
AX1504	Uncharacterized protein	A0A4Q1BGM6_TREME	59427.5	741039	1.49653e+06	682837	1.01133e+06	Filtered	Filtered	1e-06	8.12748e-06	0
AX1505	Uncharacterized protein	A0A4Q1BGM4_TREME	55672.6	15220286	14727876	14906618	16553653	16281830	15081571	0.148016	0.201215	1.06827
AX1506	26S proteasome regulatory subunit N12	A0A4Q1BGN5_TREME	32098.7	2.95991e+06	3.04191e+06	2777341	2.61006e+06	2865996	2899591	0.310653	0.374481	0.954038
AX1507	GPN-loop GTPase 2	A0A4Q1BGL9_TREME	41272.1	316837	527381	234426	288325	166788	436026	0.618908	0.673742	0.826166
AX1508	Uncharacterized protein	A0A4Q1BGQ4_TREME	107201	1.03808e+06	1.06002e+06	1.84867e+06	1.11641e+06	1.00994e+06	864981	0.34948	0.414664	0.757919
AX1510	Uncharacterized protein	A0A4Q1BGM1_TREME	60254.7	224093	308877	216605	17221.5	260410	68992.6	0.204	0.263876	0.462428
AX1511	D-aminoacyl-tRNA deacylase (EC 3.1.1.96)	A0A4Q1BGM9_TREME	23403.6	283787	210008	264191	236490	203242	149342	0.166818	0.222502	0.777157
AX1512	Uncharacterized protein	A0A4Q1BGM3_TREME	161692	420908	438226	479240	791710	872196	793172	0.000677827	0.0030291	1.83587
AX1513			38557.5	Filtered	Filtered	Filtered	168390	204740	194185	1e-06	8.12748e-06	#NUM!
AX1516	AB hydrolase-1 domain-containing protein	A0A4Q1BGK9_TREME	29812.7	569079	732385	230184	220921	293336	349775	0.267782	0.330936	0.564119
AX1518	Uncharacterized protein	A0A4Q1BGL8_TREME	40844.2	855850	1.19842e+06	1.33455e+06	1.00396e+06	735390	1.05982e+06	0.327699	0.392063	0.825998
AX1519	Staphylococcal nuclease domain-containing protein 1	A0A4Q1BGL6_TREME	99950.7	4.9068e+06	5.24893e+06	4707281	5.88805e+06	5.17833e+06	5.20671e+06	0.1789	0.236236	1.09487
AX1520	Glutamine amidotransferase	A0A4Q1BGL7_TREME	47079.4	309258	376444	342942	610124	567600	575833	0.000951966	0.00387403	1.70473
AX1523	Uncharacterized protein	A0A4Q1BGL2_TREME	53576.5	239790	198597	252955	265565	250229	174409	1	1	0.998353
AX1525			54352.6	100742	111927	102855	223273	309030	165384	0.0908795	0.134053	2.21119
AX1528	50S small subunit ribosomal protein L19	A0A4Q1BGL1_TREME	274690	1.24346e+06	1.03575e+06	1.14886e+06	1.52087e+06	1.5216e+06	1.59641e+06	0.0112479	0.0249871	1.35321
AX1529	60S ribosomal protein L27a	A0A4Q1BGL4_TREME	11114.1	50501600	46027624	59356380	44644032	49389448	52541060	0.540456	0.599021	0.94027
AX153	NADH dehydrogenase (Ubiquinone) 1 alpha subcomplex 6	A0A4Q1BTA8_TREME	15297.4	1.85915e+06	1919189	1.29969e+06	916147	1.14679e+06	1.07442e+06	0.0704063	0.108309	0.61783
AX1530	60S ribosomal protein L10	A0A4Q1BGK1_TREME	24976.2	37477892	36492148	41546916	31215350	30299990	31794000	0.0331712	0.0581357	0.807754
AX1531	CTP	A0A4Q1BGK3_TREME	38656.1	901102	628242	853500	165929	180296	231474	0.0150775	0.031484	0.242441
AX1532	rRNA adenine N(6)-methyltransferase (EC 2.1.1.-)	A0A4Q1BGK2_TREME	49320.4	532495	425647	361887	358705	274696	402614	0.207426	0.267824	0.784843
AX1533	Uncharacterized protein	A0A4Q1BGK6_TREME	37802.3	547308	512180	577296	354215	274228	447700	0.05095	0.0827721	0.657474
AX1534	Mitochondrial intermediate peptidase (EC 3.4.24.59)	A0A4V1M3F6_TREME	91574.1	1.06393e+06	1.00904e+06	825550	1.34103e+06	1.3505e+06	2.03764e+06	0.106073	0.152542	1.63158
AX1535	RRM domain-containing protein	A0A4V1M3C9_TREME	101892	222169	259014	282195	739548	657438	788535	0.00202941	0.00686603	2.86296
AX1536	CAP10 domain-containing protein	A0A4Q1BGB7_TREME	75609.8	216608	91578	125911	1.06415e+06	1.19149e+06	1.08739e+06	5.89242e-05	0.000393605	7.70111
AX1537	Chromo domain-containing protein	A0A4Q1BE43_TREME	79418.2	219462	234292	221011	151266	144821	158192	0.000325282	0.00167144	0.67324
AX1539	Uncharacterized protein	A0A4Q1BEE4_TREME	146718	131378	Filtered	1	2606626	2.39524e+06	2.61786e+06	1e-06	8.12748e-06	#NUM!
AX154	General transcription and DNA repair factor IIH helicase subunit XPD (EC 3.6.4.12)	A0A4Q1BTB1_TREME	91143.9	322244	315478	294162	157645	164348	194388	0.000863076	0.00360169	0.554125
AX1541	Uncharacterized protein	A0A4Q1BC74_TREME	93244.8	36565.4	151376	Filtered	96645.4	51273.9	23782	0.411306	0.476053	0.609059
AX1543	Uncharacterized protein	A0A4Q1BC73_TREME	224905	133468	86496.7	151337	648554	583221	605782	5.64697e-05	0.000379863	4.94896
AX1545	Uncharacterized protein	A0A4Q1B7Z0_TREME	70886.4	117309	117433	164688	431682	253771	287723	0.0629751	0.0987838	2.43641
AX1546	Tafazzin family protein	A0A4Q1BE50_TREME	39784.5	554036	443835	511020	197498	212443	200543	0.0100833	0.0230877	0.404591
AX1547	RING-box protein 1A	A0A4Q1BDT9_TREME	13271.3	474677	1002057	478027	760760	831790	857782	0.446584	0.510356	1.25352
AX1548	Solute carrier family 25 (Mitochondrial phosphate transporter), member 3	A0A4Q1BC95_TREME	34081.5	2.75825e+06	3.38746e+06	2761724	1.40657e+06	1.53881e+06	1534500	0.0161883	0.0332219	0.502938
AX1549	Suf domain-containing protein	A0A4Q1BCB9_TREME	124173	3133529	3286734	1.25438e+06	2.07667e+06	1.13892e+06	3141188	0.640982	0.693169	0.828283
AX1550	Dolichol-phosphate mannosyltransferase subunit 1 (EC 2.4.1.83)	A0A4Q1B7Y7_TREME	28397.7	1.23756e+06	1.52577e+06	1.42606e+06	1.95886e+06	1.68125e+06	1.84967e+06	0.0212991	0.0411308	1.3104
AX1552	Uncharacterized protein	A0A4Q1BEF5_TREME	96090	235039	470363	507128	279152	338019	255489	0.314945	0.37863	0.719702
AX1553	ANK	A0A4V1M3D1_TREME	26434	874563	1.0066e+06	1.05284e+06	451363	519068	503760	0.00593019	0.0154879	0.502451
AX1554	Trehalose-phosphatase	A0A4Q1BCB1_TREME	114360	7279313	6.52948e+06	8395072	12889865	13075749	13473821	0.00515403	0.0139697	1.77624
AX1555	DNA-directed RNA polymerase II subunit RPB11	A0A4Q1BC85_TREME	17795.2	683718	655598	606309	221814	229256	253796	0.000811228	0.00342267	0.362283
AX1556	Uncharacterized protein	A0A4Q1BFB4_TREME	25419.7	Filtered	Filtered	Filtered	2.12541e+06	2184532	2.30002e+06	1e-06	8.12748e-06	#NUM!
AX1557	Histone acetyltransferase (EC 2.3.1.48)	A0A4Q1BEE9_TREME	61699.8	303662	230467	351675	258021	203271	239627	0.219801	0.280582	0.791279
AX1558	Uncharacterized protein	A0A4Q1BGF3_TREME	127394	534631	525283	472231	2.23679e+06	2041973	2.101e+06	0.000446968	0.00218087	4.16394
AX156	GAR domain-containing protein	A0A4Q1BT58_TREME	78552.3	604034	717441	642728	1.63988e+06	1.60463e+06	1.50075e+06	9.16233e-05	0.000579641	2.41587
AX1560	Foie-gras	A0A4Q1BGB8_TREME	131690	640076	558378	571243	657661	623822	897389	0.251009	0.31372	1.23121
AX1562	PH domain-containing protein	A0A4Q1BF99_TREME	130339	1.15172e+06	1264803	1.69024e+06	1698859	1.95004e+06	2.10621e+06	0.0587571	0.0933412	1.40137
AX1563	Phosphatidylinositol 3-kinase VPS34 (EC 2.7.1.137)	A0A4V1M2W8_TREME	98348.6	188421	274922	177775	346925	381485	272848	0.0541087	0.0872122	1.56174
AX1564	Nucleolar protein 14	A0A4Q1B886_TREME	104134	243383	237675	240781	90787.8	86673.8	98489.5	5.47823e-05	0.000369378	0.382289
AX1566	Sterol 24-C-methyltransferase (EC 2.1.1.41) (Delta(24)-sterol C-methyltransferase)	A0A4Q1BAC9_TREME	36578.7	6333837	7.40418e+06	7421778	4.63312e+06	4.43359e+06	4.97018e+06	0.0118416	0.0260433	0.663375
AX1567	Uncharacterized protein	A0A4Q1BNT5_TREME	80282.3	734741	879358	766979	218756	196313	503226	0.02424	0.0455732	0.385664
AX1568	Zn(2)-C6 fungal-type domain-containing protein	A0A4Q1BP20_TREME	87007.2	624982	542956	913298	693237	939467	751779	0.50081	0.560931	1.14571
AX157	cAMP-dependent protein kinase regulatory subunit	A0A4Q1BTI3_TREME	51888.3	11924261	11826187	10891278	9222047	8723746	9230664	0.00727919	0.0180267	0.784501
AX1570	Uncharacterized protein	A0A4Q1BNU1_TREME	42364.2	342188	333769	212597	467958	664474	611023	0.020326	0.0397244	1.96213
AX1571	Proteasome subunit beta (EC 3.4.25.1)	A0A4V1M489_TREME	21802.9	2.87704e+06	2.81328e+06	3.3733e+06	7.71709e+06	5927185	6646196	0.0118805	0.026099	2.23867
AX1572	Uncharacterized protein	A0A4Q1BNT1_TREME	67074.3	382284	422294	447834	2.5499e+06	2.47757e+06	2.22976e+06	0.0016888	0.00602634	5.79461
AX1573	Acyltransferase	A0A4Q1BNS5_TREME	46747.4	333821	350198	932979	475094	562659	338873	0.731047	0.772371	0.851347
AX1574	Mitogen-activated protein kinase (EC 2.7.11.24)	A0A4Q1BP47_TREME	39729.5	1	Filtered	Filtered	1.00377e+06	1.06608e+06	1.24237e+06	1e-06	8.12748e-06	#NUM!
AX1575	Response regulatory domain-containing protein	A0A4Q1BNR8_TREME	144667	555245	533655	561059	2.34408e+06	1.8044e+06	2.52103e+06	0.0161372	0.0331764	4.04223
AX1576	zf-LYAR domain-containing protein	A0A4Q1BP11_TREME	37009.2	964248	866690	970637	226799	152356	188211	0.000151654	0.000871937	0.202517
AX1577	Uncharacterized protein	A0A4V1M488_TREME	35751.4	98523.4	71900.8	57586.3	264072	273963	214592	0.00244904	0.00793037	3.30084
AX1578	AGC/YANK protein kinase	A0A4Q1BNR9_TREME	54450.9	1.00736e+06	939554	1.08352e+06	2.48781e+06	2.51519e+06	2.38755e+06	1.46468e-05	0.000109431	2.43877
AX1579	DNA-(apurinic or apyrimidinic site) lyase (EC 4.2.99.18)	A0A4Q1BNR5_TREME	46651.3	282677	329602	236654	136041	106623	175276	0.0149323	0.0312478	0.492312
AX158	Endoribonuclease YSH1	A0A4Q1BT48_TREME	83610.9	610577	504633	754359	626632	578794	594472	0.782722	0.817782	0.962734
AX1584	NADH dehydrogenase (Ubiquinone) 1 alpha subcomplex 2	A0A4Q1BKT7_TREME	10631.1	906769	1.03224e+06	1.33657e+06	615064	747646	626944	0.0667367	0.103636	0.60742
AX1586	CAMK/CAMK1/CAMK1-CMK protein kinase	A0A4V1M3V9_TREME	55676.6	1223003	1.23642e+06	1.3336e+06	1.04235e+06	1.16192e+06	1.08006e+06	0.0265973	0.0488611	0.865886
AX159	U6 snRNA-associated Sm-like protein LSm8	A0A4V1M4R0_TREME	10643	713504	785054	936661	412138	398075	573433	0.0161652	0.0332101	0.568182
AX1595	Uncharacterized protein	A0A4Q1BUR4_TREME	29600.2	115162	154053	Filtered	243583	134747	238085	0.178556	0.235855	1.52645
AX1596	Uncharacterized protein	A0A4Q1BV43_TREME	46364.9	12080.1	21427.6	176555	107987	121367	167193	0.367018	0.43137	1.88775
AX1597	Nascent polypeptide-associated complex subunit beta	A0A4V1M4X4_TREME	18528.8	14145445	13782981	11171510	7.712e+06	8.34945e+06	8908063	0.0264588	0.0486917	0.638608
AX1599	Uncharacterized protein	A0A4Q1BUR9_TREME	46076.3	285545	318319	263565	109288	73416.8	211987	0.0490839	0.0804007	0.455014
AX16	Cupin type-1 domain-containing protein	A0A4Q1BSN7_TREME	41624.5	767336	747778	701393	8092407	7.47148e+06	8079315	0.000746333	0.00323204	10.6669
AX160	CK1/CK1/CK1-G protein kinase	A0A4Q1BT97_TREME	53947.7	3.12014e+06	2.93088e+06	2976981	10449005	9943668	9628570	0.000674232	0.00302009	3.32535
AX1600	Uncharacterized protein	A0A4Q1BKV1_TREME	115403	450187	410597	607597	50163.8	109183	217129	0.0103114	0.0235069	0.256388
AX1603	Uncharacterized protein	A0A4Q1BKD6_TREME	27398.8	980514	666454	523098	584201	509545	834842	0.659331	0.708339	0.888723
AX1608	ABC transporter	A0A4Q1BKG2_TREME	153153	28710.9	45036	39464.9	183468	194441	207824	0.000123598	0.000744181	5.17378
AX1609	RING-type domain-containing protein	A0A4Q1BKA7_TREME	76082.8	458053	526148	477312	1.47881e+06	1.29022e+06	1.37889e+06	0.00141495	0.00524483	2.8381
AX161	Uncharacterized protein	A0A4Q1BTC1_TREME	114950	347262	323121	197844	1.01141e+06	829681	1.0783e+06	0.00290885	0.00903637	3.36247
AX1613	Nucleolar complex protein 2	A0A4Q1BV19_TREME	84114.4	128303	53383	195249	43059.3	22558.1	25291	0.141464	0.194284	0.241178
AX1614	Pyridoxal 5'-phosphate synthase (EC 1.4.3.5)	A0A4Q1BUQ0_TREME	26642.9	2.70187e+06	2.82677e+06	2.22224e+06	1.63927e+06	1.56631e+06	1.72054e+06	0.0305299	0.0543968	0.635555
AX162	Methylthioribulose-1-phosphate dehydratase (MTRu-1-P dehydratase) (EC 4.2.1.109)	A0A4Q1BT55_TREME	33678.3	1.27933e+06	637218	959874	1461092	1.5961e+06	1.53983e+06	0.0853336	0.127313	1.59817
AX1620	Guanine nucleotide-binding protein subunit beta-like protein	A0A4Q1BUQ5_TREME	34574.1	61700680	54292688	58603932	63024300	57562256	50672932	0.807639	0.83917	0.980883
AX1621	Uncharacterized protein	A0A4Q1BUU3_TREME	16148	1.72461e+06	1.25929e+06	1.33641e+06	4.97582e+06	3.10288e+06	7244150	0.0899253	0.132919	3.5467
AX1622	Uncharacterized protein	A0A4Q1BV34_TREME	64247.8	4.91313e+06	4937054	5.89332e+06	6957381	7.06176e+06	7.27053e+06	0.0222821	0.0426328	1.35228
AX1623	ANK	A0A4Q1BV12_TREME	20716.7	1.48866e+06	1703303	1420591	1.75157e+06	1.80001e+06	1.67119e+06	0.129102	0.180152	1.13229
AX1629			24394.5	4.98525e+06	4.55362e+06	6107567	81999.3	103890	141420	0.0080423	0.0194356	0.0209191
AX163	Cysteine synthase A	A0A4Q1BTC3_TREME	51373.3	1477177	1.40667e+06	1.34485e+06	457855	10646.7	657619	0.0285351	0.0515536	0.266304
AX1630	Efflux protein EncT	A0A4V1M514_TREME	61881.3	1.32399e+06	1.15718e+06	1178369	2.21998e+06	1.78235e+06	2.24862e+06	0.0201874	0.0395342	1.70812
AX1633	PKS	A0A4Q1BUW8_TREME	38973.4	32042170	33181978	25948630	1.92378e+06	1.70987e+06	1.53356e+06	0.00597312	0.0155648	0.0566748
AX1634	Uncharacterized protein	A0A4Q1BEG7_TREME	48441.7	228026	367049	275093	Filtered	Filtered	Filtered	1e-06	8.12748e-06	0
AX1636	Fe2OG dioxygenase domain-containing protein	A0A4Q1BVC8_TREME	43591.6	1.02949e+06	885443	758999	Filtered	Filtered	Filtered	1e-06	8.12748e-06	0
AX1642	Dolichyl-phosphate-mannose--protein mannosyltransferase (EC 2.4.1.109)	A0A4Q1BBK5_TREME	104689	969569	1.45035e+06	676935	1.69532e+06	1693037	1.52978e+06	0.106432	0.152944	1.58811
AX1644			36014.1	327114	456731	318318	532001	Filtered	Filtered	1e-06	8.12748e-06	0
AX1664			22975.9	377068	525825	594789	46089.7	148251	48390.6	0.0101708	0.0232509	0.162071
AX1665	4-aminobutyrate aminotransferase (EC 2.6.1.19) (GABA aminotransferase) (Gamma-amino-N-butyrate transaminase)	A0A4Q1BJK4_TREME	54198.6	1.56501e+06	1.94392e+06	1.5657e+06	9610830	9954668	10533865	0.000149572	0.000864297	5.93135
AX1666	Uncharacterized protein	A0A4Q1BH94_TREME	31435.5	128366	122529	135954	Filtered	Filtered	Filtered	1e-06	8.12748e-06	0
AX1668	Abhydrolase	A0A4Q1BH93_TREME	30459.7	943623	671432	1.01204e+06	2797143	1.86061e+06	1.36666e+06	0.106346	0.152859	2.29319
AX1670	Uncharacterized protein	A0A4Q1BH89_TREME	42996.4	882317	1.0885e+06	799684	715132	134929	749894	0.179852	0.23713	0.577497
AX1671	Uncharacterized protein	A0A4Q1BH87_TREME	47154.1	2508632	2257409	2315044	1.29475e+06	1.11099e+06	1.1427e+06	0.000373538	0.00187357	0.501116
AX1672	Uncharacterized protein	A0A4V1M3I2_TREME	20897.9	122231	87311.6	41988	96081.8	53339	33288.4	0.485784	0.547198	0.726391
AX1673	60S ribosomal protein L36	A0A4Q1BH83_TREME	12743	24794730	23757196	25288078	25474990	24831440	25876926	0.22509	0.286125	1.03174
AX1674	Ribonuclease P protein component	A0A4Q1BH82_TREME	25672.5	109969	120847	218649	Filtered	1	Filtered	1e-06	8.12748e-06	0
AX1679	Histone H2B	A0A4Q1BPZ5_TREME	14562.8	258812416	271478560	176303744	114747896	111381048	114031712	0.0539598	0.0869967	0.481408
AX1681	U3 small nucleolar RNA-associated protein 7	A0A4Q1BPW1_TREME	67564.2	891273	833386	953580	281394	255654	307840	0.000868632	0.00361557	0.315464
AX1683	Uncharacterized protein	A0A4Q1BPX1_TREME	20189.4	2.36364e+06	2.28784e+06	2.04193e+06	4.08578e+06	3.7154e+06	4542359	0.00808918	0.019527	1.84413
AX1690	Endoplasmic reticulum junction formation protein lunapark	A0A4Q1BPW9_TREME	42546.3	1.32307e+06	1.25569e+06	1.32991e+06	2.25764e+06	2.18866e+06	2.12619e+06	0.000134819	0.000795874	1.68152
AX1691	Mitochondrial DNA polymerase catalytic subunit (EC 2.7.7.7)	A0A4Q1BQ94_TREME	166330	1.28834e+06	1.17303e+06	1.60478e+06	787284	560286	422695	0.0108786	0.0243929	0.435367
AX1694	Seryl-tRNA synthetase (EC 6.1.1.11) (Seryl-tRNA(Ser/Sec) synthetase)	A0A4Q1BQ15_TREME	57288.1	817631	774182	794408	346128	319051	372423	3.13784e-05	0.000222833	0.434831
AX1696	SURF1-like protein	A0A4Q1BPY1_TREME	38747.9	1.71226e+06	1.65078e+06	2.00136e+06	2.60327e+06	2.30134e+06	1.46301e+06	0.439518	0.502983	1.18701
AX1697	Epimerase domain-containing protein	A0A4Q1BR20_TREME	55227.2	Filtered	Filtered	Filtered	314347	346960	333773	1e-06	8.12748e-06	#NUM!
AX170	Uncharacterized protein	A0A4Q1BTE7_TREME	129450	15863726	12626572	12666093	11773278	10656218	7.40174e+06	0.0933121	0.136972	0.724826
AX1700	tRNA (guanine-N(7)-)-methyltransferase (EC 2.1.1.33) (Transfer RNA methyltransferase 8) (tRNA (guanine(46)-N(7))-methyltransferase) (tRNA(m7G46)-methyltransferase)	A0A4V1M4D4_TREME	30486.8	783818	882301	701231	353487	437229	384680	0.00756805	0.0185738	0.496502
AX1703	ATP synthase subunit delta, mitochondrial (F-ATPase delta subunit)	A0A4Q1BPZ0_TREME	17159.4	44088968	52474412	46393824	21809232	20685726	25840246	0.00225132	0.00746279	0.478012
AX1704	Uncharacterized protein	A0A4Q1BQ51_TREME	52294.4	Filtered	Filtered	Filtered	896380	922138	952012	1e-06	8.12748e-06	#NUM!
AX1706	LisH domain-containing protein	A0A4Q1BQ07_TREME	127873	581235	545231	742741	345409	466430	355337	0.0398065	0.0675969	0.624423
AX1707	RFX-type winged-helix domain-containing protein	A0A4Q1BPX0_TREME	80603.3	863944	926735	791316	475814	900411	305587	0.228404	0.290016	0.651362
AX171	Uncharacterized protein	A0A4Q1BT89_TREME	41663.6	500420	385603	337127	Filtered	Filtered	Filtered	1e-06	8.12748e-06	0
AX1715			58692.6	252407	164031	170599	264255	165486	137268	0.891362	0.9113	0.965884
AX1716			41924.2	349545	341513	379810	1592775	2.14384e+06	2321370	0.0167364	0.0341755	5.65707
AX1719	MFS domain-containing protein	A0A4Q1BMJ7_TREME	56414.4	1.52645e+06	1.67656e+06	1.66306e+06	1.30357e+06	966510	1.17553e+06	0.0247501	0.046337	0.708089
AX1728	Ceramide very long chain fatty acid hydroxylase (EC 1.-.-.-)	A0A4Q1BHX5_TREME	43002.6	1.07299e+06	1.95486e+06	1.12291e+06	378286	400018	480294	0.0767859	0.116345	0.303222
AX1734			28046.1	2.08114e+06	1.68646e+06	1.89021e+06	1.34456e+06	1.3282e+06	1.03818e+06	0.0131846	0.0283026	0.655899
AX1737	ATG16 domain-containing protein	A0A4Q1BS05_TREME	31590.8	422778	468157	719984	340005	509581	424694	0.361838	0.426507	0.791027
AX1738	RAB small monomeric GTPase	A0A4Q1BS50_TREME	20256.9	2.71368e+06	2989987	2.49402e+06	6.8992e+06	6993645	7284433	2.78132e-05	0.000198498	2.58333
AX1739	Tubulin-specific chaperone D	A0A4Q1BS00_TREME	126168	101562	92724.6	126776	71250.4	62701.1	64042.8	0.0489234	0.0801669	0.616685
AX174	Uncharacterized protein	A0A4V1M4R4_TREME	30382.4	307357	448932	157941	Filtered	Filtered	62597	1e-06	8.12748e-06	0
AX1740	Serine/threonine-protein phosphatase 2A activator (EC 5.2.1.8) (Phosphotyrosyl phosphatase activator)	A0A4Q1BS53_TREME	40696.3	194709	238425	236660	376801	347998	363893	0.00263722	0.00837894	1.62541
AX1741	UPF0020 domain-containing protein	A0A4Q1BRZ9_TREME	52281.6	815002	1.52836e+06	226553	297874	364748	270048	0.283629	0.346786	0.362919
AX1744	Cysteine proteinase 1, mitochondrial (EC 3.4.22.40)	A0A4Q1BS39_TREME	54901.5	56233956	50774224	53789184	17749896	12628866	13151316	6.6752e-05	0.000439883	0.270714
AX1745	Uncharacterized protein	A0A4Q1BRY6_TREME	37579.2	977628	1450422	1.22238e+06	1024968	1.08437e+06	994044	0.297147	0.360472	0.850141
AX1746	Uncharacterized protein	A0A4Q1BHW6_TREME	60319.7	226044	521651	974984	Filtered	Filtered	Filtered	1e-06	8.12748e-06	0
AX1748	GMP synthase [glutamine-hydrolyzing] (EC 6.3.5.2) (GMP synthetase) (Glutamine amidotransferase)	A0A4Q1BHZ4_TREME	60661.8	1.99531e+06	2.07313e+06	1.69542e+06	1.1953e+06	1.18133e+06	1158946	0.0225921	0.0431105	0.613405
AX175	Uncharacterized protein	A0A4Q1BTA2_TREME	29562.4	4720152	5.52956e+06	5.08889e+06	2.73399e+06	2.43613e+06	2.53357e+06	0.00394456	0.011391	0.502241
AX1750	Carboxypeptidase (EC 3.4.16.-)	A0A4V1M3K6_TREME	56109.5	173455	267191	110843	2621999	2.63946e+06	2.80102e+06	6.8126e-06	5.26829e-05	14.6195
AX1753	Mitochondrial inner membrane protease subunit (EC 3.4.21.-)	A0A4Q1BHU5_TREME	26157.9	388278	315151	454579	198858	156931	195865	0.0276105	0.0502311	0.476382
AX1754	Uncharacterized protein	A0A4Q1BLM2_TREME	99351.9	551015	501638	522357	98020.4	168345	106237	0.000294607	0.00154804	0.236571
AX1755	Velvet domain-containing protein	A0A4Q1BLK4_TREME	45028.4	319580	360346	335578	35660.6	47928.7	55356.7	0.000255108	0.00136	0.136825
AX1756			9775.95	576409	339950	705613	Filtered	135653	138066	0.063594	0.0996184	0.253135
AX1757	Sec3-PIP2	A0A4Q1BLN1_TREME	127568	620703	520230	727864	761657	600226	2.16112e+06	0.384742	0.449257	1.88517
AX1759	Uncharacterized protein	A0A4Q1BLL0_TREME	71140.7	Filtered	Filtered	203484	398026	176592	436422	1e-06	8.12748e-06	#NUM!
AX176	Ribosomal	A0A4Q1BTH2_TREME	24310	666159	651018	619340	292382	256793	246335	4.13976e-05	0.000287927	0.410794
AX1762	Uncharacterized protein	A0A4Q1BIC4_TREME	45942.2	146394	249588	355101	190108	189239	202285	0.450892	0.513949	0.774392
AX1768	L-mandelate dehydrogenase	A0A4Q1BMH8_TREME	34938.2	373156	341445	389455	75928.7	15444.6	197651	0.0300285	0.0536771	0.261784
AX1769	L-mandelate dehydrogenase	A0A4Q1BMH8_TREME	20480.6	351615	509006	321639	87214.9	44555.5	13249	0.0175253	0.0354835	0.122663
AX177	Ribosome assembly protein RRB1	A0A4Q1BT92_TREME	54316.6	1.52842e+06	1410877	1.31734e+06	1.15649e+06	889126	867179	0.020898	0.0405248	0.684296
AX1772			56952.8	411852	322472	211520	300413	Filtered	380544	0.719011	0.762604	1.07992
AX1777	Protein-lysine N-methyltransferase EFM4 (EC 2.1.1.-) (Elongation factor methyltransferase 4)	A0A4Q1BMM3_TREME	35819	417977	448057	510781	Filtered	Filtered	Filtered	1e-06	8.12748e-06	0
AX1778			36147.1	1.28598e+06	1.38593e+06	1.22725e+06	1.00094e+06	834798	983207	0.00713159	0.0177532	0.722962
AX178	Lipase	A0A4Q1BTG8_TREME	54061.4	Filtered	Filtered	Filtered	256834	343676	288591	1e-06	8.12748e-06	#NUM!
AX1781	Peptide hydrolase (EC 3.4.-.-)	A0A4Q1BRB4_TREME	44245	283884	83347.1	253085	3.04382e+06	4.57095e+06	4.01852e+06	0.0131471	0.0282451	18.7538
AX1782	Uncharacterized protein	A0A4Q1BRD3_TREME	55356.7	Filtered	Filtered	Filtered	371454	334094	427617	1e-06	8.12748e-06	#NUM!
AX1783	t-SNARE coiled-coil homology domain-containing protein	A0A4Q1BRJ0_TREME	35060.2	397236	482165	355633	266462	306679	368609	0.112215	0.159536	0.762529
AX1785	Lactoylglutathione lyase	A0A4Q1BRC3_TREME	19608.9	3.12941e+06	3.24115e+06	3.462e+06	7360982	6984392	6.94524e+06	4.00986e-05	0.00027957	2.16532
AX1786	ATP-dependent DNA helicase II subunit 1 (EC 3.6.4.12) (ATP-dependent DNA helicase II subunit Ku70)	A0A4Q1BRE1_TREME	83026.2	2.25688e+06	2.69511e+06	2.06222e+06	703938	790217	740755	0.0123407	0.0268223	0.318627
AX1787	6-phosphofructo-2-kinase/fructose-2, 6-bisphosphatase	A0A4Q1BRD6_TREME	80840.4	1.71717e+06	1.68208e+06	1.93284e+06	2.83237e+06	2620598	2462832	0.0039288	0.0113512	1.48456
AX1788	Phosphoenolpyruvate carboxykinase (ATP) (EC 4.1.1.49)	A0A4Q1BRL0_TREME	62032.3	28281850	27925138	23960416	28491202	29373922	30350988	0.181129	0.23865	1.1004
AX179	Ribosomal protein L19	A0A4V1M4R6_TREME	20697.9	988500	973296	1.06058e+06	380193	414244	261871	0.000814048	0.00342952	0.349496
AX1790	Ubiquinone biosynthesis monooxygenase COQ6, mitochondrial (EC 1.14.13.-)	A0A4Q1BRF4_TREME	65585.3	1.04754e+06	1.11651e+06	1.05927e+06	331001	491851	521504	0.00449707	0.0126244	0.417073
AX1791	VHS domain-containing protein	A0A4Q1BRA4_TREME	64767.2	5213023	5.02919e+06	6.77113e+06	6.13668e+06	6334619	6.36365e+06	0.384678	0.449257	1.10707
AX1792	Ariadne-1	A0A4Q1BRB2_TREME	62607.6	204815	157998	303941	2.73119e+06	3.64014e+06	2.90423e+06	0.00812785	0.0196039	13.9115
AX1793	Uncharacterized protein	A0A4Q1BRI3_TREME	32088.1	453202	470732	505285	196266	127572	219922	0.00223381	0.00741945	0.380459
AX1794	Nuclear pore complex protein	A0A4Q1BRC0_TREME	89360.2	583513	624560	456714	515381	472485	685987	0.972833	0.978117	1.00545
AX1795	CAMK/CAMK1 protein kinase	A0A4Q1BRA8_TREME	41122.8	1.97061e+06	2.84768e+06	1.82817e+06	2.1631e+06	2.18004e+06	2.30435e+06	1	1	1.00015
AX1797	Mitochondrial genome maintenance protein MGM101	A0A4Q1BRC8_TREME	30943.5	4727634	4.78416e+06	2.78912e+06	2.13117e+06	1804976	1.84368e+06	0.0770803	0.11669	0.46987
AX1799	Protein AF-9 homolog	A0A4Q1BRH2_TREME	43394.4	539037	553996	646561	311646	296535	360817	0.00573149	0.0150721	0.557025
AX180	Serine/threonine-protein phosphatase 2A 56 kDa regulatory subunit	A0A4Q1BTH5_TREME	79088.1	4.60679e+06	3.66132e+06	5061434	6.6944e+06	6345283	6.62808e+06	0.029311	0.05269	1.4755
AX1800	Smad nuclear-interacting protein 1	A0A4Q1BRB3_TREME	33452.2	904501	870607	1.04972e+06	961368	1.35376e+06	986325	0.343442	0.408345	1.16873
AX1802	Uncharacterized protein	A0A4V1M4I6_TREME	46316.8	238631	215519	487493	404083	458212	414760	0.326296	0.390548	1.3562
AX1803	Ubiquitin-conjugating enzyme E2 I	A0A4Q1BRB9_TREME	18125.9	1.43649e+06	1.40071e+06	1.22218e+06	994207	1507722	1.15542e+06	0.494407	0.555059	0.900962
AX1804	LigB domain-containing protein	A0A4Q1BR96_TREME	62110	119380	263438	162136	399206	423937	481901	0.0122882	0.0267285	2.39478
AX1805	Voltage-gated potassium channel beta-2 subunit	A0A4Q1BAN8_TREME	38372.7	7059114	9031189	7.08156e+06	2.09444e+06	2.07974e+06	1.79376e+06	0.0113898	0.0252334	0.257551
AX1807	ATP-dependent rRNA helicase RRP3	A0A4Q1BRE5_TREME	55113.4	844861	797733	660192	439547	292775	440439	0.00728715	0.0180355	0.509279
AX1808	Ubiquitinyl hydrolase 1 (EC 3.4.19.12)	A0A4Q1BHC1_TREME	50978.2	530211	612818	533828	548730	524492	513702	0.386299	0.450709	0.946368
AX1809	Protein CASP	A0A4Q1BHC2_TREME	75150.4	1.78057e+06	1.76711e+06	1.36529e+06	605888	652599	642266	0.0170061	0.0346771	0.386884
AX181	Peptide hydrolase (EC 3.4.-.-)	A0A4Q1BTA3_TREME	47028.1	119371	162178	187365	521824	479093	464873	0.000250574	0.00133998	3.12593
AX1811	Ubiquitinyl hydrolase 1 (EC 3.4.19.12)	A0A4Q1BHC8_TREME	34569	255900	209550	278774	822807	926277	894209	0.000170413	0.000968146	3.55174
AX1813	Peptidyl-prolyl cis-trans isomerase (PPIase) (EC 5.2.1.8)	A0A4Q1BHB4_TREME	19903.6	25398.6	Filtered	Filtered	3813298	3.5466e+06	3.68887e+06	1e-06	8.12748e-06	#NUM!
AX1815	Uncharacterized protein	A0A4Q1BHA7_TREME	61420.3	790083	896743	802200	663813	588843	673949	0.0134097	0.0286786	0.77404
AX1816			47547.1	86445.3	15197.9	98998.7	Filtered	Filtered	1	1e-06	8.12748e-06	0
AX1819	SAP domain-containing protein	A0A4Q1BHC0_TREME	25824	4.46091e+06	4.13553e+06	4746080	2872629	2.46173e+06	2.76629e+06	0.00197676	0.00673154	0.60713
AX182	NADH dehydrogenase [ubiquinone] iron-sulfur protein 2, mitochondrial	A0A4Q1BTI0_TREME	51539.2	4613697	5109646	5.43817e+06	2.92623e+06	2.99296e+06	2.74231e+06	0.0075092	0.0184605	0.571282
AX1820	Uncharacterized protein	A0A4Q1BHB2_TREME	83081.4	1.25199e+06	1.35884e+06	1477009	832564	779463	1.09976e+06	0.024078	0.0453131	0.663378
AX1821	Uncharacterized protein	A0A4Q1BHA1_TREME	29367.1	676176	731399	775129	1.35703e+06	1.37047e+06	1.28935e+06	9.83094e-05	0.000616502	1.84031
AX1822	Uncharacterized protein	A0A4Q1BHA0_TREME	44749.9	Filtered	161444	149386	Filtered	Filtered	Filtered	1e-06	8.12748e-06	0
AX1823	Uncharacterized protein	A0A4V1M3I4_TREME	141688	1.00803e+06	691330	233649	311507	313153	808850	0.586706	0.643694	0.741593
AX1825	DH domain-containing protein	A0A4Q1BHB7_TREME	123617	255010	280875	237074	548098	524671	504228	0.000117254	0.000711964	2.04021
AX1826	ABM domain-containing protein	A0A4Q1BHB1_TREME	11394.1	Filtered	Filtered	171775	418957	441627	532648	1e-06	8.12748e-06	#NUM!
AX1827	Peroxisomal 2,4-dienoyl-CoA reductase	A0A4V1M3I5_TREME	30222.5	516264	670565	402033	893192	768177	1.11836e+06	0.0403033	0.068299	1.74951
AX183	PINc domain-containing protein	A0A4Q1BTF4_TREME	74887	104155	219188	155525	363307	399382	434724	0.00642761	0.0163991	2.5005
AX1831	Uncharacterized protein	A0A4Q1BHB0_TREME	25635.2	286334	386211	312502	963720	769789	676868	0.0206126	0.0400932	2.44696
AX1832	Transcription elongation factor SPT4	A0A4Q1BHA3_TREME	13480.4	1.16362e+06	931736	1.50173e+06	230355	286180	69762.4	0.0159271	0.0328149	0.162993
AX1833	U4/U6.U5 tri-snRNP-associated protein 1	A0A4Q1BHA4_TREME	77168.8	991467	990796	981380	349805	412940	261183	0.00441942	0.0124741	0.345496
AX1834	Uncharacterized protein	A0A4Q1BHA2_TREME	66888.8	Filtered	Filtered	Filtered	5.14649e+06	3.52645e+06	2.70109e+06	1e-06	8.12748e-06	#NUM!
AX1838	Uncharacterized protein	A0A4Q1BJI2_TREME	106073	4.63755e+06	7.72504e+06	52224844	6604758	3.56137e+06	3.31177e+06	0.383793	0.448331	0.208677
AX1839	TAP-C domain-containing protein	A0A4Q1BJA1_TREME	71601.4	1.35092e+06	1.44374e+06	1493022	1.46479e+06	1.51186e+06	1.35216e+06	0.881861	0.903916	1.00959
AX1840	Splicing factor 3B subunit 2	A0A4V1M3R4_TREME	66648.7	4636845	4.68409e+06	5073141	4.74891e+06	4530176	4.03055e+06	0.239754	0.301889	0.924661
AX1841	CMGC/DYRK/YAK protein kinase	A0A4Q1BJF4_TREME	190414	2496520	2.97831e+06	2.79514e+06	2.89046e+06	3.14776e+06	3.18696e+06	0.140999	0.193832	1.1155
AX1843	Uncharacterized protein	A0A4Q1BJH2_TREME	249668	775245	796908	311410	276613	196260	208633	0.1236	0.173701	0.361818
AX1845	HSF	A0A4V1M3R3_TREME	93359.6	Filtered	6548.72	Filtered	187370	240661	328851	1e-06	8.12748e-06	#NUM!
AX1846	Uncharacterized protein	A0A4Q1BJ91_TREME	19981.3	4.06645e+06	4259168	4378134	1.46041e+06	1.94202e+06	1.7814e+06	0.000322258	0.00166437	0.408055
AX1849	Oxysterol-binding protein	A0A4Q1BJE7_TREME	137784	2.04174e+06	1.95782e+06	2.00089e+06	1.98874e+06	2.71837e+06	2.19736e+06	0.300343	0.363617	1.15066
AX1851	HTH APSES-type domain-containing protein	A0A4Q1BP31_TREME	43573.9	3.43244e+06	3.44261e+06	4.4171e+06	2.84484e+06	2.83306e+06	2.6358e+06	0.0880551	0.130457	0.736236
AX1852	CAMKK/ELM protein kinase	A0A4Q1BNR2_TREME	107799	493023	392984	422432	1.00414e+06	925492	803440	0.00560051	0.0148091	2.0888
AX1853	Tubulin alpha chain	A0A4Q1BNQ8_TREME	49560.6	34535944	33498806	33240836	128999320	117724048	121951296	0.00118149	0.0045745	3.64031
AX1854	Trehalase (EC 3.2.1.28) (Alpha-trehalose glucohydrolase)	A0A4Q1BNP7_TREME	96113.9	2.44823e+06	1.97446e+06	2.46509e+06	3.90558e+06	3.73109e+06	3.97664e+06	0.00396727	0.0114396	1.68608
AX1855	Lysophospholipase	A0A4V1M486_TREME	45996.6	925945	1.10098e+06	525648	2.77847e+06	2.01855e+06	2.67616e+06	0.00667747	0.0168716	2.9277
AX1859	SUN domain-containing protein	A0A4Q1BNN9_TREME	99788	700947	661945	563472	516202	470924	488967	0.0556492	0.089219	0.766258
AX1860	40S ribosomal protein S16	A0A4Q1BP21_TREME	15416.1	39002656	40100872	42606104	34191576	31607276	30810732	0.00473522	0.0131259	0.793771
AX1861	50S ribosomal protein L4	A0A4Q1BNP2_TREME	40231.6	937007	893354	897243	291967	298437	279971	0.000100809	0.000628741	0.319099
AX1865	Fungal	A0A4V1M485_TREME	116598	325534	271118	293820	213026	227118	290657	0.148609	0.201779	0.82069
AX1867	Structural maintenance of chromosomes protein	A0A4Q1BNP9_TREME	136278	5.444e+06	5182619	4.74215e+06	6.2234e+06	4881450	6.22001e+06	0.283461	0.346727	1.12728
AX1868	Phosphotransferase (EC 2.7.1.-)	A0A4Q1BNM8_TREME	54189.6	2.74411e+06	2646070	2.86636e+06	2.68117e+06	4.14405e+06	4654775	0.208213	0.268599	1.39041
AX1869	Zn(2)-C6 fungal-type domain-containing protein	A0A4Q1BNP3_TREME	103838	767762	714909	735327	750018	689163	860342	0.639035	0.691585	1.03676
AX187	Glycine cleavage system P protein (EC 1.4.4.2)	A0A4Q1BTE0_TREME	112269	2.48422e+06	2.51673e+06	2.71571e+06	1899603	1.98082e+06	1.72831e+06	0.00252708	0.00813713	0.726834
AX1870	DUF1752 domain-containing protein	A0A4Q1BNN1_TREME	102010	13603220	2.21538e+06	25505946	11204544	29458750	18202140	0.537615	0.596334	1.42447
AX1873	Uncharacterized protein	A0A4Q1BNX8_TREME	49844.7	8608878	8773930	10484227	16922782	17824072	15302011	0.00172709	0.00612865	1.79599
AX1874	Uncharacterized protein	A0A4Q1BNN2_TREME	11234.6	294769	245811	702504	657612	860228	859774	0.103453	0.149411	1.91267
AX1875	PKD	A0A4Q1BLG8_TREME	81911.5	805951	697454	1.72794e+06	1.38555e+06	2.0859e+06	1.3588e+06	0.266266	0.329451	1.49481
AX1877	Uncharacterized protein	A0A4Q1BLH1_TREME	23042.4	1538917	1.44632e+06	2.05452e+06	2464472	2.36367e+06	2366345	0.058658	0.0932584	1.42755
AX1878	Glutaredoxin domain-containing protein	A0A4Q1BLJ9_TREME	56233.3	833597	758940	1.10209e+06	709725	714295	726386	0.224276	0.285217	0.798035
AX188	Cystathionine gamma-synthase	A0A4Q1BTI5_TREME	67497.2	2.32959e+06	2167496	2.31697e+06	1.93978e+06	2.35128e+06	1.572e+06	0.289077	0.35232	0.860436
AX1881	Uncharacterized protein	A0A4Q1BNM7_TREME	56803.6	28276.3	23173.4	53915.2	Filtered	Filtered	Filtered	1e-06	8.12748e-06	0
AX1882	Alpha 1,2-mannosyltransferase	A0A4Q1BLG4_TREME	45335.8	531000	422637	335827	963730	1.06618e+06	964574	0.00230583	0.0075865	2.32227
AX1885	Uncharacterized protein	A0A4Q1BLH2_TREME	89216.6	689980	552405	732587	1.40026e+06	1.35001e+06	1.12191e+06	0.00577525	0.0151732	1.96062
AX1887	Uncharacterized protein	A0A4Q1BLF5_TREME	20732	1.225e+06	1.18427e+06	856139	2608793	1.83479e+06	1.52418e+06	0.0945276	0.138509	1.82757
AX1888	Uncharacterized protein	A0A4Q1BLR6_TREME	77693.2	510739	384937	588941	2.12158e+06	2.17043e+06	2199470	0.000341986	0.00173964	4.37249
AX1889	L-carnitine dehydratase/bile acid-inducible protein F	A0A4Q1BLG2_TREME	49507.5	72573.4	111094	87082.3	96839.7	88532.6	84465.9	0.975573	0.980529	0.996632
AX1891	Uncharacterized protein	A0A4V1M3Z9_TREME	40537	96824.2	Filtered	Filtered	1.11663e+06	1.04006e+06	956697	1e-06	8.12748e-06	#NUM!
AX1892	Uncharacterized protein	A0A4Q1BLU7_TREME	60724.8	884776	952000	615576	709686	744908	1.15237e+06	0.782924	0.817844	1.06305
AX1893	Bromo domain-containing protein	A0A4Q1BLE5_TREME	88885.9	558186	656099	616761	2388498	7.21873e+06	1.0735e+06	0.255065	0.31796	5.83313
AX1894	C4-hydroxylase	A0A4Q1BLQ6_TREME	38831.8	1.99404e+06	1.88172e+06	1.78551e+06	1.25323e+06	1.27664e+06	1.22781e+06	0.00641082	0.0163708	0.663752
AX1896	Uncharacterized protein	A0A4Q1BLF4_TREME	62547.3	186064	187858	143711	295612	301261	376766	0.0134004	0.0286696	1.88094
AX19	Uncharacterized protein	A0A4Q1BMY2_TREME	46541.4	36452.6	26371.8	28718.7	1.82783e+06	1.75725e+06	1.84245e+06	0.000183035	0.00102966	59.2894
AX1903	Uncharacterized protein	A0A4Q1BVQ4_TREME	150008	Filtered	Filtered	Filtered	27743.6	31857.2	49298.7	1e-06	8.12748e-06	#NUM!
AX1915			69943.7	1072852	854239	1.23176e+06	1.77453e+06	1.70864e+06	899531	0.280517	0.343639	1.38743
AX1923	Exosome complex exonuclease DIS3/RRP44	A0A4Q1BMI4_TREME	140850	2.03996e+06	1.01003e+06	2487347	1.18842e+06	1.19237e+06	858848	0.215688	0.276501	0.585054
AX1924	ULP	A0A4Q1BMK7_TREME	148474	64433.1	139463	245371	276748	323700	221252	0.127272	0.177988	1.82897
AX1925	Uncharacterized protein	A0A4Q1BMK1_TREME	19384.9	969161	820384	1.59917e+06	277381	952544	271175	0.12804	0.178888	0.44297
AX1926	Citrulline--aspartate ligase (EC 6.3.4.5)	A0A4Q1BMJ3_TREME	47237.8	8059311	8429534	8037535	12613436	12670028	12310370	1.61438e-05	0.000119527	1.53279
AX1927	Pre-rRNA-processing protein RIX1	A0A4Q1BMZ5_TREME	81750.6	222760	163882	196894	147468	187884	184198	0.365419	0.429755	0.890347
AX1928	Uncharacterized protein	A0A4Q1BMI3_TREME	28956.3	2.22711e+06	762500	86934.6	752863	722462	1.61724e+06	1	1	1.00521
AX1929	MFS domain-containing protein	A0A4V1M3R5_TREME	63551.9	7381.3	305555	97321	822791	782342	725023	0.0122036	0.0265746	5.67974
AX193	Beta-glucosidase (EC 3.2.1.21)	A0A4Q1BRC6_TREME	95411	483948	394075	493054	1.79291e+06	1.68464e+06	1.8287e+06	3.43124e-05	0.000242036	3.87014
AX1930	Uncharacterized protein	A0A4Q1BMS9_TREME	26700.4	2.38929e+06	2.89629e+06	2.63139e+06	1.52933e+06	1357296	1.52193e+06	0.00824833	0.0198179	0.55685
AX1932	Pex24p domain-containing protein	A0A4Q1BMH6_TREME	59285.5	564611	495573	473811	575403	545710	655946	0.13389	0.185705	1.15845
AX1934	Mannose-6-phosphate isomerase (EC 5.3.1.8)	A0A4Q1BHW2_TREME	45981.8	130197	122979	127647	42851.7	100589	146276	0.416625	0.481104	0.760765
AX1935	BTB domain-containing protein	A0A4Q1BI64_TREME	73953	292204	245174	167400	697927	656132	657671	0.00306643	0.00933927	2.85442
AX1937	Uncharacterized protein	A0A4Q1BBC8_TREME	63930.2	1.27737e+06	1143623	1.09149e+06	1.55432e+06	1.19788e+06	1533752	0.13947	0.191867	1.22021
AX1938	AMP-binding domain-containing protein	A0A4Q1BI85_TREME	80367.4	773949	836508	988705	13358.6	9712.53	12154.5	0.00551511	0.0146372	0.0135527
AX1940	Acyl-CoA dehydrogenase	A0A4V1M3B6_TREME	50144.8	2.03151e+06	1.83601e+06	1.65565e+06	834886	934594	692089	0.00259475	0.00828529	0.44568
AX1941	Stearoyl-CoA desaturase (Delta-9 desaturase)	A0A4Q1BG92_TREME	66184.3	10412119	11189648	10745322	1.44228e+06	1.2504e+06	1422329	0.000255266	0.00136	0.127214
AX1942	NEDD8-conjugating enzyme UBC12	A0A4Q1BBV4_TREME	26625.4	1.00667e+06	988018	1.58168e+06	2119175	2.53813e+06	1.98464e+06	0.0172066	0.0350112	1.85717
AX1943	26S protease regulatory subunit 8	A0A4Q1BE83_TREME	45032.4	2246589	2.59546e+06	2.61708e+06	2461846	2237966	2332997	0.35018	0.415323	0.942847
AX1945	Uncharacterized protein	A0A4Q1BDX4_TREME	15102.4	821572	863568	846795	161614	231170	221910	9.45419e-05	0.000595479	0.242777
AX1946	WD	A0A4Q1BDK2_TREME	115779	330403	242567	194117	697450	1118563	287079	0.202277	0.261824	2.74166
AX1948	HECT domain-containing protein	A0A4Q1BG94_TREME	116575	948276	726918	848078	1.02664e+06	792951	725770	0.953239	0.962126	1.00875
AX1949	Uncharacterized protein	A0A4Q1BBW1_TREME	49318.1	697854	574948	704262	1.22994e+06	1.06772e+06	1.0307e+06	0.00543668	0.0145096	1.68349
AX195	Uncharacterized protein	A0A4Q1BRG4_TREME	83897.6	342532	117970	51224.8	427801	287180	387990	0.141214	0.194034	2.15539
AX1950	Nudix hydrolase domain-containing protein	A0A4Q1BGC6_TREME	30117.6	Filtered	Filtered	120816	399919	543401	338892	1e-06	8.12748e-06	#NUM!
AX1959	Uncharacterized protein	A0A4Q1BDW7_TREME	31496.3	616367	725407	534883	1.53923e+06	1.84974e+06	1.73021e+06	0.00128737	0.00486621	2.72782
AX196	Uncharacterized protein	A0A4Q1BR78_TREME	52851.7	670981	610378	844300	496864	469098	494856	0.0845907	0.12627	0.687231
AX1960	Uncharacterized protein	A0A4Q1BDJ2_TREME	33070.6	199452	114469	24635.1	665574	664462	791560	0.000960746	0.00390146	6.26661
AX1966	Uncharacterized protein	A0A4Q1BBZ6_TREME	49427.5	2.27008e+06	2.30306e+06	4213332	2.75711e+06	19734150	10007126	0.249449	0.312179	3.69869
AX1967	Uncharacterized protein	A0A4Q1BGD6_TREME	89342.6	1.27173e+06	425935	6.90087e+06	1.61388e+06	3.98683e+06	270455	0.718849	0.762582	0.68281
AX1968	Tyrosyl-tRNA synthetase	A0A4Q1BMU5_TREME	55665.1	307159	308231	303068	514697	490734	483317	0.0019687	0.00672005	1.62092
AX1969			11971.2	2474071	3216563	3.40465e+06	2.61531e+06	3.3599e+06	2.63888e+06	0.691835	0.737491	0.947094
AX1970	40S ribosomal protein S18	A0A4Q1BMU9_TREME	17713.6	40946904	41655196	35828280	26225826	24985884	25144022	0.0137052	0.0291477	0.644731
AX1971	Uncharacterized protein	A0A4Q1BMW2_TREME	38887.9	549798	575851	449055	94839.3	78385.8	85759.2	0.00699945	0.0175384	0.164465
AX1973			119968	203236	133070	270029	378271	393273	394198	0.0399136	0.0677395	1.9226
AX1975	Flavin mononucleotide kinase 1 (EC 2.7.1.26) (Riboflavin kinase)	A0A4Q1BWH5_TREME	29342.2	4.24331e+06	4.48975e+06	4719792	5.89579e+06	5792882	6.77571e+06	0.0198841	0.0390468	1.37253
AX1976	Uncharacterized protein	A0A4Q1BWR6_TREME	74902.2	2448512	4.77115e+06	2.69863e+06	2.21258e+06	1.60572e+06	1.99567e+06	0.198821	0.257816	0.586187
AX1977	Voltage-dependent anion channel protein 2	A0A4V1M539_TREME	27628.3	155172976	174159072	161534608	118606056	112859928	115945768	0.00870963	0.0206683	0.707752
AX1978	tRNA-splicing endonuclease subunit Sen2 (EC 4.6.1.16)	A0A4Q1BWJ3_TREME	54241	418759	473536	542701	446935	413601	310570	0.182969	0.240588	0.816105
AX1980	Uncharacterized protein	A0A4Q1BWI9_TREME	15704.1	117191	165991	162387	231423	226359	306681	0.0343107	0.059731	1.7157
AX1982	Nuclear protein	A0A4Q1BWJ0_TREME	70368.3	1.64785e+06	1.84482e+06	1.41129e+06	1.53167e+06	1.74624e+06	1.4483e+06	0.762745	0.800554	0.963751
AX1985	Uncharacterized protein	A0A4Q1BWH2_TREME	121716	318258	279415	333749	482453	534938	416780	0.0235632	0.0445928	1.53976
AX1988	AGC protein kinase	A0A4Q1BWH1_TREME	308241	537304	591611	495677	568556	839775	503846	0.456366	0.518933	1.17702
AX1989	OPT family small oligopeptide transporter	A0A4Q1BWI8_TREME	118905	186809	187533	237135	812739	638055	675616	0.00660326	0.0167209	3.4775
AX1990	Uncharacterized protein	A0A4Q1BWI0_TREME	63570.8	606140	575008	673317	240826	215313	268990	0.00131737	0.00496327	0.391018
AX1991	RRM domain-containing protein	A0A4Q1BWK3_TREME	43069.8	2.29553e+06	1.80045e+06	1.88986e+06	2.67358e+06	2.3774e+06	2.56251e+06	0.0502676	0.0818953	1.27192
AX1992	Chaperone regulator	A0A4Q1BWM3_TREME	24787.3	339028	378011	314047	10887.2	420092	32655.1	0.290038	0.353342	0.449656
AX1993	Transcription initiation factor IIF subunit alpha	A0A4Q1BWJ9_TREME	80660.4	650914	542845	737293	319297	348596	478919	0.0254127	0.0472515	0.593879
AX1994	60S ribosomal protein L37-A	A0A4Q1BWR9_TREME	15736.2	11620967	13019886	11465168	10707229	11649158	11739656	0.377587	0.441802	0.944331
AX1995	Dolichyldiphosphatase (EC 3.6.1.43)	A0A4Q1BWJ8_TREME	28774	263993	287152	304660	279961	183611	138352	0.174807	0.231559	0.703343
AX1996	Uncharacterized protein	A0A4Q1BWK6_TREME	12354.6	11836029	9822666	10289878	135131840	160512112	157071216	0.00304626	0.00930254	14.1701
AX1997	Uncharacterized protein	A0A4Q1BWK4_TREME	34725.8	267802	199342	288683	130516	168333	172802	0.0527892	0.085383	0.624019
AX1998	Actin-depolymerizing factor 1 (Cofilin)	A0A4Q1BWU9_TREME	77379.5	285925	282705	235595	912165	786086	1.01313e+06	0.00758335	0.0185799	3.37142
AX1999	Actin-depolymerizing factor 1 (Cofilin)	A0A4Q1BWU9_TREME	15560.7	22980860	23071402	24225460	31297584	33431526	31404776	0.00129181	0.00487656	1.36791
AX20	Uncharacterized protein	A0A4Q1BMY2_TREME	43077	Filtered	289675	Filtered	1157864	1.06622e+06	986396	1e-06	8.12748e-06	#NUM!
AX2001	Non-specific serine/threonine protein kinase (EC 2.7.11.1)	A0A4Q1BWH3_TREME	121429	306780	281595	266410	1.31702e+06	1.10672e+06	1.1212e+06	0.00466168	0.0130101	4.14716
AX2002	Uncharacterized protein	A0A4Q1BWI1_TREME	15103.9	2.41189e+06	2.32103e+06	2.06871e+06	Filtered	125548	56172.7	0.00160299	0.00579582	0.0400757
AX2003	Uncharacterized protein	A0A4Q1BWK5_TREME	16164.2	8.27907e+06	9001446	11603944	1.80252e+06	1.99048e+06	1.61031e+06	0.0153543	0.0318867	0.187066
AX2006	Enoyl-CoA hydratase/isomerase	A0A4Q1BWS8_TREME	31168.1	260132	221167	178445	1.33245e+06	1192794	1.41098e+06	0.00128933	0.00487043	5.96629
AX2008	Zn(2)-C6 fungal-type domain-containing protein	A0A4Q1BWL3_TREME	74805.2	284288	271719	308243	125821	94702	134510	0.000495931	0.00237674	0.410799
AX2017	Pyruvate carboxylase (EC 6.4.1.1)	A0A4Q1BIJ0_TREME	134921	25281754	26723840	27025878	41521452	40325680	44570052	0.0022585	0.00747794	1.59958
AX202	MFS domain-containing protein	A0A4Q1BR73_TREME	70157.9	41087.4	55764.3	15005.2	Filtered	Filtered	Filtered	1e-06	8.12748e-06	0
AX2020	Cytochrome c heme lyase (EC 4.4.1.17)	A0A4Q1BL51_TREME	32162	3.65211e+06	3250393	3.73421e+06	1.43703e+06	1.21173e+06	1.24371e+06	0.0011199	0.00438756	0.365947
AX2022	DNA replication licensing factor MCM7 (EC 3.6.4.12)	A0A4Q1BIH2_TREME	90097.3	300175	291173	708259	157360	191240	113795	0.176782	0.233707	0.355797
AX2023	WD	A0A4Q1BIJ6_TREME	44440.3	1.04924e+06	836545	972675	1.67712e+06	1.4578e+06	1.74669e+06	0.00444277	0.0125209	1.70777
AX2024	Uncharacterized protein	A0A4Q1BIH1_TREME	124825	410618	428500	420190	501501	563412	509620	0.0260922	0.0481871	1.25031
AX2025	Uncharacterized protein	A0A4Q1BIN6_TREME	130603	319160	319370	487950	477833	376810	313098	0.859194	0.883206	1.03663
AX2026	Uncharacterized protein	A0A4Q1BL27_TREME	72667.6	381779	387627	258622	125261	149816	186307	0.0315188	0.0557678	0.448805
AX2029	Uncharacterized protein	A0A4Q1BL83_TREME	48457.2	340174	353498	333359	Filtered	26933.3	Filtered	1e-06	8.12748e-06	0
AX203	CENP-C	A0A4Q1BR93_TREME	70059.9	1.71163e+06	1.26754e+06	858240	569033	627635	1.07847e+06	0.162286	0.217467	0.592884
AX2030	Uncharacterized protein	A0A4Q1BL33_TREME	56628	Filtered	1	Filtered	60945.5	145085	16879.6	1e-06	8.12748e-06	#NUM!
AX2031	Uncharacterized protein	A0A4Q1BIJ2_TREME	98940.2	308147	287880	278566	908891	970070	917879	0.000127299	0.000760085	3.19787
AX2032	UDP-N-acetylglucosamine pyrophosphorylase	A0A4Q1BII5_TREME	58749	1.37246e+06	1.08431e+06	1113108	4499804	5193064	4224646	0.00379022	0.0110229	3.8986
AX2033	Methionine-tRNA ligase, beta subunit	A0A4V1M3N3_TREME	42083.1	4.91426e+06	4.81389e+06	6229887	4.95367e+06	5.58344e+06	4870178	0.74747	0.78668	0.965487
AX2034	ERF-3 (ERF2) (Eukaryotic peptide chain release factor GTP-binding subunit) (Polypeptide release factor 3) (Translation release factor 3)	A0A4Q1BIM1_TREME	96449.6	5408842	4923584	6.15038e+06	6045411	6.66356e+06	6.37856e+06	0.118977	0.167943	1.15803
AX2037	Cytochrome c1, heme protein, mitochondrial	A0A4Q1BIH9_TREME	46114.8	17297976	18829686	17133406	6.96256e+06	6.99759e+06	7.71385e+06	0.000586378	0.00270469	0.406939
AX2038	Protein CFT1	A0A4Q1BIK3_TREME	94807.5	774082	730494	763148	900432	789789	1402797	0.283195	0.34655	1.36393
AX2039	Protein CFT1	A0A4Q1BIK3_TREME	58284.2	1.50436e+06	1.48436e+06	1.23992e+06	2.23901e+06	2230895	2.0404e+06	0.00266018	0.00842389	1.53957
AX204	E3 ubiquitin-protein ligase (EC 2.3.2.26)	A0A4Q1BR85_TREME	91555.5	3.04061e+06	2.72653e+06	5078103	5.32595e+06	5349172	6.05497e+06	0.105707	0.152093	1.54262
AX2041	Importin beta-4 subunit	A0A4Q1BIQ1_TREME	117405	2.12368e+06	2.2423e+06	2.01386e+06	3.52115e+06	3.48737e+06	3.54333e+06	0.00135253	0.00506582	1.65394
AX2042	Uncharacterized protein	A0A4Q1BIG6_TREME	77352.4	3.88236e+06	2.67793e+06	4092753	5674487	5.53988e+06	5.05902e+06	0.0360509	0.0621762	1.52758
AX2043	Dynein heavy chain, cytoplasmic (Dynein heavy chain, cytosolic)	A0A4Q1BIG0_TREME	517413	2.75717e+06	3.78656e+06	2686150	3.25472e+06	1.59052e+06	3586977	0.728574	0.77061	0.913578
AX2045	Ubiquitin-conjugating enzyme E2	A0A4Q1BIG3_TREME	17100.5	4.86306e+06	5395180	4943095	17524532	17532272	18217654	3.98077e-06	3.14191e-05	3.50459
AX2046	Uncharacterized protein	A0A4Q1BIM3_TREME	44186	271193	279010	318255	226113	219274	271433	0.0854502	0.127442	0.825395
AX2047	AP-3 complex subunit sigma	A0A4Q1BIF8_TREME	22999.3	788665	414715	148075	Filtered	29719.3	Filtered	1e-06	8.12748e-06	0
AX2048	CYCLIN domain-containing protein	A0A4Q1BII4_TREME	43219.9	86741.2	108760	131774	80974.3	43079.7	40769.6	0.0424416	0.0712702	0.503625
AX2049	Diadenosine tetraphosphate synthetase (EC 6.1.1.14)	A0A4Q1BIG2_TREME	74536	6226629	5665511	5.90679e+06	7995477	7386761	6869161	0.027382	0.0499499	1.25015
AX2050	C2H2-type domain-containing protein	A0A4Q1BII0_TREME	68867.1	956077	897269	1.07049e+06	434106	483909	395452	0.0026953	0.00852569	0.449227
AX2051	F-box domain-containing protein	A0A4Q1BIJ8_TREME	69199.6	459263	470494	279166	315907	114538	151125	0.0755648	0.114828	0.481064
AX2052	Cell differentiation protein rcd1	A0A4Q1BIH4_TREME	47246.1	1.64026e+06	1.48855e+06	1.56147e+06	1.58593e+06	1367402	1.46063e+06	0.314711	0.378577	0.941088
AX2053	DNA-directed RNA polymerase subunit (EC 2.7.7.6)	A0A4V1M3N0_TREME	163405	832785	815685	811429	1.60783e+06	576212	1.14645e+06	0.433587	0.497449	1.35391
AX2054	Uridylate kinase (UK) (EC 2.7.4.14) (ATP:UMP phosphotransferase) (Deoxycytidylate kinase) (CK) (dCMP kinase) (Uridine monophosphate kinase) (UMP kinase) (UMPK)	A0A4Q1BIK0_TREME	31178.2	6473105	7.10528e+06	7.12529e+06	12166485	15525589	12850345	0.0196719	0.038723	1.95822
AX2055	Uncharacterized protein	A0A4Q1BIF5_TREME	30969	578208	682702	393599	505770	569514	577669	0.991803	0.994716	0.999059
AX2056	Exocyst complex component EXO84	A0A4Q1BKJ2_TREME	87836.7	426236	356487	531893	564091	1.32773e+06	434371	0.349757	0.414907	1.76949
AX206	C2H2-type domain-containing protein	A0A4Q1BR72_TREME	27630.3	457414	449327	320666	190966	77393.7	218776	0.0162837	0.0333938	0.396882
AX2060	Peptidyl-prolyl cis-trans isomerase D	A0A4Q1BIH3_TREME	40380.9	15309459	15555798	16092806	6960639	6595169	6929560	6.08176e-05	0.00040437	0.436248
AX2061	Glutamyl-tRNA synthetase (EC 6.1.1.17)	A0A4Q1BKD9_TREME	87398.6	3.83461e+06	3.97266e+06	4236247	3312350	3.18517e+06	3.36884e+06	0.0136465	0.0290751	0.819226
AX2063	ELMO domain-containing protein	A0A4Q1BKD4_TREME	90945.1	287270	254673	170056	99026.6	135444	122838	0.0668395	0.103711	0.50184
AX2064	Uncharacterized protein	A0A4Q1BK90_TREME	43270.2	299595	273885	281464	238143	190045	306514	0.358047	0.423325	0.859357
AX2065	Copper transporter	A0A4V1M3V5_TREME	25982.4	473960	464931	568279	1.62413e+06	1.47632e+06	1.6119e+06	0.000111892	0.000683742	3.12662
AX2068	Uncharacterized protein	A0A4Q1BK76_TREME	122787	1.53723e+06	1.29048e+06	1.09377e+06	1.1056e+06	938116	976938	0.131277	0.182566	0.770284
AX2069	Uncharacterized protein	A0A4V1M3V3_TREME	42171	1.34801e+06	1.40023e+06	993105	184612	243621	355699	0.00874659	0.0207474	0.209532
AX207	Uncharacterized protein	A0A4Q1BRB6_TREME	133616	1.46428e+06	1487511	1.13192e+06	1.07777e+06	1.30178e+06	1.13067e+06	0.242848	0.305182	0.859568
AX2070	Uncharacterized protein	A0A4Q1BKF9_TREME	24959.5	217959	209941	203361	66176.1	108173	81743.5	0.00513707	0.0139369	0.405685
AX2071	Ubiquitin-like 1-activating enzyme E1 B	A0A4Q1BKB6_TREME	73792.4	1.82042e+06	1967130	2465783	9513693	6.39347e+06	11741382	0.0421789	0.0709806	4.42141
AX2074	Non-specific serine/threonine protein kinase (EC 2.7.11.1)	A0A4Q1BKI8_TREME	91556.1	829298	772838	1.08091e+06	3.16048e+06	3.26873e+06	3.52848e+06	8.47438e-05	0.000543915	3.71133
AX2075	DAGKc domain-containing protein	A0A4Q1BK75_TREME	47085	453040	561898	456088	1.07479e+06	1.10632e+06	1.13796e+06	0.000621008	0.00284158	2.2563
AX2076	Deacetylase sirtuin-type domain-containing protein	A0A4Q1BK86_TREME	40460.3	640165	612976	410870	439517	387518	320975	0.12538	0.175642	0.689905
AX2077	Uncharacterized protein	A0A4V1M3V4_TREME	144659	1	234791	14043.7	2.30269e+06	2.2383e+06	2.21659e+06	0.000186626	0.00104372	18.1046
AX2078	Autophagy-related protein	A0A4Q1BKG5_TREME	59968.2	62996.2	109656	Filtered	149440	130418	243695	0.113189	0.160762	2.02162
AX2079	Dynein light chain roadblock-type	A0A4Q1BKC4_TREME	14876.7	2.42798e+06	2246057	2.29894e+06	1.42623e+06	1.07381e+06	1.14949e+06	0.00291028	0.00903637	0.523381
AX208	Acetyl-CoA transporter	A0A4V1M4I4_TREME	69957.6	1965952	1806308	3.56368e+06	1.98281e+06	3.01725e+06	1865091	0.824763	0.854395	0.935825
AX2080	Proteasome activator subunit 4	A0A4Q1BKC6_TREME	243777	1.88176e+06	4859052	4.93517e+06	6099779	6.35655e+06	6162873	0.146586	0.199742	1.59466
AX2081	Nucleolar protein 58	A0A4Q1BKJ9_TREME	65007.3	3.71066e+06	2687438	3.11206e+06	1.32331e+06	1.79359e+06	1.48852e+06	0.0179346	0.036083	0.484263
AX2082	DUF1746 domain-containing protein	A0A4Q1BK84_TREME	32132.6	149292	170896	97372.4	40656.8	55936.8	30140.1	0.0359677	0.0620694	0.30351
AX2087	Guanosine-diphosphatase	A0A4Q1BSJ0_TREME	97107.4	365458	214159	630924	250549	266430	168791	0.285128	0.348321	0.566499
AX2088	Uncharacterized protein	A0A4Q1BKA9_TREME	77928	243114	277507	175215	83823	97921	114359	0.0383496	0.0654715	0.425536
AX2089	Glutathione synthase (EC 6.3.2.3)	A0A4V1M3L0_TREME	36058.5	1.22929e+06	1.37891e+06	1.4777e+06	2.85363e+06	2.55749e+06	1.14268e+06	0.25933	0.322365	1.604
AX209	Phosphomannomutase (EC 5.4.2.8)	A0A4Q1BR83_TREME	29369.3	9082025	10347288	11807661	12030872	11131036	9683386	0.657142	0.706649	1.05149
AX2091	Uncharacterized protein	A0A4Q1BBD6_TREME	15853.6	Filtered	Filtered	Filtered	349785	658526	494407	1e-06	8.12748e-06	#NUM!
AX2093	Septin ring protein	A0A4Q1BKE7_TREME	52511.4	5880491	5.34801e+06	5479266	37183172	38805504	39149644	0.000147358	0.000854945	6.89131
AX2094	U2 small nuclear ribonucleoprotein A	A0A4V1M3V2_TREME	27855.9	2.67184e+06	2684319	2.29364e+06	1.05614e+06	1.05424e+06	1.12822e+06	0.00604394	0.015664	0.423358
AX2095	Acyl-protein thioesterase 1	A0A4Q1BKB2_TREME	25543.4	1620139	1.81834e+06	1.65479e+06	1.71557e+06	1766543	1.66365e+06	0.788343	0.822906	1.01031
AX2097	Phosphoglycerate mutase	A0A4Q1BK69_TREME	26607.1	3.55651e+06	3.39398e+06	3026593	1.79775e+06	1.70836e+06	1.47311e+06	0.00184433	0.00642938	0.499066
AX2098	tRNA-specific adenosine deaminase 2	A0A4V1M324_TREME	25749.3	323966	329259	422453	371944	345658	312370	0.688818	0.735064	0.95751
AX2099	Uncharacterized protein	A0A4Q1B9C0_TREME	115124	311669	186089	333352	874173	988470	1.08849e+06	0.00113821	0.00443518	3.55083
AX21	Uncharacterized protein	A0A4V1M4P1_TREME	117957	10005672	11280507	9585970	7204929	7721458	6.37571e+06	0.00896631	0.0211028	0.69001
AX210	Conserved oligomeric Golgi complex subunit 6 (COG complex subunit 6) (Component of oligomeric Golgi complex 6)	A0A4Q1BR80_TREME	33310.1	407727	558970	566036	432795	792856	690478	0.363491	0.428189	1.25014
AX2101	Diacylglycerol O-acyltransferase (EC 2.3.1.20)	A0A4Q1BK71_TREME	52346	350293	350027	359088	2.47785e+06	539213	3317180	0.166198	0.221829	5.97904
AX2102	Uncharacterized protein	A0A4Q1BKD0_TREME	110905	2181977	2.27145e+06	4.15231e+06	2.0093e+06	9107599	1.6851e+06	0.626394	0.680471	1.48761
AX2103	Uncharacterized protein	A0A4Q1BKB4_TREME	57061.3	1.16019e+06	1.1196e+06	1.10754e+06	4795130	4853150	4774698	1.34157e-07	8.12748e-06	4.25791
AX2104	Ribosomal protein L7/L12	A0A4Q1BK78_TREME	19068.2	3.89929e+06	3928461	4.06111e+06	928076	902301	1.00163e+06	7.00506e-06	5.39531e-05	0.238206
AX2106	RING-type domain-containing protein	A0A4Q1BEA2_TREME	210578	149904	130197	122488	2.16295e+06	1.94565e+06	2.02042e+06	0.000948734	0.00386636	15.224
AX2107	Anaphase-promoting complex subunit 10	A0A4Q1BC58_TREME	25285.2	455738	381653	539502	486562	610256	516061	0.253569	0.316575	1.17139
AX2108	Uncharacterized protein	A0A4Q1BCF1_TREME	48935.3	240199	381184	244595	61477.6	327968	75552	0.264061	0.326971	0.536963
AX2109	GYF domain-containing protein	A0A4Q1BFU3_TREME	123663	2985429	2881460	3.59639e+06	3.59736e+06	3372662	3.31947e+06	0.337967	0.402419	1.08731
AX211	Conserved oligomeric Golgi complex subunit 6 (COG complex subunit 6) (Component of oligomeric Golgi complex 6)	A0A4Q1BR80_TREME	46004	307061	380262	266258	257715	211432	151371	0.0711789	0.109234	0.650724
AX2110	Uncharacterized protein	A0A4Q1B9I8_TREME	61170.5	Filtered	Filtered	Filtered	115158	108587	52666.1	1e-06	8.12748e-06	#NUM!
AX2114	Acetylglutamate kinase (EC 1.2.1.38) (EC 2.7.2.8) (N-acetyl-L-glutamate 5-phosphotransferase) (N-acetyl-gamma-glutamyl-phosphate reductase) (N-acetyl-glutamate semialdehyde dehydrogenase) (NAG kinase)	A0A4Q1BNF8_TREME	99669.9	7798339	7.68411e+06	8412238	4926564	5.06165e+06	4.36584e+06	0.00052255	0.00248829	0.600721
AX2115	Kinesin-like protein	A0A4Q1BN53_TREME	82387.6	953624	671873	696854	883611	658471	836644	0.875374	0.898551	1.02427
AX2116	Uncharacterized protein	A0A4Q1BNI5_TREME	23784.6	1.63507e+06	1.52739e+06	1449323	443007	387424	268370	9.60991e-05	0.000604624	0.23826
AX2117	ATP synthase subunit alpha	A0A4Q1BN50_TREME	58741.5	185264256	196237568	188628128	87209528	81197480	78573408	2.03405e-05	0.00014906	0.4332
AX2119	Uncharacterized protein	A0A4Q1BN66_TREME	57290.3	237668	162501	243621	456831	374804	364198	0.00966451	0.02228	1.85749
AX212	Import inner membrane translocase subunit tim44	A0A4Q1BLS3_TREME	53625.2	7.09891e+06	6610116	7391786	6120895	6886704	7489852	0.689594	0.735755	0.971406
AX2120	Uncharacterized protein	A0A4Q1BFP8_TREME	125555	334578	309864	252394	227603	236693	261332	0.130409	0.181536	0.809097
AX2121	40S ribosomal protein S14	A0A4Q1BJL4_TREME	15744.1	24120968	23275946	25437886	22349360	23916778	22393424	0.162997	0.218166	0.942675
AX2122	Uncharacterized protein	A0A4Q1BFP6_TREME	58575.9	558885	755957	665274	1.69877e+06	1.72504e+06	1.45022e+06	0.00154744	0.00564119	2.46149
AX2123	Cu2+-exporting ATPase	A0A4Q1BJG5_TREME	114947	423330	402050	549104	147141	127886	258584	0.0106541	0.0240683	0.388226
AX2124	Dipeptidyl aminopeptidase	A0A4Q1BJU0_TREME	97371.2	476124	405823	471692	1.42564e+06	1.52849e+06	1.47304e+06	1.85476e-05	0.000136444	3.27058
AX2125	AP complex subunit sigma	A0A4Q1BJH1_TREME	17039.5	578213	728603	851695	1.00634e+06	1.07592e+06	941568	0.048068	0.0790298	1.40089
AX2127	Uncharacterized protein	A0A4Q1BJM6_TREME	30904.9	Filtered	19203.3	Filtered	436688	298657	1.41141e+06	1e-06	8.12748e-06	#NUM!
AX2128	Complex III subunit 7	A0A4Q1BJN0_TREME	14981.1	10676734	11502293	10792094	8.0163e+06	8.11431e+06	7677375	0.00186318	0.00647152	0.722086
AX2132	Mitoc	A0A4Q1BJH3_TREME	21104.3	769085	794562	620811	198249	134812	153500	0.00475802	0.0131615	0.222737
AX2133	ATP synthase subunit beta (EC 7.1.2.2)	A0A4Q1BJV0_TREME	58951.1	260174384	266020752	296292960	132372224	127757896	130458768	0.00544891	0.0145149	0.474887
AX2136	Uncharacterized protein	A0A4Q1BJN8_TREME	60251.3	1.05967e+06	1.041e+06	2033054	4928868	4388516	3.96225e+06	0.00230033	0.00757709	3.21251
AX2137	Protein farnesyltransferase subunit beta (FTase-beta) (EC 2.5.1.58)	A0A4Q1BJJ0_TREME	56537.1	2084111	2.07817e+06	2.26608e+06	2.83284e+06	2.76243e+06	2818164	0.00448391	0.0125936	1.3088
AX2138	SGL domain-containing protein	A0A4V1M3S4_TREME	36938.9	14752534	14945051	15501086	6.49765e+06	6.84343e+06	6.94739e+06	3.26247e-05	0.000231398	0.448873
AX2140	Actin cytoskeleton-regulatory complex protein SLA1	A0A4Q1BJP0_TREME	121600	5.71149e+06	3109430	3.10619e+06	3.78083e+06	3.21275e+06	5.25923e+06	0.92992	0.942402	1.02731
AX2141	Cytoplasmic protein	A0A4Q1BJJ2_TREME	75709.4	636787	612050	581558	326635	222757	331807	0.00516454	0.0139916	0.481425
AX2145	D-3-phosphoglycerate dehydrogenase	A0A4Q1BIN4_TREME	48977.5	401678	456951	431412	Filtered	27790.4	Filtered	1e-06	8.12748e-06	0
AX2149	Metacaspase-1	A0A4Q1BSU3_TREME	48069.6	3109612	2.80297e+06	2.27119e+06	2.35556e+06	2.2781e+06	1712107	0.129994	0.181177	0.775408
AX2150	Uncharacterized protein	A0A4Q1BFY6_TREME	19551.7	283042	505914	410938	1.69463e+06	1.54395e+06	1.88599e+06	0.000819746	0.00344923	4.27085
AX2151	Alanine--tRNA ligase (EC 6.1.1.7) (Alanyl-tRNA synthetase) (AlaRS)	A0A4Q1BAJ9_TREME	107863	9651644	9127734	8529362	12833541	12144529	13884088	0.00497551	0.0136209	1.42307
AX2153	Rho GTPase activator	A0A4Q1BD91_TREME	47970.9	268568	381904	327121	967483	1.00221e+06	975018	0.00108975	0.00430352	3.01221
AX2156	U3 small nucleolar RNA-associated protein 22	A0A4Q1BNM6_TREME	134065	542809	535135	645784	1.33049e+06	1.37035e+06	1.62157e+06	0.00522758	0.014149	2.50759
AX2158	Uncharacterized protein	A0A4Q1BNN6_TREME	34964.3	3018970	2783598	4.31406e+06	457325	530327	479560	0.0260033	0.0480538	0.14503
AX216	PI3K/PI4K domain-containing protein	A0A4V1M3Q4_TREME	126076	835141	814392	809395	1.95258e+06	2.16316e+06	1.57071e+06	0.024621	0.0461792	2.31258
AX2160	Uncharacterized protein	A0A4Q1BNL2_TREME	48073.4	193241	246092	1.0617e+06	555084	334202	235309	0.707606	0.751897	0.749213
AX2161	Uncharacterized protein	A0A4Q1BNL2_TREME	44853.2	293374	323163	268392	157904	234154	99762.4	0.0621748	0.0978495	0.555774
AX2162	Protein-serine/threonine kinase (EC 2.7.11.-)	A0A4Q1BNW9_TREME	51436.9	2.22599e+06	2233568	2186128	1.96446e+06	2.24064e+06	1.83533e+06	0.219671	0.280478	0.908925
AX2163	26S proteasome regulatory subunit N8	A0A4Q1BNL9_TREME	41334.8	1.67145e+06	2.15587e+06	1739469	1.95144e+06	1857719	1.91077e+06	0.774342	0.810206	1.02751
AX2165	Zn(2)-C6 fungal-type domain-containing protein	A0A4Q1BJA9_TREME	76768	198809	160949	166733	337643	648888	434459	0.0806832	0.121225	2.69898
AX2170	Uncharacterized protein	A0A4Q1BS76_TREME	61462.6	359023	392294	393429	90788.6	61779.3	87386.5	4.36633e-05	0.000300768	0.209614
AX2174	WD	A0A4Q1BGV8_TREME	85958.8	1.3213e+06	1.09701e+06	2.27878e+06	2.79868e+06	2846383	2.44162e+06	0.0760075	0.115409	1.72164
AX2175	Protein PNS1	A0A4Q1BGV9_TREME	63667.6	189535	157050	482808	900334	810083	927374	0.0194176	0.0383672	3.18038
AX2176	Aldo	A0A4Q1BGX3_TREME	36869.2	7.8737e+06	8791225	8340764	2.78754e+06	2698795	2.62488e+06	0.00168172	0.00600479	0.324375
AX2177	Elongation factor 3	A0A4Q1BGY3_TREME	119032	2.74136e+06	2966835	3.06419e+06	3.76717e+06	3246959	3.55382e+06	0.0366123	0.0629552	1.20468
AX2178	Histone	A0A4Q1BGX1_TREME	17216	749613	546898	675698	486452	309610	162760	0.0477022	0.0785464	0.486166
AX2179	Adenosylmethionine decarboxylase (EC 4.1.1.50)	A0A4Q1BGW8_TREME	50368.5	2.0239e+06	1.94217e+06	2.04728e+06	2.89841e+06	2.98029e+06	3.17384e+06	0.00261206	0.00831743	1.50541
AX2180	Ribosomal RNA-processing protein 4	A0A4Q1BGY7_TREME	35765.3	725467	801171	811496	418115	444812	463103	0.00183578	0.00640735	0.567132
AX2181	Cytochrome P450, family 51 (Sterol 14-demethylase)	A0A4Q1BGX9_TREME	61718	3569257	3.72249e+06	3507289	453601	397360	557187	5.90528e-06	4.59763e-05	0.130396
AX2183	Alpha-glucosidase	A0A4Q1BCE5_TREME	67624.3	170578	156746	124516	41183.8	554968	15559.4	0.791679	0.825487	1.35382
AX219	Uncharacterized protein	A0A4Q1BJ05_TREME	105889	1.02401e+06	1.03402e+06	1165558	780905	719115	815640	0.00862533	0.0205083	0.718349
AX2194	Uncharacterized protein	A0A4Q1BBP5_TREME	43985.9	4374814	4603819	4353210	1.59541e+06	1.67684e+06	1.55702e+06	0.000125339	0.000751508	0.362235
AX2195	5-aminolevulinate synthase (EC 2.3.1.37) (5-aminolevulinic acid synthase) (Delta-ALA synthase) (Delta-aminolevulinate synthase)	A0A4Q1BE44_TREME	67250.9	4165645	4.48844e+06	4.67878e+06	1.72711e+06	1.81541e+06	1.51014e+06	0.000324573	0.00167144	0.378963
AX2196	Uncharacterized protein	A0A4Q1BF48_TREME	86065.8	1.9191e+06	1.98981e+06	1.21234e+06	924213	1.2395e+06	1.30903e+06	0.143619	0.196773	0.678104
AX2197	Ribosome biogenesis protein ERB1 (Eukaryotic ribosome biogenesis protein 1)	A0A4Q1BUU6_TREME	94211.9	888350	773346	835347	316391	387229	420141	0.000556219	0.00260325	0.450037
AX2198	Uncharacterized protein	A0A4Q1BV31_TREME	28446.2	523099	1.18947e+06	887711	2.09219e+06	5119171	1.62683e+06	0.194372	0.253018	3.39893
AX2199	Glutaredoxin domain-containing protein	A0A4V1M4X7_TREME	26403.6	584663	939095	690107	1.25996e+06	1239842	1.33713e+06	0.0281609	0.0510705	1.73314
AX22	Uncharacterized protein	A0A4V1M4P1_TREME	52561.3	73369.3	73888.8	32006.5	273935	316436	276780	0.000300639	0.00157397	4.83726
AX2200	Uncharacterized protein	A0A4Q1BV70_TREME	12499	619802	484308	443831	562291	573518	727239	0.235393	0.297592	1.20356
AX2201	Uncharacterized protein	A0A4Q1BUY1_TREME	27616.3	8657946	8849779	8238067	112229304	101256040	111340856	0.00121879	0.00467787	12.6167
AX2202	ATP-dependent RNA helicase A	A0A4Q1BH06_TREME	154778	356518	367811	396835	363951	437517	374657	0.536753	0.595608	1.04902
AX2204	Iron-sulfur cluster assembly protein	A0A4Q1BVB3_TREME	19738.8	419008	355144	807771	521054	389089	531200	0.777179	0.812246	0.911133
AX2208			95143.9	212203	240258	164127	203565	192204	179061	0.60024	0.656158	0.932275
AX2218	Uncharacterized protein	A0A4Q1BKU2_TREME	173015	2.04177e+06	2.68429e+06	2102324	4.12361e+06	3.84724e+06	516301	0.683882	0.731156	1.24292
AX2220	Translation initiation factor eIF-1A	A0A4Q1BKP2_TREME	19520.9	2274818	2.91199e+06	2.74943e+06	2.75902e+06	2.81942e+06	2512646	0.829895	0.858254	1.01951
AX2222	Uncharacterized protein	A0A4Q1BKB8_TREME	22480.2	694151	877409	900201	1.30745e+06	1.41643e+06	1.42493e+06	0.00408437	0.0116947	1.67848
AX2228	Uncharacterized protein	A0A4Q1BKG7_TREME	94726.7	65849	80853.7	79730	119871	177782	106648	0.106244	0.152751	1.78553
AX2229	Proteasome endopeptidase complex (EC 3.4.25.1)	A0A4Q1BKE4_TREME	24479.9	3812865	4234600	4.41096e+06	6994361	8406383	6.90309e+06	0.0131105	0.0282069	1.79026
AX223	Uncharacterized protein	A0A4Q1BRY8_TREME	34833.6	2.2045e+06	1.77741e+06	2.15676e+06	1.53175e+06	1.14932e+06	1.16617e+06	0.0140249	0.029699	0.626722
AX2230	Uncharacterized protein	A0A4Q1BKT1_TREME	23710	409450	641111	507968	202587	176804	210829	0.037912	0.0648402	0.378704
AX2236	Uncharacterized protein	A0A4V1M3V7_TREME	27485.3	Filtered	Filtered	Filtered	3.12538e+06	3.15105e+06	2990937	1e-06	8.12748e-06	#NUM!
AX2237	Phosphotransferase (EC 2.7.1.-)	A0A4Q1BKA6_TREME	62883.4	9061190	7021803	10496632	29787156	30005170	26862348	0.000150164	0.000865734	3.26019
AX2241	Zn(2)-C6 fungal-type domain-containing protein	A0A4Q1BEP4_TREME	106522	371832	202739	209825	230443	210187	251154	0.644401	0.695449	0.881933
AX2242	Charged multivesicular body protein 2A	A0A4Q1BD30_TREME	32537.2	1.06395e+06	1.20082e+06	1.00076e+06	2.08097e+06	1.9304e+06	1.79449e+06	0.00171352	0.0060956	1.77793
AX2243	Protein disulfide-isomerase domain	A0A4Q1BG12_TREME	64050	771952	759620	732518	735529	744175	772344	0.816037	0.847037	0.994681
AX2247	CAMKK/CAMKK-META protein kinase	A0A4Q1BA85_TREME	72155.2	670419	624723	817999	1.35586e+06	1.28566e+06	1227946	0.00214234	0.00718873	1.83115
AX2248	tRNA (adenine(58)-N(1))-methyltransferase catalytic subunit TRM61 (EC 2.1.1.220) (tRNA(m1A58)-methyltransferase subunit TRM61)	A0A4Q1BCC8_TREME	52601.3	870018	729770	900225	569480	563869	574252	0.0369824	0.0634584	0.683037
AX2249	Importin N-terminal domain-containing protein	A0A4Q1BCZ4_TREME	111967	4.4023e+06	3.58639e+06	3.17917e+06	4.82399e+06	4645074	4623168	0.108192	0.155124	1.26186
AX2250	Uncharacterized protein	A0A4Q1BEP1_TREME	60251.9	581211	14213.5	28918.3	4643116	3.68225e+06	4.17802e+06	0.000597916	0.00275349	20.0265
AX2251			35117.1	13023.3	10955.2	1	636592	696693	729695	0.00161424	0.00581703	57.3564
AX2253	Chitin synthase (EC 2.4.1.16)	A0A4Q1BG11_TREME	161894	257757	183777	275248	357163	255709	413600	0.144349	0.197349	1.43206
AX2254	2-isopropylmalate synthase	A0A4Q1BFG7_TREME	70021	6100583	5.70419e+06	7.57093e+06	9168393	8.26212e+06	8845639	0.0385005	0.0656707	1.35614
AX2255	Uncharacterized protein	A0A4Q1BA64_TREME	24831.8	1.0917e+06	1.05897e+06	1.47673e+06	653077	558935	552660	0.0372039	0.0638003	0.486484
AX2256	Imidazoleglycerol-phosphate dehydratase (EC 4.2.1.19)	A0A4Q1BA75_TREME	22017.1	6676511	6.49316e+06	6.56271e+06	5.00203e+06	5.39055e+06	5054211	0.00253622	0.00814829	0.782814
AX2258	Uncharacterized protein	A0A4Q1BA81_TREME	37493.6	1.21398e+06	1.36113e+06	1.35828e+06	491408	546394	508319	0.00168054	0.00600431	0.393076
AX2260	Serine/threonine-protein phosphatase 2A activator (EC 5.2.1.8) (Phosphotyrosyl phosphatase activator)	A0A4Q1BD20_TREME	43100	1.19653e+06	1.67127e+06	2531242	1.39739e+06	2361202	1.80037e+06	0.922592	0.937293	1.02962
AX2261	GDSL Lipase/Acylhydrolase	A0A4Q1BEN7_TREME	31790	2.57199e+06	2544652	2454756	5.25366e+06	5.6403e+06	5192843	0.00144051	0.00532581	2.12468
AX2262	Uncharacterized protein	A0A4Q1BCZ0_TREME	60806.4	315326	367140	646211	737508	876638	651357	0.073566	0.112416	1.70508
AX2263	Uncharacterized protein	A0A4Q1BCC1_TREME	23479.7	Filtered	Filtered	Filtered	610875	1.12875e+06	900221	1e-06	8.12748e-06	#NUM!
AX2265	SH3 domain-containing protein	A0A4Q1BA87_TREME	28115.1	6374729	5860105	6.86308e+06	11728635	10092964	10668656	0.00299488	0.00920441	1.70125
AX2266	SWR1-complex protein 4	A0A4Q1BSL5_TREME	51594.3	1.68405e+06	1.8247e+06	939365	1.0083e+06	495530	1.34748e+06	0.225847	0.28696	0.641015
AX2267	Dihydroxy-acid dehydratase	A0A4Q1BFW2_TREME	61013.8	10073399	10795490	11470146	5.07276e+06	5.41228e+06	5844320	0.00113297	0.00442545	0.504943
AX2268	Component of oligomeric Golgi complex 8 (Conserved oligomeric Golgi complex subunit 8)	A0A4V1M354_TREME	70093.9	335502	722012	962967	2.0034e+06	2934271	1.49193e+06	0.0568359	0.0908172	3.18221
AX2269			5529.36	293138	292054	458008	301997	337053	357577	0.803405	0.835285	0.955356
AX2281			43578.6	380461	372354	1.37007e+06	Filtered	Filtered	26743.2	1e-06	8.12748e-06	0
AX2284	Epimerase domain-containing protein	A0A4Q1BT15_TREME	37739.8	190919	234849	233821	Filtered	Filtered	Filtered	1e-06	8.12748e-06	0
AX2285	Fungal	A0A4V1M4Y4_TREME	68905.6	595144	661113	470672	1	1	1	1e-06	8.12748e-06	0
AX2286	Fe2OG dioxygenase domain-containing protein	A0A4Q1BVC8_TREME	45758.8	423625	483685	490330	Filtered	53789.7	Filtered	1e-06	8.12748e-06	0
AX2287	Uncharacterized protein	A0A4Q1BI02_TREME	12644.7	1.4607e+06	1.5354e+06	1.55055e+06	125375	64186.3	391822	0.00349762	0.0103131	0.127871
AX229	Pep3	A0A4Q1BTC9_TREME	128124	2.19497e+06	1.29858e+06	2.93715e+06	2682348	3.62808e+06	3.30603e+06	0.139911	0.192428	1.4954
AX2293			15727.7	757448	784281	661990	Filtered	Filtered	Filtered	1e-06	8.12748e-06	0
AX2297			38969.2	984205	940638	1.19214e+06	1438553	1.29577e+06	2064674	0.130392	0.181536	1.53963
AX2298			33931.6	259822	327709	258531	225542	972233	120998	0.615688	0.670873	1.55872
AX2299	Acylpyruvate hydrolase	A0A4Q1BSG0_TREME	30454.8	1.73092e+06	3094696	1.14245e+06	481758	276598	348886	0.105618	0.152041	0.185527
AX230	Transcriptional adapter 2	A0A4Q1BTD0_TREME	72779	146042	115145	188046	56192.5	12987.3	31057.5	0.0147442	0.0309218	0.22313
AX2302	Fungal	A0A4Q1BKF5_TREME	79984.4	252612	265057	302846	95177.8	127705	410197	0.594543	0.651545	0.771564
AX2309			34034.4	126976	223528	126162	Filtered	Filtered	Filtered	1e-06	8.12748e-06	0
AX231	Amino oxidase	A0A4Q1BT61_TREME	52310.3	9458161	9292476	8890664	7298237	7457125	7898249	0.0025571	0.00820616	0.819557
AX2310			69680.4	138860	105460	349200	1.47402e+06	1.47318e+06	1.37317e+06	0.00104928	0.0041753	7.27924
AX2313			55108.8	1312487	1.19177e+06	1.30395e+06	199480	262422	265511	0.000135821	0.000800968	0.191012
AX2314			73217.7	986347	2873804	980653	143058	208889	377819	0.16074	0.215699	0.150753
AX232	40S ribosomal protein S20	A0A4Q1BTD3_TREME	11626.6	45255680	42544120	48062892	39075708	40811832	42351452	0.0824559	0.123436	0.899724
AX2323			33289.8	121825	88856.1	86473.4	120963	19404.5	120922	0.763554	0.801257	0.879307
AX2324	Uncharacterized protein	A0A4Q1BHW8_TREME	79172.3	1.88853e+06	1.67356e+06	1.83517e+06	2.69324e+06	2.49741e+06	2396135	0.0033898	0.010099	1.40567
AX2325			55437.4	371268	246283	742360	2.0369e+06	1.2209e+06	638918	0.161536	0.216614	2.86542
AX2328			56205.8	85542.2	156462	138709	37409.9	33906.3	61260.8	0.0452214	0.0751246	0.348234
AX2329			66309.4	3032137	2993394	3.44539e+06	1283921	1332910	1.67424e+06	0.000905549	0.00374355	0.453078
AX233	Multifunctional methyltransferase subunit TRM112	A0A4Q1BT68_TREME	14336.6	2149799	2102069	1.6593e+06	2.20517e+06	1.42089e+06	1.92538e+06	0.690614	0.736433	0.939144
AX2335			8601.77	1080411	1.37922e+06	1.46468e+06	957070	837155	Filtered	0.0610181	0.0963726	0.685811
AX234	WD	A0A4Q1BTI9_TREME	73172.3	3.96278e+06	4.55048e+06	4229263	3.32963e+06	3.58374e+06	3.60821e+06	0.0303839	0.0541928	0.825707
AX2347	Pre-rRNA-processing protein TSR1	A0A4Q1BVP5_TREME	91921.9	1170723	1.2795e+06	1.52316e+06	1.40829e+06	1.68194e+06	1.33587e+06	0.341053	0.40584	1.11394
AX2348	Glyco	A0A4Q1BVR0_TREME	126711	68975.3	21743.8	42412.6	Filtered	Filtered	Filtered	1e-06	8.12748e-06	0
AX235	mRNA (guanine-N(7)-)-methyltransferase (EC 2.1.1.56) (mRNA cap guanine-N7 methyltransferase) (mRNA cap methyltransferase)	A0A4Q1BT67_TREME	96837.5	542101	439770	427568	742071	699629	754816	0.00882175	0.0208739	1.55843
AX2350	Non-specific serine/threonine protein kinase (EC 2.7.11.1)	A0A4Q1BVX4_TREME	74059.4	3552144	4166369	4812585	3.53883e+06	5052488	3.03052e+06	0.688782	0.735064	0.927439
AX2351	ATP-dependent RNA helicase DBP10 (EC 3.6.4.13)	A0A4Q1BVQ8_TREME	92359.1	1.12422e+06	1.0524e+06	506515	870145	189447	178862	0.186533	0.244535	0.46157
AX2352	CNB00600	E2I8I4_TREME	30955.4	1.09201e+06	880790	842201	1.36149e+06	1.02872e+06	1.34232e+06	0.0922304	0.135593	1.32594
AX2353	Ste12	E2I8I5_TREME	88324.5	413172	404005	335172	763818	636621	560477	0.0308215	0.0547573	1.70167
AX2355	USP domain-containing protein	A0A4Q1BVY2_TREME	56300.6	2.45927e+06	2.40074e+06	3003997	2.5044e+06	2563569	2.64946e+06	0.821175	0.851293	0.981361
AX2357	Uncharacterized protein	A0A4Q1BVN8_TREME	41475.1	Filtered	Filtered	Filtered	746236	727416	764443	1e-06	8.12748e-06	#NUM!
AX2358	Uncharacterized protein	A0A4Q1BVW6_TREME	51614.3	95560.4	119917	151678	Filtered	Filtered	Filtered	1e-06	8.12748e-06	0
AX2359	Chitin synthase (EC 2.4.1.16)	A0A4Q1BVM9_TREME	220433	104258	1.11232e+06	109130	3.60943e+06	2.57953e+06	2708893	0.00562335	0.0148558	6.71178
AX236	Inositol phosphorylsphingolipid-phospholipase C	A0A4Q1BT66_TREME	58564.4	801136	800974	965225	1.43186e+06	1.4854e+06	1.41189e+06	0.0037558	0.0109284	1.68624
AX2360	RRM domain-containing protein	A0A4Q1BVN0_TREME	24619.7	38127596	34121768	7.7726e+06	20666364	5596063	17177258	0.334821	0.399585	0.542847
AX2361	Uncharacterized protein	A0A4Q1BVK5_TREME	49408.1	752159	594307	686264	360443	378094	271014	0.00510254	0.0138799	0.496648
AX2362	Hsp90 chaperone protein kinase-targeting subunit	A0A4Q1BVL8_TREME	57285.4	4.68092e+06	4.14277e+06	3.67433e+06	5192048	6.15575e+06	5.74084e+06	0.0192302	0.0380624	1.36731
AX2363	Uncharacterized protein	A0A4Q1BVV5_TREME	69546.3	5840428	5882374	7123422	6.45263e+06	6.46503e+06	6759544	0.577887	0.635476	1.04409
AX2364	Stress response protein NST1	A0A4V1M504_TREME	146658	2.60736e+06	2.90753e+06	2240943	4589007	3.19778e+06	4.14531e+06	0.0587427	0.0933412	1.53847
AX2365	Amidase (EC 3.5.1.4)	A0A4Q1BVP0_TREME	53027.7	327024	364837	2520523	967120	90969.3	154849	0.463721	0.52596	0.377582
AX2366	RNase	A0A4Q1BVK8_TREME	31957.9	1.30206e+06	1.39636e+06	1.2843e+06	511667	480432	524727	0.000539376	0.00254937	0.380851
AX2367	Phosphatidylserine decarboxylase (EC 4.1.1.65)	A0A4Q1BVM8_TREME	43750.7	9398910	6.30847e+06	9269770	12354408	8502370	3.30783e+06	0.927817	0.941102	0.967469
AX2368	Uncharacterized protein	A0A4Q1BVM4_TREME	9353.05	693772	644641	633558	249058	357955	333336	0.00231485	0.0075944	0.476858
AX2369	Uncharacterized protein	A0A4Q1BVU8_TREME	75097.5	204133	107993	167146	199803	213097	95437.3	0.856831	0.88125	1.06064
AX237	U4/U6 small nuclear ribonucleoprotein PRP3	A0A4Q1BT50_TREME	66365.3	2891862	2.36117e+06	2.1236e+06	2.50834e+06	2711939	2.50125e+06	0.682255	0.730097	1.04676
AX2370	Exosome complex component RRP41	A0A4Q1BVL1_TREME	27440.4	1.12054e+06	844554	4.40288e+06	1.08177e+06	792150	866346	0.401686	0.467047	0.43032
AX2371	DUF2013 domain-containing protein	A0A4Q1BVL3_TREME	75924.9	260260	190680	170914	427033	397261	410962	0.011142	0.024809	1.98641
AX2372	CAAX prenyl protease (EC 3.4.24.84)	A0A4Q1BVP7_TREME	53929.6	726947	899453	860209	1.36589e+06	988431	1.09691e+06	0.0858401	0.127802	1.38793
AX2373	ATP-dependent Clp protease proteolytic subunit	A0A4Q1BVL7_TREME	29078.2	402539	358446	672457	113472	168568	250250	0.0761328	0.115538	0.371336
AX2374	PAN2-PAN3 deadenylation complex catalytic subunit PAN2 (EC 3.1.13.4) (PAB1P-dependent poly(A)-specific ribonuclease) (Poly(A)-nuclease deadenylation complex subunit 2) (PAN deadenylation complex subunit 2)	A0A4Q1BVN7_TREME	129995	703777	544430	605672	786873	685726	736014	0.110558	0.157767	1.19135
AX2376	Uncharacterized protein	A0A4Q1BVV7_TREME	38604.2	1073932	957768	1.12142e+06	29217474	28296050	29472692	0.000126727	0.000757459	27.5873
AX2377	MFS domain-containing protein	A0A4Q1BVM0_TREME	57577.8	2.75158e+06	3.31149e+06	2624565	420791	349993	721631	0.00190379	0.00654912	0.171786
AX2378	Thioredoxin	A0A4Q1BVM1_TREME	33042.3	5.08577e+06	5.87151e+06	5281823	20558224	20316676	19718150	1.8019e-06	1.44202e-05	3.7313
AX238	GTP cyclohydrolase II	A0A4Q1BT51_TREME	68420.6	243514	201900	278424	23312.5	1	Filtered	1e-06	8.12748e-06	0
AX2380	Store-operated calcium entry-associated regulatory factor (Transmembrane protein 66)	A0A4Q1BVX3_TREME	32573.9	364285	387154	420628	1.76397e+06	1.93917e+06	1.90285e+06	0.000546348	0.00256963	4.78299
AX2381	Uncharacterized protein	A0A4V1M506_TREME	102960	466602	537792	282777	125059	87389.7	262010	0.0493898	0.0807758	0.368605
AX2382	Uncharacterized protein	A0A4Q1BVQ7_TREME	7930.23	1.22405e+06	678955	1.07795e+06	1.26692e+06	1.22722e+06	812022	0.653118	0.702585	1.10909
AX2383	Pantoate-beta-alanine ligase	A0A4Q1BVM6_TREME	40137	799218	889072	810056	293110	290542	359659	0.00018642	0.00104359	0.377574
AX2384	Eukaryotic translation initiation factor 5A (eIF-5A)	A0A4Q1BVK2_TREME	17363.4	42548004	40242548	47571272	38908964	40109936	41848864	0.275108	0.338168	0.927171
AX2385	Uncharacterized protein	A0A4Q1BVT9_TREME	63749.7	335924	403471	301963	573831	483465	413762	0.0707702	0.108694	1.41263
AX2386	Nucleolysin TIA-1/TIAR	A0A4Q1BVL5_TREME	36151.6	6813226	5.53654e+06	7917102	7970455	7361635	8150366	0.256114	0.319197	1.15866
AX2387	Coatomer subunit delta	A0A4Q1BVM2_TREME	57176.7	11154546	9564462	9884336	11381095	11637105	11936870	0.0786083	0.118543	1.1422
AX2388	DCUN1 domain-containing protein	A0A4Q1BVJ9_TREME	31768	2.04693e+06	2197386	1.68819e+06	1.73903e+06	1666217	1.65908e+06	0.191936	0.25053	0.853658
AX239	Dynamin GTPase	A0A4Q1BT53_TREME	77448.2	9491474	9451006	8656109	13991621	13747204	14446642	0.000214281	0.00117773	1.52854
AX2391	Response regulator receiver protein	A0A4V1M501_TREME	18879.1	4.17852e+06	4.45668e+06	3.97394e+06	3.61306e+06	3.53358e+06	3288391	0.0170442	0.0347424	0.827577
AX2392	N-acetyltransferase domain-containing protein	A0A4Q1BVS9_TREME	24361.7	1.12921e+06	1107520	932463	278605	434798	288805	0.000999602	0.00401777	0.316235
AX2393	Uncharacterized protein	A0A4Q1BVJ5_TREME	23640	1.99133e+06	2.07988e+06	1.86848e+06	793472	801821	994364	0.000246661	0.00132522	0.435992
AX2394	Uncharacterized protein	A0A4Q1BVJ6_TREME	11727.2	3.99211e+06	4.20571e+06	3306721	3.47357e+06	3440578	3.35285e+06	0.268589	0.331647	0.89243
AX2395	Uncharacterized protein	A0A4Q1BVJ6_TREME	11325.3	2.43369e+06	2615409	2.40613e+06	4.53754e+06	3139266	2.80384e+06	0.198731	0.257757	1.40581
AX2396	Eclair-PA	A0A4V1M503_TREME	24310.7	428798	322630	356466	1.06236e+06	1.0433e+06	919499	0.000553316	0.00259602	2.73054
AX2397	Hsp71-like protein	A0A4Q1BVU6_TREME	65073.7	14950131	13934545	12050114	12695383	9811867	11536821	0.126167	0.176659	0.831666
AX2398	Uncharacterized protein	A0A4Q1BVL0_TREME	120764	Filtered	Filtered	Filtered	1444762	1.11382e+06	1101263	1e-06	8.12748e-06	#NUM!
AX2399	Adenine phosphoribosyltransferase (EC 2.4.2.7)	A0A4Q1BVJ7_TREME	19380.5	3.50656e+06	3610385	3.92079e+06	2.30384e+06	2.09252e+06	2206342	0.00200672	0.0068053	0.598193
AX240	Uncharacterized protein	A0A4Q1BTB4_TREME	31427.4	521439	462113	613236	816612	844404	937367	0.00473469	0.0131259	1.62726
AX2401	Uncharacterized protein	A0A4Q1BVI3_TREME	33292.7	9044215	8464219	9413397	229745	264252	105008	0.000727082	0.0031678	0.0222498
AX2402	Uncharacterized protein	A0A4Q1BVS1_TREME	98594.7	448851	596667	287242	543737	404926	685309	0.449743	0.512945	1.22601
AX2403	Uncharacterized protein	A0A4Q1BVI6_TREME	144417	810034	1012174	902449	1.68897e+06	1.51149e+06	1740940	0.0013785	0.00513293	1.81359
AX2404	Uncharacterized protein	A0A4Q1BVH7_TREME	25693.8	430359	348125	362659	669717	726616	334037	0.246258	0.308859	1.51635
AX2405	Uncharacterized protein	A0A4Q1BVJ2_TREME	27157.9	349977	320557	292608	803935	846742	678299	0.00722436	0.0179142	2.4181
AX2406	Septin ring protein	A0A4Q1BVN2_TREME	32511.1	1.70291e+06	1610005	1637448	15383127	14912350	12801620	0.00381862	0.0110788	8.70585
AX2407	DCUN1 domain-containing protein	A0A4Q1BVJ9_TREME	88408.4	1.9863e+06	1.98338e+06	2.18546e+06	1.26311e+06	1.14244e+06	1.31921e+06	0.000883902	0.00366727	0.605148
AX241	Uncharacterized protein	A0A4Q1BT47_TREME	127371	775983	706938	832996	314710	256654	434663	0.00358031	0.0105191	0.434396
AX2414	Cysteine desulfurase (EC 2.8.1.7)	A0A4Q1BVI2_TREME	55038.8	2.23495e+06	2.43335e+06	2.98153e+06	1.70078e+06	1.70942e+06	1.75784e+06	0.0644652	0.100768	0.675576
AX2415	Transcription and mRNA export factor SUS1	A0A4Q1BVG7_TREME	11981.5	313028	231814	301462	77319.7	173990	138820	0.0164482	0.0336829	0.46098
AX2416	Phospho-2-dehydro-3-deoxyheptonate aldolase (EC 2.5.1.54)	A0A4Q1BVR2_TREME	42418.1	5742156	5.58537e+06	5388660	3.07233e+06	3.06719e+06	3.06717e+06	0.0016647	0.00596259	0.550765
AX2417	D-ribose-5-phosphate ketol-isomerase (EC 5.3.1.6) (Phosphoriboisomerase) (Ribose-5-phosphate isomerase)	A0A4Q1BVK6_TREME	32188.3	6489111	6185006	7.31995e+06	5.73609e+06	5183070	5.07182e+06	0.0382159	0.0653016	0.799786
AX2418	Uncharacterized protein	A0A4Q1BVR9_TREME	55931.8	205681	218117	303619	295062	349507	1.60021e+06	0.357002	0.422366	3.08596
AX2419	Uncharacterized protein	A0A4V1M500_TREME	25036	151141	142070	106902	54189.8	26209.9	60806	0.00858955	0.0204594	0.352914
AX242	Trafficking protein particle complex subunit	A0A4Q1BTB2_TREME	23280.3	538551	770920	600775	814229	689024	678045	0.344815	0.409722	1.14189
AX2421	Mitochondrial import inner membrane translocase subunit	A0A4Q1BVH5_TREME	23798.8	5114533	5448330	4978856	2.62578e+06	2299697	3.8043e+06	0.0295434	0.0530413	0.5617
AX2422	ATP-dependent RNA helicase DOB1	A0A4Q1BVJ3_TREME	122322	1.13653e+06	1.19942e+06	1.70866e+06	2.24318e+06	2.02573e+06	2.54944e+06	0.0186944	0.0372589	1.68579
AX2423	Uncharacterized protein	A0A4Q1BVI8_TREME	37656.5	397151	368551	448256	1.0468e+06	835098	811308	0.0155312	0.0321726	2.21853
AX2424	Uncharacterized protein	A0A4Q1BVG5_TREME	97382.4	5110175	5.5577e+06	5553568	2604261	2431092	2.63599e+06	0.000707286	0.00311466	0.472914
AX2425	U4/U6 small nuclear ribonucleoprotein PRP4	A0A4Q1BVQ3_TREME	54983.4	2513747	2525768	3287387	1.47792e+06	1.49575e+06	1.43133e+06	0.0354629	0.0613896	0.529009
AX2426	MFS domain-containing protein	A0A4Q1BVH9_TREME	64703.4	8452.67	18565	105063	Filtered	Filtered	Filtered	1e-06	8.12748e-06	0
AX2427	Uncharacterized protein	A0A4Q1BVH3_TREME	91973.1	939836	1.01725e+06	1.10446e+06	3331950	3199536	3.20462e+06	4.49544e-06	3.52389e-05	3.18013
AX2428	Endoplasmic reticulum protein	A0A4Q1BHV3_TREME	61962.7	902891	948237	1003427	1.41787e+06	1.33967e+06	1.51878e+06	0.00337554	0.010067	1.49807
AX2429	Uncharacterized protein	A0A4Q1BVR1_TREME	82873.9	1.48901e+06	1.3508e+06	1.1756e+06	7.83871e+06	7.48911e+06	8252959	0.000248922	0.00133324	5.87257
AX243	Uncharacterized protein	A0A4Q1BW76_TREME	189857	676938	1.02999e+06	428311	416605	311301	799296	0.426721	0.490981	0.715237
AX2430	Autophagy-related protein 11	A0A4V1M4Z9_TREME	153351	603053	611395	503136	1.81924e+06	1.7816e+06	1.29014e+06	0.0214312	0.0413214	2.84759
AX2431	Seryl-tRNA synthetase (EC 6.1.1.11) (Seryl-tRNA(Ser/Sec) synthetase)	A0A4Q1BVJ4_TREME	51311.3	5216405	5286491	4.44437e+06	5.26821e+06	5163253	5.16841e+06	0.501162	0.561216	1.04366
AX2432	Homeobox domain-containing protein	A0A4Q1BVG8_TREME	54453.1	937432	755678	780091	552335	585366	583542	0.0439926	0.0734021	0.695958
AX2433	Uncharacterized protein	A0A4Q1BVI5_TREME	35535.7	579253	586212	1.02279e+06	965295	1.18132e+06	819564	0.230096	0.291971	1.3555
AX2434	Uncharacterized protein	A0A4Q1BVP4_TREME	47647.8	908752	158026	2.8094e+06	415195	565263	503514	0.419779	0.484061	0.382844
AX2435	Uncharacterized protein	A0A4Q1BVH1_TREME	7386.05	2.52088e+06	1.61291e+06	2.66414e+06	2.14073e+06	1.00111e+06	2.62416e+06	0.584576	0.641726	0.848199
AX2437	Uncharacterized protein	A0A4Q1BVG4_TREME	141278	1	32975.8	Filtered	206771	191700	236801	1e-06	8.12748e-06	#NUM!
AX2438	Fe2OG dioxygenase domain-containing protein	A0A4Q1BCF0_TREME	37016.8	297848	302930	407955	207072	579390	205146	0.97226	0.977712	0.983023
AX244	Uncharacterized protein	A0A4Q1BTF8_TREME	63519.9	175165	173056	125454	153017	217707	302952	0.259175	0.322311	1.42223
AX2440			29350.4	355009	379308	484520	Filtered	Filtered	Filtered	1e-06	8.12748e-06	0
AX2442	CTLH domain-containing protein	A0A4Q1BVB5_TREME	42604.7	324840	321509	293257	336096	310999	207313	0.555107	0.612893	0.909325
AX2443	5'-deoxynucleotidase (EC 3.1.3.89)	A0A4Q1BVG0_TREME	30700.4	920546	944474	688691	431953	425523	446701	0.0356852	0.0616567	0.510699
AX2445	RGS domain-containing protein	A0A4Q1BVA1_TREME	49169.6	466640	853012	544687	7.17965e+06	6.76026e+06	6.70787e+06	8.34272e-06	6.36576e-05	11.0751
AX2446	DNA-directed RNA polymerase II subunit rpb7	A0A4Q1BVA6_TREME	20206.3	931422	870557	859750	592316	584940	656858	0.000987541	0.00398489	0.689068
AX2447	Uncharacterized protein	A0A4Q1BVM7_TREME	28197.3	489575	378423	441311	457471	426464	541325	0.45382	0.516773	1.08856
AX2449	Phospholipid-transporting ATPase (EC 7.6.2.1)	A0A4Q1BVD4_TREME	170445	2.48864e+06	2.30106e+06	2.64523e+06	835356	968242	913446	0.00144197	0.00532733	0.365443
AX245	Uncharacterized protein	A0A4V1M4Q8_TREME	45870	102430	166811	89414.8	Filtered	Filtered	Filtered	1e-06	8.12748e-06	0
AX2450	mRNA-capping enzyme subunit beta (EC 3.1.3.33) (Polynucleotide 5'-triphosphatase)	A0A4Q1BVE7_TREME	47811	1.32602e+06	1.22652e+06	1.1489e+06	608029	425581	607357	0.00113732	0.00443518	0.443331
AX2451	Ribosomal protein S12	A0A4Q1BVP3_TREME	19518.8	1.25051e+06	964166	1199119	636649	522968	689359	0.0124482	0.0270252	0.541619
AX2452	Uncharacterized protein	A0A4V1M4Z7_TREME	34863.8	1.21787e+06	989633	1.44609e+06	352240	302285	590026	0.0100796	0.0230877	0.340638
AX2453	Carnitine O-acetyltransferase	A0A4Q1BVH6_TREME	83741.9	2133040	2.04496e+06	1.5261e+06	1.25939e+06	755812	1.0704e+06	0.0245453	0.0460566	0.540943
AX2454	Uncharacterized protein	A0A4Q1BVF0_TREME	193661	803463	775191	3.58832e+06	906502	1.36435e+06	1.04719e+06	0.581616	0.639332	0.642164
AX2455	Nucleolar GTP-binding protein 2	A0A4Q1BVG9_TREME	79037.8	604621	622754	557135	142005	131699	143297	0.00134475	0.00504326	0.233679
AX2456	Mitochondrial distribution and morphology protein 12 (Mitochondrial inheritance component MDM12)	A0A4Q1BVF7_TREME	48193.2	75630.4	202111	162655	33613.1	25796.1	61561.9	0.0939446	0.137795	0.274687
AX2458	Exonuclease domain-containing protein	A0A4Q1BVF9_TREME	72618.6	768232	753572	1.0886e+06	940486	1.26975e+06	786044	0.51507	0.574747	1.14782
AX2459	KRR1 small subunit processome component (KRR-R motif-containing protein 1)	A0A4Q1BVE4_TREME	44081.8	1.09886e+06	1.00976e+06	1.00721e+06	310575	277765	345769	0.000106136	0.000656262	0.299794
AX246	Uncharacterized protein	A0A4Q1BTA4_TREME	64281.2	125181	86623.8	168278	197605	192398	133286	0.209206	0.269516	1.37678
AX2460	Serine/threonine-protein phosphatase (EC 3.1.3.16)	A0A4Q1BVN6_TREME	35875.9	157035	206621	172839	382760	336375	120325	0.337452	0.402056	1.56471
AX2462			31197.9	866668	1.05023e+06	1.00299e+06	1	Filtered	1	1e-06	8.12748e-06	0
AX2463			15374.5	2.60578e+06	3.35112e+06	2.82739e+06	Filtered	Filtered	Filtered	1e-06	8.12748e-06	0
AX2466	Amidohydro	A0A4Q1BNY2_TREME	57740.2	1.21018e+06	1.0488e+06	1.17911e+06	3192132	3152877	3.12773e+06	0.000134751	0.000795874	2.75523
AX2467	Uncharacterized protein	A0A4V1M494_TREME	50425.6	3.77087e+06	3.4119e+06	3.84799e+06	2.68471e+06	2.90271e+06	3.03e+06	0.0102588	0.0234099	0.781216
AX2473			103252	1.38351e+06	1.19584e+06	1.59586e+06	900089	1.31743e+06	1.04209e+06	0.14968	0.202993	0.780705
AX2484	Uncharacterized protein	A0A4Q1BL05_TREME	26600.2	7.74879e+06	8488272	3.63522e+06	5311862	6540333	5864570	0.68802	0.734486	0.891531
AX2485	Uncharacterized protein	A0A4Q1BKR4_TREME	89060.6	139988	124182	155782	13232.9	30251.1	24969.4	0.00126775	0.00481746	0.163003
AX2486	Putative lipoate-protein ligase A	A0A4Q1BL50_TREME	43864.7	239040	465678	327661	125286	165629	140192	0.0893436	0.132195	0.417586
AX2487	Uncharacterized protein	A0A4Q1BKR6_TREME	21766.9	641130	883730	1.66736e+06	669619	1.53321e+06	1.43168e+06	0.73482	0.7755	1.13855
AX2488	Uncharacterized protein	A0A4Q1BKY0_TREME	24914.7	1.60611e+06	1.94058e+06	1.51248e+06	7.91563e+06	7.07731e+06	7.82244e+06	0.000329934	0.00169183	4.50971
AX2489	Uncharacterized protein	A0A4Q1BKS6_TREME	25997.5	9328504	8154288	8.32687e+06	2.36679e+06	2507594	2467135	0.00318869	0.00962478	0.284449
AX2490	Uncharacterized protein	A0A4Q1BKS6_TREME	22355.4	784421	846196	898583	624490	563544	529072	0.00361109	0.0105824	0.678913
AX2491	Uncharacterized protein	A0A4Q1BKR3_TREME	107040	316039	239317	359540	645366	521398	409796	0.0633073	0.0992236	1.72321
AX2492	Peptidylprolyl isomerase domain and WD-repeat protein 1	A0A4Q1BKS2_TREME	72630.4	1.61466e+06	1.68117e+06	1.2406e+06	1.12149e+06	896210	1.17499e+06	0.0605848	0.0958459	0.703788
AX2494	Acylphosphatase (EC 3.6.1.7)	A0A4Q1BL13_TREME	11387	263449	196666	334898	151321	160855	189263	0.12442	0.174595	0.63073
AX2495	Uncharacterized protein	A0A4Q1BKS0_TREME	49092.7	471608	182733	214480	201859	208469	274222	0.571793	0.629861	0.787907
AX2496	Peptidylprolyl isomerase (EC 5.2.1.8)	A0A4Q1BKR8_TREME	11482.1	88237072	87410024	92422264	87286592	87005896	93140712	0.911696	0.927867	0.997627
AX25	Uncharacterized protein	A0A4Q1BMM5_TREME	48010.8	817003	426436	616255	1.62862e+06	1.64023e+06	1623603	0.0121146	0.0264598	2.63078
AX250	Glucose and ribitol dehydrogenase	A0A4Q1BQG6_TREME	28962.1	884388	1214500	641311	466371	376516	700469	0.123351	0.17352	0.563228
AX2506	Eukaryotic translation initiation factor 3 subunit D (eIF3d)	A0A4V1M3X2_TREME	61484.1	5123578	5.34305e+06	6.16598e+06	5.29587e+06	5.63862e+06	6.20611e+06	0.702783	0.74788	1.03054
AX2507	Uncharacterized protein	A0A4Q1BKX2_TREME	111591	963523	1.01375e+06	1635159	652744	7759636	986970	0.492548	0.553297	2.60195
AX2508	1-(5-phosphoribosyl)-5-[(5-phosphoribosylamino)methylideneamino] imidazole-4-carboxamide isomerase (EC 5.3.1.16) (5-proFAR isomerase) (Phosphoribosylformimino-5-aminoimidazole carboxamide ribotide isomerase)	A0A4Q1BKR1_TREME	30349.4	1.46871e+06	1.51038e+06	974566	1.60275e+06	1.42948e+06	1.51603e+06	0.365975	0.43032	1.1504
AX2509	ATP-dependent RNA helicase DDX35	A0A4V1M3X3_TREME	80610.9	220116	201644	125897	94625.6	111523	164055	0.174115	0.23084	0.675978
AX251	Sugar transporter	A0A4Q1BM57_TREME	70080.7	14734301	14487053	14431467	1.03781e+06	1.28154e+06	972144	5.55165e-08	8.12748e-06	0.0754017
AX2510	Alpha-aminoadipate reductase (EC 1.2.1.31) (EC 1.2.1.95) (L-aminoadipate-semialdehyde dehydrogenase)	A0A4Q1BH66_TREME	155299	2.93695e+06	3.01768e+06	3.38416e+06	1799101	1823540	1.79811e+06	0.0108023	0.0243041	0.580455
AX2512			15963.5	482577	389839	455598	287484	264429	224319	0.00760432	0.018615	0.584506
AX2513	Short-chain dehydrogenase/reductase SDR	A0A4Q1B9C2_TREME	67170.7	1.00802e+06	1.07775e+06	406278	840368	958232	912483	0.766055	0.803312	1.08789
AX2515	IPPc domain-containing protein	A0A4Q1BKS7_TREME	129150	120160	66730.4	195386	183621	208698	193992	0.206618	0.266841	1.53374
AX2517	PH domain-containing protein	A0A4Q1B937_TREME	198026	239800	213527	279112	1.9014e+06	1.93376e+06	1.9105e+06	5.23743e-06	4.08876e-05	7.84456
AX2518	Heterokaryon incompatibility protein HET-C	A0A4Q1B943_TREME	79553.9	2313445	2.60398e+06	2.89149e+06	11789763	10705371	11121712	0.000144761	0.00084329	4.30493
AX2519			31425.1	110547	172712	66186.4	9664967	10374534	10130811	0.000335123	0.0017108	86.3377
AX2520			21431.5	Filtered	Filtered	Filtered	3.55543e+06	3.42219e+06	3.14155e+06	1e-06	8.12748e-06	#NUM!
AX2521			28527.6	Filtered	8129.41	Filtered	162629	130821	175823	1e-06	8.12748e-06	#NUM!
AX2524	DNA-directed RNA polymerase II subunit RPB4	A0A4Q1BNQ3_TREME	16839.9	378565	405185	220292	175360	211256	143809	0.0993356	0.144264	0.528291
AX2525	DH domain-containing protein	A0A4Q1BND4_TREME	204009	786307	927562	969406	783871	702603	826171	0.148089	0.201215	0.861874
AX2526	Cyclohydrolase	A0A4Q1BHF1_TREME	67063.2	1.51963e+06	1.65629e+06	1.6785e+06	1.68813e+06	819533	1.42038e+06	0.350432	0.415536	0.809171
AX2529	Uncharacterized protein	A0A4Q1BWZ4_TREME	165113	402915	341323	324122	375738	402815	537741	0.23586	0.298033	1.23207
AX253			24439	707418	693469	789095	325714	276721	426971	0.00313592	0.00949045	0.470052
AX2530	D-arabinitol 2-dehydrogenase	A0A4V1M547_TREME	40753.6	38466580	44434396	34667468	18850942	17501744	19612960	0.0152933	0.031783	0.476026
AX2531	PC4 domain-containing protein	A0A4Q1BDA7_TREME	13511.1	3552883	3.98739e+06	2.81445e+06	1.49681e+06	1.50624e+06	1859890	0.0233672	0.0442366	0.469635
AX2534	Proteasome inhibitor PI31 subunit	A0A4Q1BQ90_TREME	42272.9	739295	788373	1.01983e+06	2138175	1.95705e+06	1.9726e+06	0.000723203	0.0031537	2.38188
AX2538	Protein transport protein sec16	A0A4Q1BQ97_TREME	188751	1.37031e+06	1222181	1.49185e+06	2.35538e+06	1.74093e+06	1.93999e+06	0.0528206	0.0853999	1.47791
AX2539	Uncharacterized protein	A0A4Q1BCZ3_TREME	27841	Filtered	Filtered	Filtered	47497.2	78332.9	Filtered	1e-06	8.12748e-06	#NUM!
AX254	High-affinity nicotinic acid transporter	A0A4Q1BJJ7_TREME	58228.4	3237561	1.31191e+06	2.09919e+06	662262	449954	126930	0.0744999	0.113601	0.186375
AX2541	5'/3'-nucleotidase SurE	A0A4Q1BQA8_TREME	41408.7	4.57933e+06	4.74019e+06	5591638	6182088	5.87467e+06	6167052	0.0614157	0.0968285	1.22216
AX2542	U1 small nuclear ribonucleoprotein 70kDa	A0A4Q1BQ96_TREME	47673.1	2.74084e+06	2.84821e+06	2.68022e+06	2.3e+06	2.34107e+06	2.73404e+06	0.151768	0.205291	0.89187
AX2543	Actin-2	A0A4Q1BQA0_TREME	42278.4	768958	762129	741011	2.02905e+06	1.8615e+06	1.80653e+06	0.00301947	0.00925519	2.50741
AX2544	Uncharacterized protein	A0A4Q1BQE9_TREME	105862	3116125	3.55461e+06	3.62396e+06	592799	411206	616544	0.000911219	0.00375616	0.157416
AX2545	Uncharacterized protein	A0A4Q1BQ93_TREME	10103.7	Filtered	Filtered	Filtered	542933	441875	572252	1e-06	8.12748e-06	#NUM!
AX2546	Tyrosine--tRNA ligase (EC 6.1.1.1) (Tyrosyl-tRNA synthetase)	A0A4Q1BQL5_TREME	95644.1	7.26043e+06	7.44533e+06	7429505	7.1489e+06	7.31305e+06	7772657	0.890194	0.910512	1.00449
AX2547	Uncharacterized protein	A0A4Q1BQA9_TREME	28804.7	108871	7525.48	195192	863244	821687	770004	0.00146086	0.0053837	7.87876
AX2548	GST N-terminal domain-containing protein	A0A4Q1BQA6_TREME	30495.4	25930110	24237046	25175348	28344954	27979166	28139556	0.0201612	0.0395047	1.12106
AX2553	Uncharacterized protein	A0A4V1M407_TREME	11915.5	Filtered	Filtered	Filtered	106053	291026	Filtered	1e-06	8.12748e-06	#NUM!
AX2555	Uncharacterized protein	A0A4Q1BLM7_TREME	148480	10187509	10365580	11341532	10567081	9916031	10741006	0.674143	0.723034	0.978978
AX2556	26S proteasome regulatory subunit RPN7	A0A4Q1BLP5_TREME	42802	1.48381e+06	1.64314e+06	1.54664e+06	1.91351e+06	1908669	1.50818e+06	0.238004	0.300015	1.14053
AX2557	Chitin synthase export chaperone	A0A4Q1BLN2_TREME	39454.8	537848	334183	225096	854893	385719	439368	0.339455	0.404107	1.53125
AX2558	Uncharacterized protein	A0A4Q1BWA5_TREME	65600.6	4.3414e+06	3.45324e+06	5130225	5973718	6.13276e+06	2.85065e+06	0.605654	0.661699	1.15724
AX2559	tRNA	A0A4Q1BM31_TREME	60580.6	714777	707286	671345	443295	256077	432955	0.0291899	0.0525216	0.540901
AX256			10437.7	Filtered	Filtered	Filtered	2650078	4.25561e+06	4.31395e+06	1e-06	8.12748e-06	#NUM!
AX2562	DAO domain-containing protein	A0A4Q1BKT0_TREME	49915.4	2528271	2.57789e+06	2.22654e+06	518257	556833	930228	0.000576141	0.00267251	0.273476
AX2564	Uncharacterized protein	A0A4Q1BLM9_TREME	86485.8	6917041	9809453	12161537	16992468	16195205	13573960	0.0375393	0.0643178	1.61872
AX2565	PPIase cyclophilin-type domain-containing protein	A0A4V1M406_TREME	54983.4	759183	609928	577297	297776	328788	273882	0.0185551	0.03709	0.462619
AX2566	DUF2431 domain-containing protein	A0A4Q1BLP7_TREME	38685.5	263135	186037	342837	228953	286759	213515	0.705996	0.750603	0.920729
AX2567	IQ domain-containing GTPase activating protein	A0A4Q1BLM1_TREME	89123.1	620992	509856	611855	1.0535e+06	977378	988218	0.00108389	0.00428923	1.73242
AX2568			6696.91	564386	762676	935331	539279	498998	653798	0.211278	0.271819	0.747914
AX2569	DLH domain-containing protein	A0A4Q1BLM3_TREME	29999.3	22522690	22077604	24948826	20106752	20159916	22564874	0.129699	0.18081	0.903412
AX257			11299.9	Filtered	1	Filtered	358900	352661	678743	1e-06	8.12748e-06	#NUM!
AX2570	RRM domain-containing protein	A0A4Q1BLL1_TREME	61321.8	6.28862e+06	5.60913e+06	7.00727e+06	4.03743e+06	4582345	4939392	0.0272655	0.0498087	0.717225
AX2572	Uncharacterized protein	A0A4Q1BMN1_TREME	52466.7	Filtered	Filtered	Filtered	663801	1.11205e+06	469357	1e-06	8.12748e-06	#NUM!
AX2573	Uncharacterized protein	A0A4Q1BMN1_TREME	50553.3	Filtered	Filtered	Filtered	2.06918e+06	2083114	2.02312e+06	1e-06	8.12748e-06	#NUM!
AX2574			51390.7	2.39866e+06	Filtered	1.56921e+06	1100356	1.08041e+06	1.03329e+06	0.0618358	0.0973961	0.540013
AX2575	Preconditioning-inducible protein	A0A4Q1BMM9_TREME	44553.8	3.24032e+06	2.30015e+06	2576993	7809001	8.35759e+06	7.91974e+06	0.000297161	0.00156003	2.96722
AX2578			21149.6	77732.3	169982	3.03404e+06	1.74935e+06	1.91512e+06	1.8807e+06	0.515664	0.575099	1.6897
AX2579			23301.8	Filtered	Filtered	Filtered	1.58784e+06	1.28238e+06	1371209	1e-06	8.12748e-06	#NUM!
AX258	Uncharacterized protein	A0A4Q1BFD5_TREME	63164.3	249440	192488	294829	Filtered	Filtered	16661.1	1e-06	8.12748e-06	0
AX2580			25900.7	29343.7	1	132411	2.56966e+06	2293785	2075438	0.00299166	0.00920284	28.5983
AX2581	Uncharacterized protein	A0A4Q1BMK8_TREME	26774.8	Filtered	Filtered	Filtered	4484261	4.35151e+06	4.84378e+06	1e-06	8.12748e-06	#NUM!
AX2582	Thiol-specific antioxidant protein 3	A0A4Q1BML5_TREME	24752.2	10812112	12419965	16126848	2.81928e+06	3.19004e+06	2.5705e+06	0.0216443	0.0416221	0.217989
AX2584	Histone-glutamine methyltransferase (rRNA 2'-O-methyltransferase fibrillarin)	A0A4Q1BMN0_TREME	32556.9	8063911	5.67592e+06	10373427	6.63136e+06	6.29897e+06	6.87136e+06	0.399669	0.464906	0.821196
AX2585	USP domain-containing protein	A0A4Q1BML1_TREME	127304	2732022	2345085	14525647	3937904	7401190	3.53991e+06	0.738255	0.77839	0.759026
AX2586	Protein-lysine N-methyltransferase EFM4 (EC 2.1.1.-) (Elongation factor methyltransferase 4)	A0A4Q1BMM3_TREME	67688.2	1.56154e+06	1443171	833124	2592255	1.39128e+06	2.49372e+06	0.136612	0.188841	1.68774
AX2587	PH domain-containing protein	A0A4Q1BMM1_TREME	180484	152985	153712	67929.9	333756	369921	471138	0.00818902	0.01971	3.13595
AX2588	Hexosyltransferase (EC 2.4.1.-)	A0A4Q1BN23_TREME	46198.7	149343	147358	1.13048	77.7898	72767.8	32377.6	0.329009	0.393385	0.354643
AX2589	Tubulin gamma chain	A0A4Q1BMK9_TREME	49986.7	1.09738e+06	1.14692e+06	998837	1.19671e+06	1086411	1.11488e+06	0.415483	0.480169	1.04775
AX2590	Pyridoxal 5'-phosphate synthase (glutamine hydrolyzing) (EC 4.3.3.6)	A0A4Q1BMW0_TREME	34507.7	8026489	9462700	7.91265e+06	4507115	5.39304e+06	4.64762e+06	0.00704918	0.0176245	0.572706
AX2594	Uncharacterized protein	A0A4Q1BLE6_TREME	42238.5	1.73987e+06	1.79077e+06	2.00074e+06	1639978	1.44001e+06	1.67472e+06	0.0747383	0.113828	0.85959
AX2595	Uncharacterized protein	A0A4Q1BVJ0_TREME	81996.1	42179.2	91492.4	49465.3	201579	155674	208834	0.00492484	0.0135125	3.09106
AX2596	26S protease regulatory subunit 10B	A0A4Q1BI94_TREME	46122.2	2.27087e+06	2660246	2217165	2.07971e+06	2.80166e+06	2.66324e+06	0.649811	0.700209	1.05545
AX2597	Uncharacterized protein	A0A4Q1BI71_TREME	27633.3	402218	344921	484748	436258	431907	246601	0.632697	0.686279	0.904926
AX2598	Uncharacterized protein	A0A4Q1BI91_TREME	40667.9	221562	163345	77552.9	114316	127354	351687	0.649368	0.69988	1.28305
AX2601	Uncharacterized protein	A0A4Q1BIB5_TREME	44502.7	1.4605e+06	1.39676e+06	1.47817e+06	278330	534819	286568	0.00348199	0.0102829	0.253658
AX2602	Histone H2A	A0A4Q1BC90_TREME	14587.1	14840640	13584790	13797645	3.05565e+06	2.28966e+06	2.84956e+06	7.83419e-05	0.000505653	0.194085
AX2607			7645.1	586045	758676	1208709	237558	224862	208426	0.0772653	0.116886	0.262724
AX2608	AB hydrolase-1 domain-containing protein	A0A4Q1BJT0_TREME	32615	2.14404e+06	2.42556e+06	2188133	Filtered	24148.3	Filtered	1e-06	8.12748e-06	0
AX2609	Uncharacterized protein	A0A4Q1BHZ0_TREME	26190.9	1.23742e+06	1585817	1.21632e+06	2.44044e+06	2195256	2.2284e+06	0.00470627	0.0130773	1.69922
AX2614	Ricin B-type lectin domain-containing protein	A0A4Q1BKY4_TREME	23977.4	562596	Filtered	Filtered	949742	770902	905554	1e-06	8.12748e-06	#NUM!
AX2615	Uncharacterized protein	A0A4Q1BRY0_TREME	32126.8	42562.3	17710.7	Filtered	207247	241541	274299	0.00396737	0.0114396	7.99793
AX2617	Alcohol dehydrogenase (NADP+)	A0A4Q1BWQ9_TREME	38158.7	1.36147e+06	1.27652e+06	2.17761e+06	1.29575e+06	1.12837e+06	1110127	0.270957	0.333853	0.733917
AX2619	Histidine biosynthesis trifunctional protein [Includes: Phosphoribosyl-AMP cyclohydrolase (EC 3.5.4.19); Phosphoribosyl-ATP pyrophosphohydrolase (EC 3.6.1.31); Histidinol dehydrogenase (HDH) (EC 1.1.1.23)]	A0A4Q1BGH8_TREME	91109.1	5202923	4.98001e+06	5807301	3.2622e+06	3.23519e+06	3.01699e+06	0.00803823	0.0194356	0.595012
AX262			30765.1	2.03272e+06	1.75923e+06	1.9639e+06	359119	729851	588813	0.000781401	0.00333359	0.291492
AX2620	Uncharacterized protein	A0A4Q1BN62_TREME	63465.8	345711	215900	278691	1.30083e+06	1.124e+06	1.15549e+06	0.000331699	0.00169937	4.26075
AX2622	Uncharacterized protein	A0A4Q1B878_TREME	13493	737466	693991	656791	1	5295605	1	1e-06	8.12748e-06	0
AX2623	TPR	A0A4Q1BQ06_TREME	25608.8	520535	516739	546648	211894	158247	320456	0.0213327	0.041159	0.436004
AX2624	Uncharacterized protein	A0A4Q1BQ17_TREME	47972.5	356952	341870	420829	731903	628574	702145	0.00160894	0.00581365	1.8422
AX2625	Acyl-CoA oxidase	A0A4V1M4D7_TREME	47181.8	4.28911e+06	4.55094e+06	3.82899e+06	24269258	24928480	26028604	0.000106123	0.000656262	5.93781
AX2626	Uncharacterized protein	A0A4Q1BQ10_TREME	94423.1	1.42821e+06	1.29914e+06	1454603	32340.2	Filtered	1	1e-06	8.12748e-06	0
AX2628	Uncharacterized protein	A0A4Q1BQV0_TREME	8658.62	14424928	16142809	23355370	13153765	12724484	10914782	0.166306	0.221922	0.682324
AX2629	Uncharacterized protein	A0A4Q1BQV7_TREME	104749	256408	216611	581394	793101	685055	768018	0.0654726	0.101949	2.13026
AX263			33590.5	39191.2	286572	81289.9	Filtered	80540.2	10068.2	0.357371	0.422715	0.333894
AX2630	Uncharacterized protein	A0A4V1M4G9_TREME	57015.3	139530	116558	176329	689194	713494	507902	0.0123394	0.0268223	4.41839
AX2631	Ubiquitinyl hydrolase 1 (EC 3.4.19.12)	A0A4Q1BQV8_TREME	36865.5	822046	813953	704320	2775098	2149856	2.57445e+06	0.00903922	0.0211875	3.20444
AX2632	O-acetyltransferase	A0A4Q1BR06_TREME	109631	2.06051e+06	2.14016e+06	1.83832e+06	1.22293e+06	1.13425e+06	1322328	0.00373844	0.0108982	0.609292
AX2634			9615.94	Filtered	Filtered	Filtered	114768	221802	Filtered	1e-06	8.12748e-06	#NUM!
AX2636	Signal peptidase	A0A4Q1BQU9_TREME	22220.6	1068915	879014	1.20535e+06	1.85988e+06	1.90111e+06	1536167	0.00932937	0.0216904	1.67989
AX2637	Endoplasmic reticulum chaperone BiP (EC 3.6.4.10) (Immunoglobulin heavy chain-binding protein homolog)	A0A4Q1BQV5_TREME	74386	28331698	26376290	28098494	55692644	53316840	56446076	5.46363e-05	0.000368827	1.9981
AX2639	RRM domain-containing protein	A0A4Q1BQU5_TREME	103095	2.0937e+06	2.20424e+06	2.26447e+06	954444	972857	1.55367e+06	0.0284221	0.0514499	0.530442
AX264	50S small subunit ribosomal protein L33-b	A0A4V1M435_TREME	21378.2	28025022	26252228	29369226	23046542	22154432	23380768	0.0194399	0.0383979	0.8199
AX2640	MICOS complex subunit MIC10	A0A4Q1BQZ7_TREME	9711.3	1716533	1.80426e+06	1884744	1.37481e+06	1.29992e+06	1.69419e+06	0.0913069	0.134545	0.808229
AX2641	L-galactono-gamma-lactone oxidase (EC 1.1.3.37)	A0A4Q1BQV2_TREME	56672.6	450590	417345	453904	419525	388423	325512	0.137048	0.189352	0.857486
AX2643	Uncharacterized protein	A0A4V1M4G8_TREME	85604.4	2.62572e+06	2.52032e+06	2.40219e+06	2.73976e+06	2.46267e+06	2.62058e+06	0.433642	0.497449	1.0364
AX2644	Isoleucyl-tRNA synthetase (EC 6.1.1.5)	A0A4Q1BQU8_TREME	96937.7	805356	903483	1.13564e+06	617076	595798	563556	0.0646625	0.100879	0.624519
AX2645	BZIP domain-containing protein	A0A4Q1BQU1_TREME	43902.5	15397.2	15169	1.08985	197129	224896	226122	0.000270499	0.00143317	21.2039
AX2646	CMGC/CDK/CDK7 protein kinase	A0A4Q1BQU2_TREME	40833.1	104248	80932.6	81284.8	198979	72982.7	58224.2	0.683684	0.73108	1.23913
AX2647	1,4-alpha-glucan-branching enzyme (EC 2.4.1.18) (Glycogen-branching enzyme)	A0A4Q1BQU6_TREME	79971.9	245632	266765	452417	301288	384278	262768	0.941004	0.952289	0.982918
AX2648	Transcription regulator	A0A4Q1BR32_TREME	44846.8	193930	209422	257450	621810	836232	781602	0.00975082	0.0224429	3.38928
AX2649			18657.8	699214	700345	125828	637028	714115	840900	0.365264	0.429661	1.43704
AX2651	Chitin synthase (EC 2.4.1.16)	A0A4Q1BQY8_TREME	103827	202235	461329	99649.4	Filtered	Filtered	Filtered	1e-06	8.12748e-06	0
AX2652	Uncharacterized protein	A0A4Q1BQT7_TREME	34387.5	Filtered	70.5877	203954	2.93971e+06	2.7805e+06	2.49574e+06	0.000530324	0.00251488	26.8463
AX2654	Zn(2)-C6 fungal-type domain-containing protein	A0A4Q1BEC1_TREME	68789	463301	843035	184003	321145	132344	574596	0.544681	0.603006	0.689833
AX2655			36462.4	176692	238623	183796	Filtered	Filtered	Filtered	1e-06	8.12748e-06	0
AX2659			98266.3	152857	124489	120379	Filtered	Filtered	Filtered	1e-06	8.12748e-06	0
AX266	Uncharacterized protein	A0A4Q1BMD2_TREME	35163.4	461271	393805	442403	277870	278755	309076	0.00813744	0.0196105	0.667218
AX2663	CCT-theta	A0A4Q1BWG1_TREME	58256.8	5384926	5.37187e+06	5259466	5234831	4.35125e+06	5120924	0.252272	0.315161	0.918255
AX2664	CAP10 domain-containing protein	A0A4V1M534_TREME	78331.1	1.22446e+06	1.38988e+06	743511	466978	481847	521317	0.0820531	0.122994	0.437822
AX2665	BTB domain-containing protein	A0A4Q1BWD3_TREME	120192	60389.9	85268.7	184472	386470	292341	87560.8	0.237431	0.299754	2.32142
AX2666	Flavoprotein	A0A4Q1BWB6_TREME	58511.3	19951342	19394160	22057960	10836903	10567411	11516678	0.00359453	0.0105501	0.536142
AX267	PlsC domain-containing protein	A0A4Q1BMT9_TREME	34102.3	223187	222195	276505	246574	217770	172677	0.360663	0.425557	0.882438
AX2670	Kynureninase (EC 3.7.1.3) (Biosynthesis of nicotinic acid protein 5) (L-kynurenine hydrolase)	A0A4Q1BWI7_TREME	50282.3	2725045	3748088	5494347	1805044	2737008	1.38339e+06	0.114487	0.162324	0.495128
AX2674	Fungal specific transcription factor	A0A4Q1BQ92_TREME	100675	472036	313686	375602	136971	152570	173216	0.0316568	0.055943	0.398474
AX2676	Uncharacterized protein	A0A4Q1BQ25_TREME	28054.1	4181952	3964729	3343328	799685	895635	873297	0.00649809	0.0165422	0.223552
AX2677	TFIIIC	A0A4Q1BQE7_TREME	60782.6	481051	501884	531178	565875	489066	482070	0.83303	0.860938	1.01512
AX2678	Solute carrier family 25 (Mitochondrial citrate transporter), member 1	A0A4Q1BQB9_TREME	31566.6	1.43223e+06	1.67952e+06	1.04301e+06	345186	248677	284329	0.0256161	0.0475219	0.21137
AX2679	Acetohydroxy-acid synthase small subunit	A0A4Q1BQ02_TREME	38660.2	8435900	7.79328e+06	8.08552e+06	2.11194e+06	2.25295e+06	2.29637e+06	0.000413951	0.00204059	0.27396
AX268	Mitochondrial protein	A0A4Q1BMC3_TREME	24209.8	351477	468386	450684	152100	83986.7	138945	0.00463559	0.0129499	0.295173
AX2680	Uncharacterized protein	A0A4Q1BQD9_TREME	20311.6	119843	195223	68092.2	778121	1.37895e+06	1.08462e+06	0.0272635	0.0498087	8.46047
AX2681	Ubiquitin-like domain-containing protein	A0A4Q1BQ41_TREME	49622.6	314100	166939	332547	170507	162116	172598	0.187827	0.245894	0.62098
AX2682	CAP-Gly domain-containing protein	A0A4Q1BQ27_TREME	61166.9	587665	600952	724868	960409	1.2271e+06	954747	0.0276763	0.0503348	1.64216
AX2685	Uncharacterized protein	A0A4Q1BQ44_TREME	44106.7	92288.3	67135.2	50991.1	Filtered	1	1	1e-06	8.12748e-06	0
AX2686	Ribosomal protein L17	A0A4Q1BQ36_TREME	34333.7	1.2265e+06	1.37072e+06	1.39091e+06	456725	492801	410960	0.000858192	0.00358653	0.341134
AX2687	Acyl carrier protein	A0A4Q1BQ42_TREME	14202.1	5409487	5.31742e+06	3.83812e+06	2.29936e+06	2.49552e+06	2.03895e+06	0.0302144	0.0539505	0.469194
AX2688	PP2Cc protein phosphatase	A0A4Q1BQ30_TREME	45663.6	204200	271567	249033	202492	170950	112011	0.0781248	0.117999	0.669776
AX2689	WHIM1 domain-containing protein	A0A4Q1BQ48_TREME	67842.9	696356	657430	575100	593503	537527	644967	0.342994	0.407896	0.920737
AX269	TPR	A0A4Q1BMF3_TREME	41167	641400	519312	500705	318573	218469	510389	0.123514	0.173621	0.630444
AX2690	BHLH domain-containing protein	A0A4Q1BQ33_TREME	35132.4	610308	680769	625639	224385	225948	324583	0.00133791	0.00502748	0.404294
AX2691	U6 snRNA-associated Sm-like protein LSm6	A0A4Q1BQ31_TREME	10156.3	2812175	3024205	3.0509e+06	2.30823e+06	1.90183e+06	2.08314e+06	0.00587031	0.0153667	0.708113
AX2692	TFIID	A0A4V1M4D9_TREME	100560	206049	332383	544034	369425	253539	201572	0.493553	0.554209	0.761721
AX2693	Sodium/hydrogen exchanger	A0A4Q1BQ26_TREME	80382.4	3475842	2.44099e+06	2.8434e+06	2442331	2.2379e+06	2.64714e+06	0.247774	0.310421	0.836435
AX2694	Claudin family protein	A0A4Q1BQ28_TREME	26955.7	173654	104654	139779	1.42341e+06	1882122	1.83412e+06	0.00759057	0.0185893	12.2933
AX2695	Uncharacterized protein	A0A4V1M4E0_TREME	26033.1	1.92178e+06	1.72094e+06	2124595	6.5285e+06	6.90724e+06	7072994	3.42638e-05	0.000242036	3.55603
AX2697	Uncharacterized protein	A0A4Q1BQ59_TREME	62228.3	Filtered	Filtered	Filtered	332036	165868	Filtered	1e-06	8.12748e-06	#NUM!
AX2699	CLP1	A0A4Q1BQG3_TREME	78922.8	319568	295473	386498	358484	68164.7	45399.9	0.216014	0.276725	0.471324
AX270	Uncharacterized protein	A0A4Q1BME3_TREME	14513.3	1.221e+06	1.33911e+06	1.81416e+06	1.50786e+06	760143	849633	0.235155	0.297403	0.712723
AX2700	Methionyl-tRNA synthetase (EC 6.1.1.10)	A0A4Q1BQ46_TREME	81525.4	2.7342e+06	2.49443e+06	2576536	5.10982e+06	5322412	5.38474e+06	2.07153e-05	0.000151489	2.02647
AX2701	Helicase C-terminal domain-containing protein	A0A4Q1BQB1_TREME	103941	153214	141453	352698	228964	335182	213011	0.620544	0.675395	1.20049
AX2703	Endoplasmic reticulum transmembrane protein	A0A4Q1BQF6_TREME	23723.4	479344	515801	222212	1.41201e+06	1.15072e+06	1.02408e+06	0.00640575	0.0163652	2.94639
AX2704	CID domain-containing protein	A0A4Q1BQ55_TREME	76145.5	696373	787199	945013	612302	524190	773735	0.168431	0.224184	0.78656
AX2705	Arf/Sar family protein	A0A4Q1BQ47_TREME	23557	1504642	1.69185e+06	1.20322e+06	1.29161e+06	1.4559e+06	1.49315e+06	0.727216	0.769447	0.963851
AX2706	Uncharacterized protein	A0A4Q1BQ50_TREME	36169.4	315740	312752	419073	625711	941998	959550	0.0350618	0.0607993	2.41251
AX2707	Uncharacterized protein	A0A4Q1BQ60_TREME	20178	1.15987e+06	1.38478e+06	892631	2.60832e+06	2717201	2861351	0.00223474	0.00741945	2.38179
AX2709	CK1/CK1/CK1-D protein kinase	A0A4Q1BQ45_TREME	40794.6	6.69855e+06	6731374	6.13358e+06	7.42646e+06	7145164	6961501	0.0560287	0.0897273	1.10068
AX271	Gamma-glutamyltransferase	A0A4Q1BVQ6_TREME	70487.4	79787.3	60367.6	88295.5	100416	237990	198726	0.123392	0.173536	2.3512
AX2710	Metallophos domain-containing protein	A0A4Q1BQ52_TREME	69053.6	289255	153427	151121	2.01454e+06	1.98579e+06	2.13712e+06	9.10681e-06	6.92117e-05	10.3358
AX2711	rRNA-processing protein EFG1 (rRNA-processing protein efg1)	A0A4Q1BQ39_TREME	28713.4	710565	765688	569026	204593	95187.8	140862	0.00365699	0.0106951	0.215444
AX2712	PX domain-containing protein	A0A4Q1BQA2_TREME	97290.3	2.03771e+06	2.20362e+06	1.96599e+06	3300153	3.08794e+06	3.32817e+06	0.000359243	0.00181455	1.56529
AX2713	Uncharacterized protein	A0A4Q1BQ38_TREME	58056.5	Filtered	Filtered	Filtered	523973	Filtered	510849	1e-06	8.12748e-06	#NUM!
AX2715	RNase III domain-containing protein	A0A4Q1BQ70_TREME	63223.3	Filtered	Filtered	1	1.55941e+06	1.26046e+06	1.73471e+06	1e-06	8.12748e-06	#NUM!
AX2717	Lysophospholipase NTE1 (EC 3.1.1.5) (Intracellular phospholipase B)	A0A4Q1BQ53_TREME	176372	14451590	13405620	13684889	4714868	4395862	3579116	3.32536e-05	0.000235277	0.30547
AX272	Uncharacterized protein	A0A4Q1BMK6_TREME	73845.6	397143	432398	402137	1	35331.6	23537.2	0.000316725	0.00164617	0.0716934
AX2720	Uncharacterized protein	A0A4Q1BQ66_TREME	59640.7	14338.3	4309.51	14215.2	617292	694731	614166	0.0015064	0.0055161	58.6126
AX2722	Uncharacterized protein	A0A4Q1BBG7_TREME	11071	345053	395958	403202	1.69245e+06	1.5802e+06	2001382	0.00726526	0.0180078	4.60931
AX2723	Uncharacterized protein	A0A4Q1BBM5_TREME	20442	252276	2720.81	53841.9	826660	693495	835079	0.00332284	0.00993566	7.6261
AX2724	NADH dehydrogenase [ubiquinone] flavoprotein 1, mitochondrial (EC 7.1.1.2)	A0A4V1M3A3_TREME	56206.4	13590483	15748109	10830342	7205174	7516826	9548698	0.0453128	0.0752547	0.604216
AX2726	Uncharacterized protein	A0A4Q1BBI5_TREME	18018.4	378338	349045	376613	6253903	6781006	6.69102e+06	0.000660983	0.00297468	17.8678
AX2727	Uncharacterized protein	A0A4Q1BG97_TREME	138810	87143.8	47235.6	61703.6	179029	181420	184626	0.0088501	0.0209302	2.77982
AX2729	ATPase	A0A4Q1BJ27_TREME	44873.2	437189	547295	553961	583673	240125	695354	0.96466	0.971602	0.98746
AX2730	Uncharacterized protein	A0A4Q1BJ37_TREME	97764.2	51262.5	36147	45622.1	8329.7	Filtered	Filtered	1e-06	8.12748e-06	0
AX2731	Inositol-1,3,4,5,6-pentakisphosphate 2-kinase (EC 2.7.1.158) (Inositol-pentakisphosphate 2-kinase) (Ins(1,3,4,5,6)P5 2-kinase)	A0A4V1M3Q5_TREME	194523	232452	159644	127018	4.73859e+06	4987388	4503490	0.000564815	0.00263061	27.4111
AX2736	Replication factor C subunit 3/5	A0A4Q1BQ12_TREME	41741	548798	645344	599408	533804	490633	352334	0.109452	0.1565	0.767624
AX2737	Uncharacterized protein	A0A4V1M3L2_TREME	71415.8	Filtered	Filtered	Filtered	734698	512988	1.45809e+06	1e-06	8.12748e-06	#NUM!
AX2738	NUC173 domain-containing protein	A0A4Q1BI14_TREME	142450	528624	393876	411043	161615	203388	135260	0.0111198	0.0247884	0.375138
AX2739	CAMK/CAMKL/MARK protein kinase	A0A4Q1BAI8_TREME	142086	1.73433e+06	1.49352e+06	1.48232e+06	1.09291e+06	1.10709e+06	2.38518e+06	0.934786	0.946832	0.973461
AX274	Zn(2)-C6 fungal-type domain-containing protein	A0A4Q1BMG2_TREME	105441	205081	255035	252853	88176	82750.1	97093	0.00846524	0.0202305	0.37592
AX2740	Uncharacterized protein	A0A4V1M366_TREME	56957.7	185078	244690	209234	81183.6	32793.3	37216.9	0.00228859	0.00756012	0.236609
AX2741	Mitochondrial splicing suppressor	A0A4Q1BCL1_TREME	61506.1	2233068	2.06074e+06	2.48046e+06	1.42285e+06	1.66839e+06	1.46304e+06	0.0107111	0.0241538	0.672291
AX2744	Glycylpeptide N-tetradecanoyltransferase (EC 2.3.1.97)	A0A4Q1BI05_TREME	64940	2327203	2.18831e+06	2.41707e+06	8750134	8.22919e+06	9833736	0.00439699	0.0124285	3.86769
AX2745	Uncharacterized protein	A0A4Q1BHY9_TREME	154559	5060494	4824095	5957894	10070317	8347122	12606991	0.0470326	0.0775497	1.95831
AX2748	Serum response factor	A0A4Q1BI00_TREME	44302.4	925522	931137	1.16882e+06	603769	685399	619462	0.0335858	0.0586832	0.630853
AX2749			9546.64	Filtered	Filtered	Filtered	406157	583354	413516	1e-06	8.12748e-06	#NUM!
AX275	Plasma membrane protein	A0A4Q1BJZ8_TREME	174480	3617419	3.65711e+06	3.07338e+06	12549424	11596897	12519812	8.44748e-05	0.000542795	3.54334
AX2751	Na	A0A4Q1BBH7_TREME	93783.9	123978	139484	122689	537081	561151	497042	0.0010745	0.00426225	4.13121
AX2752	Mitochondrial presequence protease	A0A4Q1BFY4_TREME	35085.6	1.60192e+06	1.56924e+06	1465027	607924	692168	829119	0.000894154	0.00370444	0.459258
AX2753	Uncharacterized protein	A0A4V1M366_TREME	52960.8	1.17301e+06	1253202	1.22789e+06	152829	153424	138555	0.000300563	0.00157397	0.121729
AX2754	Uncharacterized protein	A0A4V1M366_TREME	50515.4	785925	768594	1.20999e+06	1.18792e+06	1.30956e+06	1.06821e+06	0.196716	0.255606	1.28981
AX2757	Mitochondrial presequence protease	A0A4Q1BFY4_TREME	143620	1.59833e+06	1.43577e+06	1.60913e+06	5.51633e+06	4.94565e+06	5216254	0.000767995	0.00329108	3.37658
AX2758	Uncharacterized protein	A0A4Q1BAJ1_TREME	115608	450777	365129	1.46834e+06	8157253	1.30442e+06	416433	0.41004	0.474932	4.32445
AX276	BZIP domain-containing protein	A0A4Q1BUX0_TREME	84224.1	548079	364487	338907	438590	388881	679917	0.491696	0.552557	1.20449
AX2760	Matrin-type domain-containing protein	A0A4Q1BES6_TREME	38662.6	333296	257633	277494	186799	109991	178726	0.0176071	0.0356113	0.547564
AX2761	Sas10 domain-containing protein	A0A4Q1BD85_TREME	79741.9	237001	Filtered	283388	230259	252490	365087	0.644141	0.695449	1.08616
AX2762	Protein geranylgeranyltransferase type II (EC 2.5.1.60)	A0A4Q1BES3_TREME	37885.1	704206	475039	606956	562796	574106	618747	0.896019	0.914995	0.982895
AX2763	E3 ubiquitin-protein ligase PEP5 (EC 2.3.2.27)	A0A4Q1BD76_TREME	118030	474171	428859	456457	909372	921758	849735	0.000271032	0.00143467	1.97197
AX2764	Phorbol-ester/DAG-type domain-containing protein	A0A4Q1BG31_TREME	222814	66104	15231.7	Filtered	86153.5	49648.4	1	0.213896	0.274634	1.66965
AX2766	RNA cytidine acetyltransferase (EC 2.3.1.-) (18S rRNA cytosine acetyltransferase)	A0A4Q1BAH8_TREME	114881	1.09496e+06	1.29332e+06	1.05309e+06	581690	520579	592691	0.0104654	0.0237824	0.492525
AX2767	Uncharacterized protein	A0A4Q1BFY2_TREME	26538.4	319214	203592	92282.6	75630.1	89377.7	106522	0.220962	0.281836	0.441448
AX2768	Uncharacterized protein	A0A4Q1B8Q0_TREME	94365.6	6.32635e+06	5.87734e+06	6760297	1.55714e+06	1.51602e+06	1673238	0.00219517	0.00732746	0.250285
AX2769	Uncharacterized protein	A0A4Q1BFN4_TREME	60752.6	150630	87123.5	158600	35887.7	Filtered	Filtered	1e-06	8.12748e-06	0
AX277	Endoplasmic reticulum-Golgi intermediate compartment protein 2	A0A4Q1BQW7_TREME	48628.2	3.00217e+06	3417525	1.41337e+06	2.58943e+06	2.31099e+06	2.82919e+06	0.965866	0.972306	0.986793
AX2770	Cytochrome b5 heme-binding domain-containing protein	A0A4Q1BBJ9_TREME	26715.2	212975	263150	244843	201075	215372	159526	0.0984712	0.143335	0.798888
AX2771	AAA	A0A4Q1BDR6_TREME	15223.6	375197	432129	494213	243200	143642	495076	0.31166	0.375458	0.677597
AX2772	AAA	A0A4Q1BDR6_TREME	134274	1.75164e+06	1.48745e+06	2078332	1.01971e+06	858329	743036	0.0200472	0.0393133	0.492922
AX2773	Probable RNA polymerase II nuclear localization protein SLC7A6OS	A0A4Q1BTW6_TREME	37512.1	449113	331436	528846	121292	155474	121982	0.0300614	0.0537193	0.304528
AX2774	Mitochondrial protein	A0A4Q1BU34_TREME	52808.7	636574	727140	540500	164406	175253	180310	0.0128312	0.0276846	0.273063
AX2775	RNA polymerase II transcription factor B subunit 2	A0A4V1M4T9_TREME	57725.7	282374	340716	283477	443229	53933.7	126733	0.515149	0.574747	0.688195
AX2777	Enhancer of polycomb-like protein	A0A4Q1BU40_TREME	130785	283902	316414	293742	113528	185405	108040	0.0136508	0.0290751	0.455197
AX2778			51386.6	1.03289e+06	971033	1.0471e+06	562717	509544	490746	0.000100272	0.000626075	0.512289
AX2779	Mitotic spindle assembly checkpoint protein MAD2B	A0A4Q1BU82_TREME	25613.5	183260	124531	134345	42510	95255	67089.7	0.0307339	0.0546486	0.463328
AX278	Uncharacterized protein	A0A4Q1BI28_TREME	51093.9	3.17946e+06	2735945	2.74802e+06	1.46038e+06	1.09218e+06	1.79429e+06	0.00600607	0.0156011	0.501748
AX2781	Malic enzyme	A0A4Q1BTW7_TREME	60239.1	3.35156e+06	3.21878e+06	3.95729e+06	2445254	2.31939e+06	2.79624e+06	0.0284239	0.0514499	0.718194
AX2783	Chaperonin 1	A0A4Q1BU17_TREME	59004.8	180293	7515.09	187332	6.52087e+06	6.44963e+06	6.993e+06	0.000198842	0.00110558	53.2161
AX2785	Uncharacterized protein	A0A4Q1BL03_TREME	51086.7	560493	528986	496046	60756.1	44839.7	93554.6	6.26641e-05	0.000415204	0.125605
AX2786	Uncharacterized protein	A0A4Q1BTV9_TREME	36564.2	1.01577e+06	996120	895255	1.2127e+06	1083747	1254112	0.033468	0.0585732	1.22132
AX2789	30S small subunit ribosomal protein S24e	A0A4Q1BU25_TREME	52065.8	29326042	27790446	29822220	24078902	22857364	22039386	0.00214719	0.0072008	0.793383
AX279	Uncharacterized protein	A0A4V1M4N8_TREME	28207.8	509241	617319	632740	430468	1.23363e+06	1.49451e+06	0.283521	0.346727	1.79538
AX2790	Chlorophyll synthesis pathway protein BchC	A0A4Q1BM89_TREME	42943.4	1967612	1.8635e+06	1.45637e+06	1.19438e+06	1.13564e+06	1.06223e+06	0.0491771	0.0805303	0.641563
AX2791	Uncharacterized protein	A0A4V1M4T8_TREME	24707	902707	1.88764e+06	604909	711910	329998	727702	0.296591	0.360102	0.521201
AX2794	Uncharacterized protein	A0A4Q1BTU9_TREME	27822.7	39978.5	68775.7	45605.4	210618	Filtered	Filtered	1e-06	8.12748e-06	0
AX2795	Cullin 1	A0A4Q1BTU7_TREME	89863.7	3.84282e+06	2677018	5171834	3.72772e+06	3.12841e+06	3.57959e+06	0.623175	0.677699	0.892577
AX2796	Uncharacterized protein	A0A4Q1BU64_TREME	40038	233460	174128	201892	554579	864002	559550	0.0434957	0.0726998	3.2456
AX2797	Uncharacterized protein	A0A4Q1BU64_TREME	229733	1.48729e+06	1.31955e+06	584890	1.02909e+06	933501	1.49068e+06	0.954591	0.962982	1.01814
AX2798	Uncharacterized protein	A0A4Q1BFX7_TREME	14018	202676	101469	134114	136323	189125	231519	0.380526	0.444877	1.27086
AX280	Uncharacterized protein	A0A4V1M3P0_TREME	44729.6	1.74528e+06	1.69611e+06	1.86445e+06	909872	1.0087e+06	704531	0.00265884	0.00842389	0.49438
AX2804	Uncharacterized protein	A0A4Q1BD66_TREME	65249.6	Filtered	Filtered	Filtered	251159	202086	183245	1e-06	8.12748e-06	#NUM!
AX2811	Uncharacterized protein	A0A4Q1BM47_TREME	29368.7	264170	269149	292824	141346	51124.3	199321	0.0736454	0.112507	0.474243
AX2814	2-arachidonoylglycerol hydrolase ABHD12 (EC 3.1.1.23) (Abhydrolase domain-containing protein 12) (Lysophosphatidylserine lipase ABHD12) (Monoacylglycerol lipase ABHD12) (Oxidized phosphatidylserine lipase ABHD12)	A0A4Q1BV89_TREME	45030	890917	771629	800058	2.5167e+06	2714912	1.58129e+06	0.0521811	0.0845089	2.76655
AX2815	Zn(2)-C6 fungal-type domain-containing protein	A0A4Q1BUW2_TREME	110246	1.13366e+06	404521	328043	1296711	1.1838e+06	1411875	0.110515	0.157745	2.0857
AX2816	Tubulin-folding cofactor C	A0A4Q1BUJ7_TREME	35334.9	291243	232368	1007445	683526	369082	646016	0.849734	0.875521	1.10945
AX2817	Cytochrome c oxidase assembly protein subunit 15	A0A4V1M4X9_TREME	54345.5	1.70909e+06	1.62152e+06	2.31254e+06	270423	431030	169227	0.0111116	0.0247797	0.154289
AX2818	Transmembrane protein	A0A4V1M4Y1_TREME	165641	6.20247e+06	5.73977e+06	6.71277e+06	9673070	9787646	9614032	0.00526831	0.014219	1.55855
AX2819	Uncharacterized protein	A0A4Q1BVA3_TREME	29868.2	773384	485819	572419	690783	652647	870144	0.309692	0.373401	1.20853
AX282	Uncharacterized protein	A0A4Q1BPM9_TREME	38237.1	935028	1072118	812871	2.04251e+06	856063	1.32326e+06	0.304887	0.368148	1.4971
AX2823	Zn(2)-C6 fungal-type domain-containing protein	A0A4Q1BJA9_TREME	85600.3	282327	261363	245575	130831	103811	147431	0.00136946	0.00510921	0.484087
AX2826	Peroxiredoxin (Alkyl hydroperoxide reductase subunit C)	A0A4Q1BH85_TREME	24193.2	16120302	16596725	16772309	5143992	5.20418e+06	5516413	8.62561e-06	6.57287e-05	0.320566
AX2827	Protein GET1 (Guided entry of tail-anchored proteins 1)	A0A4Q1BH90_TREME	23329.2	413630	388180	189593	423091	434046	359408	0.398639	0.463879	1.22709
AX2828	Uncharacterized protein	A0A4Q1BH80_TREME	64192.7	607262	989298	2.01754e+06	981029	401436	869258	0.405804	0.470975	0.623038
AX2829	RNA recognition domain-containing protein (RRM)-containing protein	A0A4Q1BH74_TREME	28570.9	1.53556e+06	1.43708e+06	1.31156e+06	824120	643290	688694	0.00124895	0.0047681	0.503269
AX2830	Beta-MPP (EC 3.4.24.64) (Mitochondrial-processing peptidase subunit beta)	A0A4Q1BF67_TREME	52548.3	43628468	44637332	58701312	28302628	33155610	30596442	0.054499	0.0877674	0.626362
AX2833	ATP-binding cassette transporter YOR1	A0A4Q1BW35_TREME	168652	491720	457302	527527	341253	200786	158642	0.0309473	0.054909	0.474539
AX2835	Uncharacterized protein	A0A4Q1BRY0_TREME	28980	509602	842405	934901	662680	816433	475569	0.53789	0.596524	0.854727
AX2837	Uncharacterized protein	A0A4Q1BRY0_TREME	29954.1	2.75243e+06	3449322	2.82419e+06	363564	163148	353683	0.00387091	0.0112009	0.0975406
AX2838	Adenylosuccinate synthetase (AMPSase) (AdSS) (EC 6.3.4.4) (IMP--aspartate ligase)	A0A4Q1BW44_TREME	46765.7	7.33286e+06	7054188	7.61957e+06	3.54447e+06	3.63762e+06	3825496	0.000293033	0.00154118	0.500194
AX2839	C2 domain-containing protein	A0A4V1M521_TREME	95267.2	559487	591265	565312	771696	781568	744730	0.000208328	0.00114843	1.33911
AX2840	AP-2 complex subunit alpha	A0A4Q1BWA9_TREME	117577	3.39819e+06	1770203	3.38538e+06	3443957	3.91098e+06	5298057	0.152304	0.205871	1.47923
AX2841	Uncharacterized protein	A0A4Q1BW09_TREME	30279.3	109628	206177	184898	Filtered	Filtered	Filtered	1e-06	8.12748e-06	0
AX2842	Uncharacterized protein	A0A4Q1BW10_TREME	28078	3935484	4353017	3.87823e+06	6.59114e+06	6.14197e+06	6.0461e+06	0.000653817	0.00295402	1.54349
AX2843	C2H2-type domain-containing protein	A0A4Q1BW12_TREME	89450.1	858827	754154	1.05775e+06	3.19253e+06	2.95517e+06	2741676	0.000399841	0.00198425	3.32844
AX2844			41666.1	98631.3	168865	150979	630724	1176534	625844	0.0648276	0.101082	5.8142
AX2850	Nudix hydrolase domain-containing protein	A0A4Q1BWA1_TREME	44637.2	2.24837e+06	2119609	2724884	1.86985e+06	1.85755e+06	1.29187e+06	0.0598939	0.0949308	0.707651
AX2853	NifU-like protein c	A0A4Q1BW04_TREME	32838.5	3.0764e+06	3318782	3.10917e+06	1.02743e+06	994117	937532	0.000400101	0.00198425	0.31134
AX2854	Uncharacterized protein	A0A4Q1BW18_TREME	33413.8	71124.7	63274.6	117165	25912.8	28163.4	18463.6	0.0668983	0.103775	0.288354
AX2855			39222.6	632662	1	1.95629e+06	11067537	11299074	12090627	4.39815e-05	0.000302597	8.8729
AX2856			39928.8	1	16455.1	Filtered	611735	619476	695183	1e-06	8.12748e-06	#NUM!
AX2858	Uncharacterized protein	A0A4Q1BNA8_TREME	185682	1.17071e+06	1.23021e+06	3.07029e+06	3.4279e+06	325787	3.40063e+06	0.670802	0.71972	1.30763
AX2860	Uncharacterized protein	A0A4Q1BW03_TREME	36053.3	4475918	4414007	2603610	1.7422e+06	1.38067e+06	1.76866e+06	0.0644877	0.100768	0.425589
AX2861	Uncharacterized protein	A0A4Q1BRS3_TREME	10401.8	2.997e+06	3.04092e+06	1.89906e+06	3.04182e+06	3.23993e+06	3276423	0.283434	0.346727	1.20426
AX2862	Exportin-1	A0A4Q1BVY8_TREME	122389	2.861e+06	4311259	2.98321e+06	5.67063e+06	5.66362e+06	6687264	0.0127244	0.0275105	1.77456
AX2863	ATP-dependent RNA helicase DDX41	A0A4Q1BW07_TREME	69834.7	271087	190748	33027.4	179770	95535.2	218311	1	1	0.997479
AX2864	Solute carrier family 25 (Mitochondrial carnitine/acylcarnitine transporter), member 20/29	A0A4Q1BVZ1_TREME	32081.2	1.00263e+06	1.33175e+06	1.32492e+06	892690	824196	956391	0.080648	0.121225	0.730542
AX2865	PHD-type domain-containing protein	A0A4Q1BVZ2_TREME	76938.9	1.41345e+06	1.41255e+06	1.34239e+06	1434311	1.53064e+06	1.49144e+06	0.0537999	0.0868122	1.06909
AX2866	Alpha-ketoglutarate catabolism dioxygenase	A0A4Q1BW75_TREME	49803.9	1.73162e+06	2.0003e+06	1.65542e+06	6.80631e+06	7.11091e+06	6.79623e+06	4.12282e-06	3.24955e-05	3.84483
AX2870	Chitin synthase	A0A4Q1BWG7_TREME	44216.6	995590	868886	958458	9352248	8842090	9205760	0.000163339	0.000931649	9.70625
AX2871	U3 small nucleolar RNA-associated protein 25 (U3 snoRNA-associated protein 25)	A0A4Q1BW78_TREME	80280	626863	562754	760310	355116	306932	373988	0.0246847	0.0462577	0.531321
AX2873	Uncharacterized protein	A0A4Q1BW76_TREME	206438	312057	345326	421339	588052	487203	502099	0.021217	0.0410462	1.46224
AX2874	DNA replication complex GINS protein SLD5	A0A4Q1BWE9_TREME	31499.5	440617	969267	867709	112062	1.35607e+06	1.35754e+06	0.712692	0.756693	1.24064
AX2875	Uncharacterized protein	A0A4Q1BW69_TREME	59820.1	3.20138e+06	1.76746e+06	615234	3080998	4856555	3059405	0.13486	0.18687	1.96934
AX2877	Uncharacterized protein	A0A4Q1BIT2_TREME	64355.4	423918	598938	796343	730900	656360	692235	0.505512	0.565645	1.14308
AX288	Glucan 1,3-beta-glucosidase	A0A4V1M470_TREME	89860.1	7753519	469727	1.26007e+06	561182	579528	473416	0.373652	0.438001	0.170207
AX2884	Zn(2)-C6 fungal-type domain-containing protein	A0A4V1M509_TREME	64674.9	844924	997448	639218	1.29333e+06	932520	1.7083e+06	0.151321	0.20488	1.58533
AX2889	Zn(2)-C6 fungal-type domain-containing protein	A0A4Q1BMT6_TREME	68424.9	317888	313834	328171	94278.3	155930	75640.4	0.0111	0.0247636	0.339463
AX289	Phospholipid:diacylglycerol acyltransferase	A0A4Q1BNA6_TREME	158878	705842	627904	499850	756460	977855	1.39178e+06	0.137554	0.189778	1.7049
AX2891	Phosphoglycerate kinase (EC 2.7.2.3)	A0A4Q1BW93_TREME	44631.1	67955080	69902320	65570356	97777120	96409208	102651632	0.000384241	0.00192192	1.45918
AX2892	Uncharacterized protein	A0A4Q1BW70_TREME	43425	Filtered	799201	Filtered	1.12627e+06	1.19519e+06	893233	1e-06	8.12748e-06	#NUM!
AX2893	Zn(2)-C6 fungal-type domain-containing protein	A0A4Q1BW96_TREME	58759.1	299523	240394	310341	473933	364542	189574	0.548236	0.606474	1.2091
AX2895	Uncharacterized protein	A0A4V1M519_TREME	37403	813266	762941	698295	747092	570660	827856	0.642947	0.694786	0.943331
AX2896	Copper-fist domain-containing protein	A0A4Q1BW90_TREME	112695	222055	242920	214988	441388	294466	414183	0.0698825	0.107647	1.69132
AX2897			82580.9	781684	702682	790678	310728	269003	362582	0.000338419	0.00172455	0.414195
AX29	Uncharacterized protein	A0A4V1M4C8_TREME	117752	592206	483065	531896	1.00817e+06	987640	1.04821e+06	0.000747011	0.0032321	1.89403
AX290	Cytochrome c oxidase subunit 5b	A0A4Q1BNB6_TREME	17671.2	25121648	24203098	26638016	13270239	14039332	15079295	0.000358502	0.00181241	0.558022
AX2907			79967.4	973888	950766	921566	723047	624455	463224	0.0404039	0.0684493	0.636186
AX2908			71401.7	582052	223245	106095	133952	89241.4	89607.6	0.296759	0.360193	0.343212
AX2909	Uncharacterized protein	A0A4Q1B9V7_TREME	36650.4	147319	145612	211945	406132	566331	499773	0.00950857	0.0219735	2.91604
AX291	Uncharacterized protein	A0A4Q1BNB8_TREME	24145	504821	396144	340037	698110	565163	539807	0.0533599	0.086199	1.45292
AX2911	Uncharacterized protein	A0A4Q1BLU6_TREME	101768	427444	360024	455181	1181932	982240	1.26705e+06	0.00788915	0.019157	2.76122
AX292	Uncharacterized protein	A0A4V1M471_TREME	57966.6	426877	482365	376200	603336	498918	415577	0.295751	0.359309	1.18079
AX2923			49452.5	1.93915e+06	1.58486e+06	1.6756e+06	920611	968462	1.04545e+06	0.0122868	0.0267285	0.564373
AX2927	Alternative cyclin Pho80	A0A4Q1BI52_TREME	57659.1	350950	287166	339749	224469	171288	273694	0.0521987	0.0845136	0.684605
AX2928	Ribonucleoside-diphosphate reductase subunit M2	A0A4Q1BI42_TREME	46131.6	260583	269019	259474	96257.3	101607	46253.4	0.00787148	0.0191222	0.309372
AX2929	DNA mismatch repair protein	A0A4Q1BI29_TREME	137635	2743573	2.37575e+06	2673326	1.80938e+06	1.52904e+06	1.85352e+06	0.00473773	0.0131266	0.66626
AX293	Replication termination factor 2	A0A4Q1BNB7_TREME	35665.1	934315	975763	769099	689403	509786	676926	0.0355887	0.0615641	0.700258
AX2932	Adenylate kinase (EC 2.7.4.3) (ATP-AMP transphosphorylase) (ATP:AMP phosphotransferase) (Adenylate kinase cytosolic and mitochondrial) (Adenylate monophosphate kinase)	A0A4Q1BI92_TREME	28413.6	39348740	40980356	36510272	12000948	12066174	12225780	0.00231437	0.0075944	0.310622
AX2933	Protein N-terminal amidase	A0A4Q1BI67_TREME	38881.1	3.97652e+06	3244844	3.33668e+06	5574037	5427628	5445810	0.0110968	0.0247636	1.55781
AX2934	Uncharacterized protein	A0A4Q1BI54_TREME	24437	327146	339999	661750	70718.5	25497.2	182529	0.0686422	0.105993	0.209757
AX2936	AIP3 domain-containing protein	A0A4Q1B9N0_TREME	109111	1122950	878040	1.64899e+06	1.22415e+06	1.3742e+06	1.45711e+06	0.6315	0.68511	1.11109
AX2937	Solute carrier family 25 (Mitochondrial S-adenosylmethionine transporter), member 26	A0A4Q1BHY7_TREME	32906.6	703680	796940	638296	370208	402934	488985	0.00867229	0.0205882	0.590078
AX2939	Solute carrier family 25 (Mitochondrial S-adenosylmethionine transporter), member 26	A0A4Q1BHY7_TREME	31131.2	467307	485888	885280	1720061	1.52646e+06	1.54583e+06	0.00890871	0.0210398	2.6067
AX2940	Anion transporter	A0A4Q1BHW9_TREME	74098.6	515284	Filtered	541725	415729	410363	338938	0.0216908	0.0416958	0.734796
AX2941	IPPc domain-containing protein	A0A4Q1BI39_TREME	94813.9	4.3743e+06	4391196	3.08115e+06	1.94285e+06	1.48629e+06	2043040	0.0264885	0.0487253	0.461918
AX2946	Amidase (EC 3.5.1.4)	A0A4Q1BGY6_TREME	55388.2	259594	205800	284349	64946.1	33879	Filtered	0.006703	0.0169212	0.197718
AX2950	DUF1996 domain-containing protein	A0A4Q1BHY3_TREME	51822.6	Filtered	Filtered	Filtered	1393859	1.13244e+06	1.25931e+06	1e-06	8.12748e-06	#NUM!
AX2951	Uncharacterized protein	A0A4Q1BBP3_TREME	30117.8	747280	687704	926237	2014739	2.02161e+06	2.0123e+06	0.00332285	0.00993566	2.56166
AX2953	Mitochondrial protein	A0A4Q1BEG4_TREME	33593.2	1.49513e+06	1.74689e+06	1.66364e+06	785113	801280	705062	0.00287282	0.00895398	0.467104
AX2954	Uncharacterized protein	A0A4Q1B9S2_TREME	13257.1	2.00359e+06	1.43672e+06	2.45956e+06	559148	922223	907812	0.0432049	0.072319	0.404955
AX2958	Uncharacterized protein	A0A4Q1BI24_TREME	28792.5	Filtered	Filtered	Filtered	806218	684556	680060	1e-06	8.12748e-06	#NUM!
AX2959	Sulfide:quinone oxidoreductase	A0A4Q1BAA7_TREME	47810.4	10697103	11526005	9948947	2.51458e+06	1.8264e+06	2.12301e+06	0.000716909	0.00314257	0.200919
AX296	Uncharacterized protein	A0A4Q1BN99_TREME	24417.7	33036168	32042524	23181178	6.90987e+06	7.24154e+06	7.35105e+06	0.0191341	0.0378982	0.243627
AX2960	Rho-GAP domain-containing protein	A0A4Q1BI12_TREME	46901.7	340371	178062	68296.3	88782.6	54713.7	78021.9	0.261004	0.323884	0.377547
AX2964	40S ribosomal protein S5	A0A4Q1BI30_TREME	22333.6	53532148	54463804	49996672	37706228	37403560	36412852	0.00471435	0.013087	0.705872
AX2965	Uncharacterized protein	A0A4Q1BI15_TREME	200984	548605	313346	881140	477637	573416	280698	0.514222	0.574048	0.764017
AX2966	Uncharacterized protein	A0A4Q1BI63_TREME	18817.2	611880	592070	1.26126e+06	Filtered	Filtered	Filtered	1e-06	8.12748e-06	0
AX2967	alpha-1,2-Mannosidase (EC 3.2.1.-)	A0A4V1M3L4_TREME	99427.1	276394	215265	249476	117586	134863	197022	0.0357907	0.0618203	0.606462
AX2968	Transaldolase (EC 2.2.1.2)	A0A4Q1BI10_TREME	35387.4	58244676	69116800	54000104	43516636	40162456	39027224	0.0396136	0.0673291	0.676584
AX297	Calcium-transporting ATPase (EC 7.2.2.10)	A0A4Q1BNN5_TREME	120862	1.2034e+06	1.61882e+06	1.55442e+06	1.86739e+06	955996	1.61563e+06	0.951369	0.960407	1.01425
AX2972			27138.8	739968	861652	770403	Filtered	Filtered	Filtered	1e-06	8.12748e-06	0
AX2973	N-terminal acetyltransferase A complex catalytic subunit Ard1	A0A4Q1B911_TREME	17807.3	577683	714149	672604	197103	315220	281359	0.00202868	0.00686603	0.404025
AX2974	C-8 sterol isomerase	A0A4Q1B914_TREME	25714.4	2265152	2.04001e+06	1.9309e+06	653431	559841	697402	0.00157093	0.00570867	0.306391
AX2975	NAD(P)H-hydrate epimerase (EC 5.1.99.6) (NAD(P)HX epimerase)	A0A4Q1BB39_TREME	26941.8	2107638	2582204	1.60922e+06	2.22084e+06	2.46796e+06	2.33531e+06	0.485999	0.547333	1.1151
AX2976	Sorbitol dehydrogenase	A0A4Q1BFL3_TREME	43824.3	Filtered	Filtered	Filtered	1.02121e+06	627032	910295	1e-06	8.12748e-06	#NUM!
AX2978	Uncharacterized protein	A0A4Q1BHX2_TREME	41363.2	734474	359382	838761	652352	1314316	740553	0.372463	0.436887	1.40081
AX2979	Probable cytosolic iron-sulfur protein assembly protein 1	A0A4Q1BHZ7_TREME	48098.6	7.46025e+06	7663219	8618341	4044263	4.37776e+06	4.40546e+06	0.00545762	0.0145155	0.540291
AX298	Uncharacterized protein	A0A4V1M2Y4_TREME	144668	1.12596e+06	909928	1.15306e+06	739170	623138	674825	0.0243571	0.0457183	0.63881
AX2980	Uncharacterized protein	A0A4Q1BUN2_TREME	21384.1	1.67713e+06	2208624	1.70424e+06	1.75678e+06	2.07855e+06	1.51004e+06	0.754349	0.792757	0.95624
AX2981	Uncharacterized protein	A0A4Q1BN44_TREME	90736	Filtered	Filtered	Filtered	946499	945408	1.00896e+06	1e-06	8.12748e-06	#NUM!
AX2982			28955.1	1.06877e+06	860174	1.07464e+06	Filtered	Filtered	Filtered	1e-06	8.12748e-06	0
AX2984	Dihydroxyacetone kinase	A0A4Q1BE35_TREME	60956.4	7.88824e+06	8.36467e+06	7645238	4414009	2760318	3.03889e+06	0.00569444	0.0150021	0.427364
AX2985	HIV Tat-specific factor 1	A0A4Q1BC48_TREME	48026.2	2.43981e+06	2.14515e+06	2.13396e+06	1.97178e+06	1801253	1.87519e+06	0.0503424	0.0819939	0.840644
AX2986	Ribosome assembly protein 4	A0A4Q1BFS1_TREME	54349.5	666399	658970	775754	260132	252204	241939	0.00619175	0.0159463	0.358986
AX2987	Glutathione synthase (EC 6.3.2.3)	A0A4V1M3L0_TREME	58835.6	4.44185e+06	4589061	3.89962e+06	5053281	4.6927e+06	4852774	0.0985662	0.143437	1.12901
AX2988	Uncharacterized protein	A0A4Q1BHX7_TREME	129794	227383	215022	262776	162764	228982	104552	0.181338	0.23887	0.703788
AX2989	NADPH-dependent diflavin oxidoreductase 1 (EC 1.18.1.-) (NADPH-dependent FMN and FAD-containing oxidoreductase)	A0A4Q1BC56_TREME	63804.3	218976	221438	164142	97533	112294	166627	0.0527952	0.085383	0.622695
AX2990	VASt domain-containing protein	A0A4Q1BFS3_TREME	95088.6	199189	247103	266434	241451	237663	246305	0.860456	0.884187	1.01781
AX2991	Histidinol-phosphate transaminase	A0A4Q1B985_TREME	44404	3.8557e+06	3.91034e+06	3.62393e+06	1.82725e+06	1.68637e+06	2.14005e+06	0.000623822	0.00284764	0.496373
AX2992	Acetyl-coenzyme A synthetase (EC 6.2.1.1)	A0A4Q1BJE8_TREME	74328.5	22810720	22584360	17850568	8163556	11029523	10140814	0.00827915	0.0198686	0.463809
AX2993	CDP-diacylglycerol-serine O-phosphatidyltransferase (Fragment)	A0A4Q1BFL1_TREME	27385.1	534505	455827	398766	872971	952383	876352	0.00144278	0.00532733	1.94494
AX2994	SGF29 C-terminal domain-containing protein	A0A4Q1BJF2_TREME	37287.3	1.20324e+06	1.23579e+06	1.06483e+06	1.81315e+06	697709	3.19864e+06	0.419198	0.483683	1.62949
AX2997	RNA exonuclease 4	A0A4Q1BDI6_TREME	28053.3	916628	770173	856155	1.08586e+06	668814	1.16084e+06	0.507134	0.567018	1.1465
AX2998			11917.3	147430	50321.8	Filtered	Filtered	1	Filtered	1e-06	8.12748e-06	0
AX2999	Squalene synthase (EC 2.5.1.21)	A0A4Q1BB21_TREME	57756.7	2.11562e+06	2.40064e+06	2.21407e+06	1.30316e+06	1.24863e+06	1237623	0.00504436	0.0137897	0.563035
AX300	Splicing factor 3B subunit 4	A0A4Q1BAG1_TREME	35016.2	2389199	2510600	3.04127e+06	1.47505e+06	1695691	1.79778e+06	0.0231116	0.0438976	0.625674
AX3000	TFIIS N-terminal domain-containing protein	A0A4Q1BA78_TREME	51681.9	911182	1.0284e+06	810973	423367	382374	420276	0.0121665	0.0265341	0.445734
AX3003	Rap-GAP domain-containing protein	A0A4V1M2X5_TREME	216364	943432	1.07935e+06	1.88503e+06	1552044	1502019	1266062	0.686807	0.733327	1.10551
AX3004	PITH domain-containing protein	A0A4Q1BFB8_TREME	25607.7	383017	570430	392016	1368381	1.42008e+06	1.46428e+06	0.00103504	0.00412436	3.16079
AX3005	Anaphase-promoting complex subunit 8	A0A4Q1B8D2_TREME	69551.1	168348	139505	172236	87113.9	99228.8	111350	0.011284	0.0250473	0.620078
AX3007	F-actin-capping protein subunit alpha	A0A4Q1BDE1_TREME	46435.7	4.10408e+06	3.83813e+06	4.0592e+06	9013221	8549478	8511420	0.000134394	0.000795001	2.17259
AX3008	zf-met2 domain-containing protein	A0A4Q1BBL8_TREME	5521.26	280758	285432	213927	845281	890727	990219	0.000802983	0.00340127	3.49464
AX3009	Chromatin elongation factor SPT6 (Transcription elongation factor SPT6)	A0A4Q1BBR6_TREME	177158	728628	757025	758053	888975	707952	830905	0.371352	0.435839	1.08206
AX3010	Mitochondrial import receptor subunit TOM40	A0A4V1M3A8_TREME	40959.5	16670375	17937332	16413478	6.55656e+06	6330595	6489774	0.00166777	0.00596613	0.379782
AX3011	THO complex subunit 2	A0A4Q1BG76_TREME	229168	705224	886853	532182	586393	508466	1.19594e+06	0.83144	0.859604	1.0784
AX3013	Phosphoinositide phospholipase C (EC 3.1.4.11)	A0A4Q1BBN4_TREME	85933.2	156411	94791.8	186059	1.12919e+06	997798	1.21686e+06	0.00137787	0.00513293	7.64724
AX3015	Aminopeptidase (EC 3.4.11.-)	A0A4Q1BGA8_TREME	104569	9594524	9179683	8.34491e+06	21518650	21263748	23659806	0.000722683	0.0031537	2.45001
AX3016	GTP cyclohydrolase 1 (EC 3.5.4.16) (GTP cyclohydrolase I)	A0A4Q1BE38_TREME	48367.5	1.20605e+06	1.13724e+06	1.23266e+06	787762	742324	807092	0.000569123	0.00264852	0.653583
AX3017	60S ribosomal protein L37a	A0A4Q1BF45_TREME	10027.8	21143728	19834236	22405230	20479542	19444610	20209130	0.274928	0.33802	0.948726
AX302	Uncharacterized protein	A0A4Q1BB92_TREME	30242.6	84423.6	158830	115348	210798	257715	196183	0.0239748	0.0451336	1.85357
AX3020	Zn(2)-C6 fungal-type domain-containing protein	A0A4Q1BDE7_TREME	85518.1	713949	529879	810687	548111	989643	391212	0.845829	0.872104	0.938891
AX3026	4-nitrophenylphosphatase (PNPPase) (EC 3.1.3.41)	A0A4V1M2W9_TREME	31359.6	900242	1.13076e+06	1.01695e+06	1.46345e+06	1.38556e+06	1.29623e+06	0.0145502	0.030627	1.36001
AX3027	Replication factor C subunit 3/5	A0A4Q1B7Z7_TREME	40735.6	4.06757e+06	3.41355e+06	1.26183e+06	1.01886e+06	768155	1425047	0.156511	0.210812	0.367389
AX3028	L-methionine transporter	A0A4Q1B7Z3_TREME	64448.2	596423	585871	725106	425396	458782	676513	0.285909	0.348979	0.81823
AX3029	Ribosomal RNA-processing protein 17	A0A4Q1BA29_TREME	27911.2	667103	494117	331223	183092	332335	128335	0.0814454	0.122243	0.431348
AX303	Uncharacterized protein	A0A4Q1BDP1_TREME	204947	883386	941058	232088	3.19944e+06	3.05405e+06	3.93668e+06	0.00179942	0.00630346	4.95503
AX3033	Sua5/YciO/YrdC/YwlC family protein	A0A4Q1BAX3_TREME	49310.9	1.54434e+06	1.32111e+06	1.53584e+06	1.56485e+06	1.30749e+06	1387197	0.660153	0.708957	0.967792
AX3034	Tyrosine phosphatase	A0A4Q1BRT7_TREME	20569.7	58929.5	81204.5	98499.6	152424	53129	74092.2	0.704606	0.749542	1.17186
AX3036	RRF domain-containing protein	A0A4V1M4K4_TREME	28535.4	1.53769e+06	1.91566e+06	1.4473e+06	472558	439945	385857	0.0120888	0.0264351	0.264937
AX3037	Solute carrier family 35, member C2	A0A4Q1BRU7_TREME	60654.3	298860	458204	147765	150222	210821	156704	0.284802	0.347998	0.572204
AX304	Epimerase domain-containing protein	A0A4Q1BR20_TREME	37976.1	66416.4	Filtered	122075	Filtered	Filtered	Filtered	1e-06	8.12748e-06	0
AX3041	Pumilio domain-containing protein c	A0A4Q1BK12_TREME	133244	7.37446e+06	7.72675e+06	8188592	6724294	5.1705e+06	7729162	0.237973	0.300015	0.842599
AX3043	Arrestin	A0A4Q1BKB9_TREME	202912	527486	391443	505682	536785	Filtered	518442	0.335471	0.400194	1.11107
AX3044	DUF2470 domain-containing protein	A0A4Q1BK04_TREME	27345.7	771933	852329	625718	1.44805e+06	1.39234e+06	1.29054e+06	0.00230453	0.0075865	1.83599
AX3045	Sphinganine-1-phosphate aldolase	A0A4Q1BKI5_TREME	62672.4	612392	675838	772532	594678	290063	524760	0.12754	0.17832	0.683971
AX3046	DNA-(apurinic or apyrimidinic site) lyase (EC 4.2.99.18)	A0A4Q1BK03_TREME	55518.1	8476233	8.16167e+06	7628760	265834	376956	407070	0.000753322	0.00324651	0.0432635
AX3050	DLH domain-containing protein	A0A4Q1BK02_TREME	31056.3	731316	997497	883111	3.31267e+06	3.13113e+06	3.2429e+06	3.99726e-05	0.00027903	3.70865
AX3053	A	A0A4V1M4H5_TREME	39361.9	Filtered	Filtered	Filtered	321647	399389	418217	1e-06	8.12748e-06	#NUM!
AX3054	Epimerase domain-containing protein	A0A4Q1BR20_TREME	35810.9	1.44131e+06	1.51459e+06	4924460	13511147	13894035	12931234	0.00822955	0.0197826	5.1186
AX3055	Thioredoxin domain-containing protein	A0A4Q1BK21_TREME	19105.8	15000622	14428437	14779754	6275947	6.51132e+06	7545993	0.000613579	0.00281551	0.459937
AX3056	Uncharacterized protein	A0A4Q1BK52_TREME	28269.6	210223	297293	157916	132526	166391	185485	0.269479	0.332317	0.72795
AX306	Uncharacterized protein	A0A4Q1BBF3_TREME	81688	Filtered	Filtered	Filtered	658236	698571	764430	1e-06	8.12748e-06	#NUM!
AX3061			50295.2	218705	170495	292910	237499	153851	85131.3	0.298868	0.362177	0.69854
AX3062	Uncharacterized protein	A0A4V1M3U5_TREME	72826.9	272257	247217	186195	146844	155936	108168	0.0410232	0.0692326	0.582352
AX3063	Uncharacterized protein	A0A4Q1BK18_TREME	23524	641290	554529	1057470	571050	603017	808805	0.638758	0.691415	0.87999
AX3067	Uncharacterized protein	A0A4Q1BNC4_TREME	74895.4	686789	961124	1.29447e+06	1.18316e+06	2227657	1.55481e+06	0.144235	0.197334	1.68762
AX3068	Synaptosomal-associated protein, 23kDa	A0A4Q1BN34_TREME	37725	1.80058e+06	2090918	1.34867e+06	466915	547262	773470	0.0205354	0.0399703	0.341143
AX3069	Uncharacterized protein	A0A4Q1BN31_TREME	47006.1	1.79063e+06	1.76721e+06	1.84662e+06	809329	788995	728236	7.21933e-06	5.55289e-05	0.430489
AX307	Uncharacterized protein	A0A4Q1BBF3_TREME	82466.4	1	20314.3	3962.12	529903	487266	601109	0.00340058	0.010109	44.4404
AX3070	Uncharacterized protein	A0A4V1M462_TREME	36063	916900	Filtered	Filtered	4.57308e+06	4.09698e+06	4.64833e+06	1e-06	8.12748e-06	#NUM!
AX3071	HpcH	A0A4Q1BLL4_TREME	26764.9	209266	288954	264716	100934	55761.8	115453	0.00645316	0.016457	0.356713
AX3074	Uncharacterized protein	A0A4Q1BM17_TREME	38327.8	816098	902334	876283	21594.7	1	Filtered	1e-06	8.12748e-06	0
AX3076	Septin-type G domain-containing protein	A0A4Q1BSR4_TREME	57858	Filtered	Filtered	Filtered	3238665	2.96638e+06	3022039	1e-06	8.12748e-06	#NUM!
AX3077	Poly(A) polymerase (EC 2.7.7.19)	A0A4Q1BID4_TREME	72832.9	1.75683e+06	1.64047e+06	1.77114e+06	973476	1.03259e+06	1.04179e+06	0.000641284	0.00291115	0.589705
AX308			8149.81	3750595	4.21926e+06	4.80872e+06	2598354	3.41829e+06	3.35906e+06	0.0502417	0.0818765	0.733705
AX3080			36033.2	290246	417782	300181	Filtered	Filtered	80630.1	1e-06	8.12748e-06	0
AX3081	TauD domain-containing protein	A0A4Q1BKT2_TREME	46555.4	Filtered	Filtered	Filtered	334796	291058	301721	1e-06	8.12748e-06	#NUM!
AX3082	Uncharacterized protein	A0A4Q1BQT0_TREME	39625.5	778494	721087	803372	398006	431299	601265	0.0308615	0.0548075	0.621189
AX3083	N-acetyltransferase domain-containing protein	A0A4Q1BCF9_TREME	25253.5	1.08978e+06	1.09182e+06	970449	338442	496214	485346	0.000911002	0.00375616	0.418777
AX3084	SET domain-containing protein	A0A4Q1BGG5_TREME	85731.4	253548	223728	550488	1.34486e+06	881569	954955	0.0187689	0.0373296	3.09545
AX3086	Uncharacterized protein	A0A4Q1BQP6_TREME	42260	155262	19916.1	93566.9	258024	234961	160508	0.0632164	0.0991082	2.43164
AX3087	Cytoplasmic protein	A0A4Q1BCG7_TREME	40294.7	2.15256e+06	1961661	1.74377e+06	1.77861e+06	1.642e+06	2066020	0.523763	0.582997	0.936606
AX3088	RF	A0A4Q1BGD4_TREME	21328.5	477211	438799	512089	361763	214190	262350	0.0284501	0.0514812	0.587006
AX3089	Deoxyuridine 5'-triphosphate nucleotidohydrolase (dUTPase) (EC 3.6.1.23) (dUTP pyrophosphatase)	A0A4V1M3D8_TREME	19095.4	2287425	2.10691e+06	2713927	840563	764865	848067	0.0118132	0.0260008	0.345161
AX309	L-lactate dehydrogenase (Cytochrome)	A0A4Q1B8K7_TREME	55792.4	1.5799e+06	1.98594e+06	1.67947e+06	3781695	4.17854e+06	3868264	0.000217401	0.00119145	2.25506
AX3090	DNA polymerase alpha subunit B	A0A4Q1BCG5_TREME	78101	441198	331263	453905	177867	177472	207452	0.0239006	0.0450236	0.45891
AX3091	Elongation factor 1-gamma	A0A4Q1BDH5_TREME	24925.4	Filtered	Filtered	4734.12	94537.5	81452.7	89165	1e-06	8.12748e-06	#NUM!
AX3093	Alcohol dehydrogenase (NADP+)	A0A4Q1BWQ9_TREME	37603.1	2.03276e+06	1.9477e+06	2.23187e+06	1.35067e+06	1.79763e+06	1.15699e+06	0.062462	0.0982278	0.693023
AX3095	U6 snRNA-associated Sm-like protein LSm4	A0A4Q1BWX5_TREME	14644.7	1.21482e+06	1.12307e+06	765375	1.14649e+06	1.1133e+06	890665	0.907273	0.924677	1.01521
AX3097	Uncharacterized protein	A0A4Q1BWK7_TREME	16516.6	288809	133066	105494	352957	415060	415342	0.0489273	0.0801669	2.24389
AX3098	NTF2 domain-containing protein	A0A4V1M548_TREME	19793.3	870327	887102	942977	723652	770097	754629	0.00734293	0.0181142	0.832608
AX3099	Long-chain acyl-CoA synthetase	A0A4Q1BWT5_TREME	80729.5	700847	633205	590409	494434	574497	540143	0.0629533	0.0987767	0.836117
AX310	Uncharacterized protein	A0A4Q1BBF3_TREME	83245.8	1	17919.9	2.75645e+06	350695	458685	259135	0.320819	0.385252	0.256759
AX3100	Hydrolase	A0A4Q1BIA4_TREME	15347.8	1.59376e+06	1.47989e+06	1.39772e+06	1.68168e+06	1.73803e+06	1.74598e+06	0.0434411	0.0726296	1.15528
AX3101	Uncharacterized protein	A0A4Q1BI78_TREME	37222.9	3445337	3373208	3.80791e+06	4028380	3496778	3.57227e+06	0.497322	0.557677	1.04432
AX3102	50S small subunit ribosomal protein L23	A0A4Q1BI98_TREME	20294.7	32377168	27910742	40982712	30700334	28267736	29852742	0.38808	0.452418	0.877064
AX3106	SET domain-containing protein	A0A4Q1BGG5_TREME	86710.3	Filtered	167522	Filtered	1.02055e+06	890623	899647	1e-06	8.12748e-06	#NUM!
AX3108	CTP synthase (EC 6.3.4.2) (UTP--ammonia ligase)	A0A4Q1BWP4_TREME	158130	7040033	6926393	6.75165e+06	9895878	8689321	9760840	0.0180457	0.0362938	1.36818
AX3109	HDAC	A0A4Q1BWN4_TREME	139227	2589535	1686252	2.54776e+06	3.92346e+06	3.23314e+06	3.90036e+06	0.0210526	0.0407831	1.62041
AX3111	tRNA (guanine(9)-N1)-methyltransferase (EC 2.1.1.221) (tRNA methyltransferase 10) (tRNA(m1G9)-methyltransferase)	A0A4Q1BWN5_TREME	44216.6	749660	781186	718368	148339	238810	79857.9	0.00236704	0.00772588	0.207631
AX3112	E2 ubiquitin-conjugating enzyme (EC 2.3.2.23)	A0A4Q1BWR0_TREME	24346.8	3.2048e+06	3.20382e+06	2.95059e+06	3717169	4.76365e+06	5.2524e+06	0.0795357	0.119748	1.46735
AX3113	Uncharacterized protein	A0A4Q1BWN7_TREME	11824	586287	614424	713457	114400	207676	238950	0.00110669	0.00435243	0.293092
AX3114	Uncharacterized protein	A0A4Q1BCF4_TREME	18183	144283	132561	325679	205602	242389	210497	0.802153	0.83451	1.09289
AX3115	Uncharacterized protein	A0A4Q1BDX7_TREME	38776.3	3.81372e+06	3.49005e+06	4.96373e+06	3.64448e+06	5404399	2.83554e+06	0.891317	0.9113	0.968773
AX3116	Glyoxylate reductase	A0A4Q1BE82_TREME	36868.6	1.56376e+06	1.56751e+06	1.11946e+06	426279	384336	87323.8	0.0049273	0.0135125	0.211244
AX3117	Uncharacterized protein	A0A4Q1BFD5_TREME	87289.6	78948.9	127745	170928	73206.4	46988.5	189515	0.681338	0.729252	0.820157
AX3119	Ubiquitin-like domain-containing protein	A0A4Q1BWP6_TREME	10881.2	11581975	12127917	13372259	7.52982e+06	8190706	7806728	0.00729982	0.0180467	0.634463
AX3120	PHD-type domain-containing protein	A0A4Q1BWR5_TREME	123165	457967	352051	385761	248674	228705	291291	0.0252031	0.0469836	0.64282
AX3121	RRM domain-containing protein	A0A4V1M546_TREME	16044.7	2908681	3.10146e+06	3384984	1.47687e+06	1.47512e+06	1.3935e+06	0.00523923	0.0141672	0.462526
AX3122	Uncharacterized protein	A0A4Q1BWY3_TREME	58309	1.40578e+06	1076765	1.26393e+06	2766334	2.59472e+06	4550269	0.0785608	0.118502	2.64551
AX3123	WD	A0A4Q1BWN8_TREME	97703.7	814057	796342	796673	533578	447369	796718	0.184629	0.242426	0.738517
AX3124	B-block	A0A4Q1BWP3_TREME	49534.3	998758	1.07017e+06	1.31624e+06	957098	868995	823838	0.109302	0.156348	0.782807
AX3125	Uncharacterized protein	A0A4Q1BWQ5_TREME	181494	1.04141e+06	1.03021e+06	367936	403887	381200	529545	0.231027	0.292867	0.538882
AX3126	Uncharacterized protein	A0A4Q1BWP7_TREME	86319.2	156273	219873	230997	80046.5	68395.5	83198.4	0.0293058	0.05269	0.381525
AX3132	SET domain-containing protein	A0A4V1M3M6_TREME	55390.8	104212	100474	693393	248228	326107	144132	0.793227	0.8268	0.800004
AX3133	GTPase inhibitor	A0A4Q1BIC5_TREME	30651.9	2.52912e+06	2.29331e+06	2290986	2.79703e+06	2.66623e+06	2.40762e+06	0.155498	0.209645	1.10648
AX3136	Multifunctional beta-oxidation protein	A0A4V1M384_TREME	95089.4	4.34879e+06	2.85941e+06	5458314	6.5623e+06	5581392	6.57659e+06	0.0991565	0.144114	1.47793
AX3137	alpha-1,2-Mannosidase (EC 3.2.1.-)	A0A4Q1BDL0_TREME	99529.4	1.51399e+06	1362771	1.4744e+06	1.18643e+06	1.06588e+06	1.09394e+06	0.00542635	0.014509	0.769049
AX3138	Kinase (EC 2.7.-.-)	A0A4Q1BB22_TREME	144646	203542	185990	178081	474274	371743	461587	0.0130735	0.028159	2.30369
AX3139	3-hydroxy-3-methylglutaryl coenzyme A synthase (HMG-CoA synthase) (EC 2.3.3.10)	A0A4Q1BG19_TREME	53937.1	8795737	9462721	9069379	10191843	9348413	10242435	0.0879299	0.130305	1.08983
AX314	Uncharacterized protein	A0A4V1M3W1_TREME	108924	310601	279193	277599	475670	531859	305067	0.157504	0.211951	1.51326
AX3141	Pre-mRNA-splicing factor CWC21	A0A4V1M308_TREME	44994.9	908193	624346	1.02501e+06	1.06789e+06	959502	623898	0.870971	0.89435	1.03665
AX3142	AMMECR1 domain-containing protein	A0A4Q1BFK5_TREME	23723	342270	217407	336275	890374	857186	1.24785e+06	0.0219849	0.0421623	3.34327
AX3143	Uncharacterized protein	A0A4Q1B963_TREME	28367.3	973143	542914	1547103	357549	362216	340008	0.148779	0.201962	0.345974
AX3144	Multidrug resistance protein fnx1	A0A4Q1BCZ8_TREME	65827.9	421594	465272	266789	21255.4	22884.2	Filtered	0.0264394	0.0486716	0.057391
AX3145	Uncharacterized protein	A0A4Q1BEX6_TREME	121518	671534	546328	653758	2.9138e+06	2.78124e+06	2.65282e+06	0.000132319	0.000784348	4.46023
AX3149	Catalase (EC 1.11.1.6)	A0A4Q1BTK3_TREME	63180.2	2.53265e+06	2.49064e+06	3.00734e+06	69109.1	164674	112327	0.0033878	0.0100983	0.0430988
AX315	Beta-1,2-xylosyltransferase 1	A0A4Q1BKD2_TREME	78514.4	884933	801982	791096	543783	498213	625470	0.00551017	0.0146309	0.672905
AX3151	Uncharacterized protein	A0A4Q1BGC0_TREME	43719.2	280715	171764	213822	195255	349849	238348	0.528558	0.58765	1.17582
AX3152	Solute carrier family 25 (Peroxisomal adenine nucleotide transporter), member 17	A0A4Q1BC91_TREME	33876.4	813872	898988	639574	1.79767e+06	1.66655e+06	1.63256e+06	0.00112021	0.00438756	2.1666
AX316	DNA-directed RNA polymerase subunit	A0A4Q1BKI4_TREME	13305.1	319913	329381	408794	243719	236503	408403	0.432137	0.496416	0.839841
AX3163	Acid phosphatase (EC 3.1.3.2)	A0A4Q1BFW5_TREME	22415.2	208032	149355	210136	346969	321677	251893	0.0323887	0.0570431	1.62203
AX3164	Ras family, other	A0A4Q1BCP0_TREME	31914	2.24992e+06	2.40334e+06	2.27974e+06	1.20617e+06	1.13222e+06	1.01908e+06	9.01236e-05	0.000572045	0.484274
AX3165	AP-3 complex subunit mu	A0A4Q1BCJ4_TREME	50251.6	587491	518846	712403	718044	464509	836043	0.624889	0.679222	1.10989
AX3166	Ribosome biogenesis protein NSA1	A0A4Q1BBN2_TREME	45611.2	347141	244203	458184	94949.6	268203	98645.5	0.0807493	0.121293	0.440006
AX3167	F-box domain-containing protein	A0A4Q1B9M3_TREME	72615.8	441792	467031	468600	691799	666266	569215	0.033577	0.0586832	1.39919
AX317	Membrane fraction protein	A0A4Q1BKR0_TREME	40527.3	1.95374e+06	1.95565e+06	2.16834e+06	1.2599e+06	1.24186e+06	1.17454e+06	0.00375364	0.0109276	0.604879
AX3172			58688.2	Filtered	286835	228992	Filtered	Filtered	Filtered	1e-06	8.12748e-06	0
AX3173			9688.25	2.67279e+06	2.84983e+06	4978978	Filtered	Filtered	Filtered	1e-06	8.12748e-06	0
AX3185	GFO	A0A4Q1BS43_TREME	42271.9	9528.7	13161.2	41241.7	1	Filtered	1	1e-06	8.12748e-06	0
AX3188	Ubiquitin carboxyl-terminal hydrolase (EC 3.4.19.12)	A0A4Q1BBJ2_TREME	99632.6	1.32844e+06	1.1639e+06	1.1654e+06	968846	1.04263e+06	894231	0.0246267	0.0461792	0.794399
AX3189	Mannose-1-phosphate guanylyltransferase	A0A4Q1BSS9_TREME	43592.8	15640771	14172849	16644792	11320449	11516534	12109055	0.0232358	0.0440459	0.7522
AX319			31885.4	305941	309661	263310	24710.3	54345.9	44679.8	0.000463008	0.00224841	0.140783
AX3191	PRK domain-containing protein	A0A4Q1BJ69_TREME	28168.2	500259	592337	494043	82965.6	47323.1	134959	0.000528248	0.00251044	0.167176
AX3192	NAD-dependent epimerase/dehydratase	A0A4Q1BJE6_TREME	37915.7	4234138	4.42583e+06	4.17024e+06	216910	244496	347189	2.23645e-05	0.000162646	0.0630228
AX3193			16434.6	1.1078e+06	1.14524e+06	1.00982e+06	Filtered	2327903	1	1e-06	8.12748e-06	0
AX3194	Rab GDP dissociation inhibitor	A0A4Q1BBK7_TREME	50768	7606767	7.13963e+06	8592175	26111424	24025750	22720528	0.000999892	0.00401777	3.12177
AX3195	Coatomer protein complex, subunit alpha (Xenin)	A0A4Q1BWB7_TREME	119417	1.58537e+06	1.35107e+06	1.67347e+06	2420406	2.25554e+06	1.87005e+06	0.0383299	0.0654574	1.41998
AX3196	Uncharacterized protein	A0A4Q1BHX9_TREME	57946.7	704106	780592	628284	648131	577832	814737	0.789095	0.823242	0.965792
AX3197	C2H2-type domain-containing protein	A0A4Q1BNQ4_TREME	42947.4	496706	497157	613841	1.33705e+06	1.26579e+06	1.44035e+06	0.000317647	0.00164946	2.51488
AX3198	Tudor domain-containing protein	A0A4Q1BSV2_TREME	27239.6	810951	707616	1.8792e+06	262917	442788	338261	0.169753	0.225734	0.307251
AX3199	Ribosome assembly factor mrt4	A0A4Q1BNQ2_TREME	27343	2.85294e+06	2.87813e+06	2.58449e+06	637947	685966	614322	0.00126253	0.00480503	0.233086
AX32			64150.7	1.42198e+06	1.45321e+06	1.99899e+06	2.77867e+06	3.58716e+06	3.40481e+06	0.00721835	0.017907	2.00457
AX320	RNB domain-containing protein	A0A4Q1BKE2_TREME	106490	1.45289e+06	1425407	1.30804e+06	2.7206e+06	2.83823e+06	2.87587e+06	2.64584e-05	0.000189536	2.01482
AX3204	Mac domain-containing protein	A0A4Q1BKG8_TREME	26628.5	930688	1.03465e+06	995205	Filtered	1	1	1e-06	8.12748e-06	0
AX3210			36152	632341	874909	1.05063e+06	17834.2	1	444260	0.0227738	0.043342	0.270983
AX3212	Alcohol dehydrogenase (NADP+)	A0A4Q1BWQ9_TREME	37858.2	1.1564e+06	1.07986e+06	1.30652e+06	Filtered	25342.2	Filtered	1e-06	8.12748e-06	0
AX3213	Zn(2)-C6 fungal-type domain-containing protein	A0A4Q1BQQ1_TREME	86915.4	1.03397e+06	880716	395401	Filtered	Filtered	Filtered	1e-06	8.12748e-06	0
AX3221	AAT family amino acid transporter	A0A4V1M3Z3_TREME	60740.1	391811	527652	424948	2.10827e+06	2226466	2.64431e+06	0.00506003	0.0138193	5.19116
AX3224	Uncharacterized protein	A0A4Q1BPH5_TREME	20682.7	412720	311192	309734	209280	Filtered	Filtered	1e-06	8.12748e-06	0
AX3225	Uncharacterized protein	A0A4Q1BPH7_TREME	13914.1	40023992	37191360	36543112	33727252	30878720	31242482	0.0134621	0.0287585	0.842561
AX3227	40S ribosomal protein S30	A0A4Q1BDD6_TREME	12525.5	10304743	8383135	10852896	13579184	13628847	13011914	0.0345669	0.0600315	1.36151
AX3228	Prephenate dehydratase domain-containing protein	A0A4Q1BAV5_TREME	19694.4	955510	1.06416e+06	827225	263516	148921	122117	0.00147939	0.00543452	0.187767
AX3230	50S small subunit ribosomal protein L34e	A0A4Q1BCW9_TREME	14687.4	10087233	9927651	8442984	9081405	8325465	9503428	0.460108	0.522275	0.945619
AX3231	AGC/NDR/NDR protein kinase	A0A4Q1BAW5_TREME	106675	1	1026.69	153880	447443	348069	331318	0.00707699	0.0176786	4.84951
AX3235	Uncharacterized protein	A0A4Q1BG07_TREME	47102	432142	444082	461527	1.35052e+06	1.0776e+06	1.27587e+06	0.00999681	0.0229263	2.76882
AX3236	Ribosomal RNA-processing protein 43	A0A4Q1BAW2_TREME	31670.2	1316079	1.05013e+06	1.03243e+06	906108	822912	896825	0.0990709	0.144062	0.772617
AX3237	Uncharacterized protein	A0A4Q1BV50_TREME	28613.3	438144	488198	542288	532368	481077	406047	0.738807	0.778542	0.966541
AX3238	AP complex subunit beta	A0A4Q1BRR3_TREME	75598.9	642998	960089	828560	704446	818704	830701	0.813879	0.845048	0.968007
AX3240	Methionine aminopeptidase (EC 3.4.11.18)	A0A4Q1BRS2_TREME	46357.4	1.62955e+06	1.30357e+06	1501272	1909305	2.10926e+06	2.59404e+06	0.0530893	0.0858103	1.49121
AX3241	Mitochondrial inner membrane protease subunit 2	A0A4Q1BRX8_TREME	19932.3	392596	357854	319685	126087	142691	123725	0.00546234	0.0145173	0.366779
AX3242	Nit protein 1	A0A4Q1BRQ7_TREME	32746.2	747324	742774	714216	349078	385181	369962	1.54025e-05	0.000114333	0.500936
AX3243	Uncharacterized protein	A0A4Q1BRW7_TREME	79421.9	755014	654941	718597	303379	279300	453476	0.0091518	0.0213902	0.486789
AX3249	Succinate dehydrogenase assembly factor 3, mitochondrial	A0A4V1M4K3_TREME	12518.1	473027	499580	522437	143247	68929.4	186811	0.00363423	0.0106394	0.266874
AX325	Long-chain acyl-CoA synthetase	A0A4Q1BKD8_TREME	75339.9	7444866	7139619	4805056	4.79197e+06	4.64949e+06	4.52708e+06	0.162432	0.217562	0.720416
AX3250	Isocitrate dehydrogenase [NADP] (EC 1.1.1.42)	A0A4Q1BL36_TREME	45775.4	8277086	8749493	8524191	2.97205e+06	2.77574e+06	2.59234e+06	7.9146e-06	6.07138e-05	0.326414
AX3253	Mitochondrial outer membrane 72K protein	A0A4Q1BH22_TREME	70843.9	6249842	5.96906e+06	7055195	3462565	3.55745e+06	3.38387e+06	0.0105658	0.0239254	0.539786
AX3255	Uncharacterized protein	A0A4Q1BH28_TREME	157614	381621	402679	556319	380186	349869	363136	0.269224	0.332217	0.815438
AX3256	26S protease regulatory subunit 6B	A0A4Q1BH33_TREME	46818.5	3.74487e+06	4.42612e+06	3.11243e+06	3.46711e+06	3.58723e+06	3.61608e+06	0.651558	0.701565	0.945673
AX3258	BRCT domain-containing protein	A0A4V1M3H6_TREME	30634.7	4738441	356389	1.52628e+06	Filtered	Filtered	Filtered	1e-06	8.12748e-06	0
AX326	Uncharacterized protein	A0A4Q1BKH6_TREME	45619.1	125067	121594	Filtered	124011	125225	852247	0.420345	0.484617	2.97705
AX3262	Ubiquinone biosynthesis O-methyltransferase, mitochondrial (3-demethylubiquinol 3-O-methyltransferase) (EC 2.1.1.64) (Polyprenyldihydroxybenzoate methyltransferase) (EC 2.1.1.114)	A0A4Q1B9K5_TREME	28157.9	2783194	3.13662e+06	3120856	426758	470195	750915	9.88054e-05	0.000618936	0.182273
AX3263	Phosphatase activator	A0A4Q1BSQ2_TREME	37627.1	2929714	2690170	3.3014e+06	6.25737e+06	6305004	6.01875e+06	0.000578114	0.00267943	2.08279
AX3264	Uncharacterized protein	A0A4Q1BT36_TREME	7942.99	3.67284e+06	4427698	3.64468e+06	2956184	2.84881e+06	2.56774e+06	0.031849	0.0561961	0.712864
AX3265	Uncharacterized protein	A0A4Q1BT36_TREME	7266.32	13712674	14957012	11305982	9391743	9259575	9478318	0.0667815	0.103675	0.703669
AX3267	Eukaryotic translation initiation factor 3 subunit I (eIF3i) (Eukaryotic translation initiation factor 3 39 kDa subunit homolog) (eIF-3 39 kDa subunit homolog)	A0A4Q1BSQ9_TREME	37620.1	5589079	6165241	6122760	5.84662e+06	5364887	5512583	0.175345	0.232081	0.935505
AX3268	Pre-rRNA-processing protein PNO1	A0A4V1M4P4_TREME	29753.9	544273	477800	401388	383480	317122	314584	0.0606011	0.0958459	0.713181
AX3270	PKS	A0A4Q1BSQ3_TREME	39216.1	109945	225425	53177.6	Filtered	Filtered	Filtered	1e-06	8.12748e-06	0
AX3271	DUF3533 domain-containing protein	A0A4Q1BA24_TREME	55245.8	Filtered	Filtered	11045.3	149191	317340	136957	1e-06	8.12748e-06	#NUM!
AX3272	Cytoplasmic protein	A0A4Q1BGZ9_TREME	44229	300157	308753	367878	339450	379305	401363	0.169793	0.225735	1.14674
AX328	Vesicle-fusing ATPase (EC 3.6.4.6)	A0A4Q1BKN8_TREME	47981.5	4769468	5003485	4247083	4872622	4749016	4796472	0.596724	0.65331	1.02839
AX3281	MSP domain-containing protein	A0A4Q1BI62_TREME	42446.5	8698155	8651711	9023971	37238436	33868644	32450174	0.00287641	0.00896027	3.92651
AX3282	OTU domain-containing protein 6B	A0A4Q1BI50_TREME	50955.1	1.23804e+06	1.24754e+06	1.25818e+06	2.5982e+06	2.55274e+06	2.66116e+06	0.000368217	0.00185336	2.0867
AX3285	Uncharacterized protein	A0A4Q1BLU4_TREME	79045.9	470666	1.1431e+06	601470	1.6382e+06	1.54592e+06	1.90276e+06	0.0253651	0.0471881	2.29631
AX3286	Atypical/ABC1/ABC1-B protein kinase	A0A4Q1BM45_TREME	67392	64106.3	89996.4	40837.7	44935	59001.5	29576.6	0.296855	0.360193	0.684892
AX3287	HpcH	A0A4Q1BLL4_TREME	21138.4	135039	188159	196981	Filtered	30546.4	2301.07	0.00719186	0.0178799	0.0947197
AX329	Uncharacterized protein	A0A4Q1BKE0_TREME	34670.8	169056	176584	364090	158125	165521	147548	0.336353	0.400997	0.663905
AX3299	Amidase domain-containing protein	A0A4Q1BPD3_TREME	61586.1	510506	652352	419757	1.72153e+06	1.33761e+06	708424	0.125032	0.17524	2.38059
AX3300	Uncharacterized protein	A0A4Q1BLV0_TREME	59594.3	653023	635661	876060	1.4674e+06	1.24641e+06	1.53854e+06	0.00419212	0.0119554	1.96437
AX3305	Uncharacterized protein	A0A4Q1BFM6_TREME	69455	1.46854e+06	1.31401e+06	2.009e+06	1.68079e+06	1832938	1.71992e+06	0.577635	0.635321	1.09226
AX3306	Uncharacterized protein	A0A4V1M428_TREME	90089.1	168860	205197	120733	582050	529032	528971	0.000384517	0.00192192	3.31464
AX331	Uncharacterized protein	A0A4Q1BHJ7_TREME	82497.3	268868	201563	245483	182024	278929	241361	0.892318	0.912027	0.981003
AX3323			35297.9	8074007	8579461	7208271	Filtered	4.16187e+06	10290429	0.726589	0.769077	0.908503
AX333	Uncharacterized protein	A0A4Q1BHK3_TREME	66233.3	Filtered	1	Filtered	206293	255824	154274	1e-06	8.12748e-06	#NUM!
AX3330			8296.21	Filtered	Filtered	Filtered	17513.8	22231.8	1	1e-06	8.12748e-06	#NUM!
AX3331	Uncharacterized protein	A0A4Q1BAZ5_TREME	38199.2	815862	735448	238121	Filtered	Filtered	Filtered	1e-06	8.12748e-06	0
AX3333	Zn(2)-C6 fungal-type domain-containing protein	A0A4V1M3S9_TREME	82921.5	970501	1.07943e+06	1.14046e+06	8541724	8375069	7323034	0.00256739	0.00822079	7.59775
AX3335	MFS domain-containing protein	A0A4Q1BMJ7_TREME	64423.6	54473.9	132917	19459.5	Filtered	Filtered	Filtered	1e-06	8.12748e-06	0
AX3343	Uncharacterized protein	A0A4Q1BI53_TREME	119119	14009026	13681253	16291195	3.78549e+06	4.15273e+06	4250979	0.00485211	0.013366	0.277144
AX3345	Uncharacterized protein	A0A4Q1BAX1_TREME	21965.8	10227.2	Filtered	65491.6	3458357	2363371	3.31419e+06	0.0126153	0.0272951	80.4372
AX3346	Uncharacterized protein	A0A4V1M2Z5_TREME	36067.7	Filtered	Filtered	Filtered	278892	240218	270847	1e-06	8.12748e-06	#NUM!
AX3349			86515.5	549840	504406	632233	1.00197e+06	959598	894386	0.00150745	0.00551642	1.69344
AX335	Hsp75-like protein	A0A4Q1BHL9_TREME	67005	139927248	135619072	153555504	116661232	110696736	117241320	0.0236073	0.0446617	0.803071
AX3350	GST N-terminal domain-containing protein	A0A4Q1BQA6_TREME	26269.1	5.81619e+06	6758602	5794509	66142.2	60047.1	91631.6	0.00272969	0.00859658	0.0118579
AX3351	Uncharacterized protein	A0A4Q1BTP6_TREME	25118.7	1.57789e+06	1.5623e+06	2.08766e+06	1	3.22937e+06	2.22541e+06	0.0548395	0.0880932	1.56511
AX3353	MFS domain-containing protein	A0A4Q1BNS8_TREME	58816.3	2.0293e+06	2.78722e+06	553289	Filtered	Filtered	9664.51	1e-06	8.12748e-06	0
AX3354	Alpha 1,3-glucosidase	A0A4Q1BV54_TREME	86795.3	801108	757134	1.08638e+06	Filtered	Filtered	Filtered	1e-06	8.12748e-06	0
AX336	3'(2'),5'-bisphosphate nucleotidase (EC 3.1.3.7)	A0A4Q1BHJ8_TREME	38368.6	4284331	4.55396e+06	4865101	4.18752e+06	3830651	4.07095e+06	0.0636386	0.0996612	0.882198
AX3362	Oxidored	A0A4Q1BVY4_TREME	118727	165949	186320	105554	Filtered	Filtered	Filtered	1e-06	8.12748e-06	0
AX3363	Amidase domain-containing protein	A0A4Q1BS89_TREME	47537.1	320348	292897	293433	Filtered	Filtered	Filtered	1e-06	8.12748e-06	0
AX3365	Uncharacterized protein	A0A4Q1BJN2_TREME	21524.7	317411	677243	481168	4.44462e+06	4432665	4276163	5.82717e-05	0.000389701	8.91263
AX337	Proteasome subunit beta (EC 3.4.25.1)	A0A4Q1BHL5_TREME	23410.9	4.90349e+06	4.92087e+06	6740179	9519553	9117735	9526001	0.0198541	0.0390013	1.70022
AX3372			81856.6	93658.6	Filtered	237737	671188	607580	555214	0.0013715	0.00511348	3.68941
AX3377	Uncharacterized protein	A0A4Q1BJM9_TREME	61380.4	Filtered	Filtered	Filtered	164697	192411	118718	1e-06	8.12748e-06	#NUM!
AX3378	Fe2OG dioxygenase domain-containing protein	A0A4Q1BJM8_TREME	37557.2	289929	244661	201312	1.19099e+06	1.16988e+06	1.42612e+06	0.00359737	0.010553	5.14605
AX3379	Zn(2)-C6 fungal-type domain-containing protein	A0A4V1M3S9_TREME	84405.6	1.14234e+06	340913	558453	2.70108e+06	2330753	2.45353e+06	0.00775173	0.0188792	3.66623
AX3380	Uncharacterized protein	A0A4Q1BJT5_TREME	26367.3	1.66888e+06	2.36648e+06	3.17125e+06	3.79081e+06	2.98721e+06	3107882	0.164609	0.220015	1.37178
AX3381			45920.3	Filtered	Filtered	Filtered	173317	108319	90839.9	1e-06	8.12748e-06	#NUM!
AX3384	Assimilatory sulfite reductase (NADPH) (EC 1.8.1.2)	A0A4Q1BJN1_TREME	146909	5610262	5318246	6025277	3208283	3227564	3112471	0.00565237	0.0149256	0.563197
AX339	Phospholipid-transporting ATPase (EC 7.6.2.1)	A0A4Q1BHM9_TREME	144034	1.48672e+06	1.25161e+06	1.20751e+06	2.01203e+06	1.93131e+06	2.05514e+06	0.00785208	0.0190968	1.5202
AX340	DNA topoisomerase 2 (EC 5.6.2.2)	A0A4Q1BHK4_TREME	164829	2.21341e+06	1.77923e+06	1421604	3798801	4.12714e+06	2519597	0.0573432	0.0915003	1.92927
AX3404	GTP-binding protein ypt1	A0A4Q1BJL2_TREME	21697.7	12810126	13864098	14532291	25334122	25975694	27377542	0.000113181	0.000690887	1.90959
AX3405			8276.6	1503427	1.69117e+06	1.20964e+06	1.68982e+06	1688993	1.63773e+06	0.28888	0.352155	1.13903
AX341	Succinyl-CoA:3-ketoacid-coenzyme A transferase (EC 2.8.3.5)	A0A4V1M3W4_TREME	59541.3	13391240	12663486	12235081	14211311	14221793	15808221	0.0484136	0.0794388	1.15543
AX3415	Uncharacterized protein	A0A4Q1BKA0_TREME	39112.4	1.19109e+06	1197570	712147	639194	525054	558193	0.0992258	0.144178	0.555482
AX3416	50S small subunit ribosomal protein L19e	A0A4Q1BJY5_TREME	22751.6	25229492	29894294	30619708	22856316	24747764	26883040	0.146536	0.199742	0.86872
AX3417	Uncharacterized protein	A0A4Q1BJY7_TREME	70701.8	1.44618e+06	1.4642e+06	1.87318e+06	1.87734e+06	1512379	2.80961e+06	0.341309	0.406061	1.29597
AX342	Uncharacterized protein	A0A4Q1BKG9_TREME	77747.8	1.57819e+06	1.7084e+06	1.41684e+06	674904	616942	478596	0.00116363	0.00451447	0.376415
AX3420	Polyadenylate-binding protein (PABP)	A0A4Q1BR07_TREME	72110.5	22344172	21466708	25346386	23572878	22328382	22738600	0.883627	0.905241	0.992518
AX3421	Uncharacterized protein	A0A4Q1BR54_TREME	31767.3	4277768	5.51788e+06	4.85634e+06	3.48634e+06	2.61856e+06	3.78045e+06	0.0342158	0.0596386	0.674676
AX3434	STE/STE11/SSK protein kinase	A0A4Q1BJL5_TREME	97819.5	565041	550748	687968	625890	530564	482557	0.415411	0.480169	0.908664
AX3435	STE/STE11/SSK protein kinase	A0A4Q1BJL5_TREME	78849.5	1040872	1.14842e+06	1.02429e+06	984239	765848	695085	0.0821132	0.123052	0.760887
AX3438	Chromodomain-helicase-DNA-binding protein 1	A0A4Q1BJM0_TREME	183398	873643	607894	877095	397146	281254	361145	0.0267419	0.0490709	0.44074
AX3440	Component of oligomeric Golgi complex 2 (Conserved oligomeric Golgi complex subunit 2)	A0A4Q1BJS4_TREME	79734.6	2095960	1.45131e+06	2.54786e+06	1.99333e+06	2.30551e+06	2.53563e+06	0.533147	0.591721	1.1213
AX3448	Uncharacterized protein	A0A4V1M382_TREME	19004.9	Filtered	Filtered	Filtered	420834	364942	407693	1e-06	8.12748e-06	#NUM!
AX3449	Uncharacterized protein	A0A4V1M382_TREME	34679.6	249928	186911	128122	241276	260825	229081	0.248638	0.311367	1.29422
AX345	D-serine dehydratase	A0A4V1M3W3_TREME	45002.3	2625540	2.81079e+06	3.43964e+06	17277216	17378360	18766380	0.000109885	0.000674351	6.01871
AX3457			52040.7	1.23377e+06	1.25101e+06	1.04449e+06	470561	441603	355491	0.00199622	0.00678171	0.359184
AX3460			58739.3	65007.4	109063	214867	335647	305965	309718	0.0469315	0.077436	2.44598
AX3461			85509.6	1.02439e+06	1.01311e+06	1.19619e+06	311232	297432	202271	0.000944314	0.00385657	0.250777
AX3464	Myosin motor domain-containing protein	A0A4Q1BLJ7_TREME	105560	148766	168913	117709	154608	153696	195533	0.320884	0.385252	1.15721
AX3480	Uncharacterized protein	A0A4Q1BKX3_TREME	49564.2	610343	753380	186782	1.61571e+06	Filtered	1.69027e+06	0.0204284	0.0398295	3.1983
AX3493	Catalase (EC 1.11.1.6)	A0A4Q1BTK3_TREME	79751.9	2.46876e+06	2.3414e+06	2768727	1.92498e+06	1.56727e+06	1.76087e+06	0.00973463	0.0224146	0.693125
AX3494	Uncharacterized protein	A0A4Q1BTS5_TREME	133967	460646	141062	281112	835851	707651	746434	0.0239205	0.0450462	2.59389
AX3496	Oxoglutarate dehydrogenase (Succinyl-transferring), E1 component	A0A4Q1BTK0_TREME	106397	771287	16580207	14880641	4.70549e+06	4.61585e+06	4792585	0.353787	0.419255	0.437883
AX3499	Bis(5'-adenosyl)-triphosphatase (EC 3.6.1.29)	A0A4Q1BTJ6_TREME	19854.3	299439	322983	363463	297583	257315	435997	0.987376	0.990829	1.00508
AX3500	DUF2012 domain-containing protein	A0A4Q1BTS8_TREME	26140.3	715798	749190	677912	357796	462241	498153	0.0107903	0.0242897	0.615143
AX3502	Mitochondrial protein	A0A4Q1BTR6_TREME	34516.7	561337	565531	553611	269541	241505	268333	0.000229953	0.00124832	0.463784
AX3504	Aldo	A0A4Q1BTP2_TREME	31478.9	208790	237051	178672	Filtered	Filtered	Filtered	1e-06	8.12748e-06	0
AX3505	Uncharacterized protein	A0A4Q1BTI8_TREME	76461.9	513653	495761	356455	572739	375272	464935	0.843082	0.869916	1.03447
AX3509	Uncharacterized protein	A0A4V1M4S5_TREME	64242.2	185848	199221	269557	403336	378651	390496	0.0163001	0.0334154	1.79107
AX351	Uncharacterized protein	A0A4Q1BKE8_TREME	38174.4	Filtered	Filtered	Filtered	212578	290996	189198	1e-06	8.12748e-06	#NUM!
AX3510	Uncharacterized protein	A0A4Q1BTN4_TREME	109299	591927	537648	1.02848e+06	1.52912e+06	1.59071e+06	1.13005e+06	0.0300258	0.0536771	1.96931
AX3511	eIF-2B GDP-GTP exchange factor subunit alpha	A0A4Q1BTM8_TREME	41190.3	553436	972964	959988	2.0444e+06	1849984	2169522	0.00325488	0.00979367	2.43884
AX3512	Uncharacterized protein	A0A4Q1BTI2_TREME	48699.4	306176	218204	635873	117120	507212	106279	0.478655	0.540442	0.629699
AX3513	Uncharacterized protein	A0A4Q1BTG1_TREME	174190	829882	835997	911910	2.11542e+06	1207751	2.59955e+06	0.111912	0.159263	2.2976
AX3515	MBOAT	A0A4Q1BTR5_TREME	55302.8	65674.7	95721.1	Filtered	1.11855e+06	974359	954158	0.00242221	0.00786123	12.5863
AX3516	Uncharacterized protein	A0A4Q1BTI6_TREME	156948	102703	156559	304880	109567	226719	101707	0.598746	0.655025	0.776389
AX3517	Uncharacterized protein	A0A4Q1BTH8_TREME	89073.8	76110.1	90859.4	115486	404005	560710	584872	0.0146153	0.0307414	5.48613
AX3518	Dopey	A0A4Q1BTG3_TREME	189382	3806279	4.2843e+06	674922	1.05517e+06	1004100	955432	0.231867	0.293698	0.343928
AX3519	YbgI/family dinuclear metal center protein	A0A4Q1BTL4_TREME	30218.8	1.2257e+06	1.30957e+06	1.45251e+06	2.23681e+06	2.16892e+06	2.21008e+06	0.0031813	0.00960754	1.65902
AX3520	Uncharacterized protein	A0A4Q1BTU0_TREME	43890.5	666252	719783	289756	275394	162944	612563	0.335765	0.400461	0.627108
AX3521	Cleft lip and palate associated transmembrane protein	A0A4Q1BTH0_TREME	7189.34	45139.6	21413.7	82142.6	676908	453741	464112	0.0174587	0.03543	10.725
AX3522	Cleft lip and palate associated transmembrane protein	A0A4Q1BTH0_TREME	60541.7	74541.7	54035.3	129437	862406	890148	927069	1.3744e-05	0.000102955	10.3856
AX3523	GPI ethanolamine phosphate transferase 3	A0A4Q1BTH4_TREME	113575	217577	142089	108479	217149	204385	174374	0.31482	0.378628	1.27291
AX3524	Uncharacterized protein	A0A4Q1BTM1_TREME	130589	684909	480034	765923	7.78167e+06	8619944	9735453	0.004175	0.0119185	13.5364
AX3525	Syntaxin 1B/2/3	A0A4Q1BTM4_TREME	38685.3	12681800	10355714	13994777	16254028	18549876	16864672	0.0240917	0.0453241	1.39523
AX3526	CMGC/CDK protein kinase	A0A4V1M4S4_TREME	105798	289444	277511	394633	594810	571501	396072	0.0650785	0.10139	1.6248
AX3527	Uncharacterized protein	A0A4Q1BTQ0_TREME	50974.8	255647	231695	300651	634737	677954	737863	0.000621843	0.00284314	2.60225
AX3528	Uncharacterized protein	A0A4Q1BTQ7_TREME	71027.9	183008	428898	296268	166099	144257	87317.1	0.12826	0.179151	0.437882
AX353	4-aminobutyrate transaminase	A0A4Q1BKR7_TREME	57071.4	8364770	8685594	9285825	11502345	12442640	11806415	0.00128659	0.00486621	1.3575
AX3530	Git3 domain-containing protein	A0A4Q1BRG9_TREME	57970.7	239235	307880	326762	Filtered	Filtered	Filtered	1e-06	8.12748e-06	0
AX3531	Uncharacterized protein	A0A4Q1BTF2_TREME	40411.3	918180	862725	969727	804650	908972	813946	0.179222	0.236571	0.918904
AX3532	GMC	A0A4Q1BTS1_TREME	63908	Filtered	Filtered	Filtered	20620.6	56164.9	33469.7	1e-06	8.12748e-06	#NUM!
AX3534	Uncharacterized protein	A0A4Q1BTF3_TREME	39436.9	412946	474269	365252	1.24228e+06	878022	1.10108e+06	0.0185809	0.0370972	2.57203
AX3535	CMGC/CDK/CDC2 protein kinase	A0A4Q1BTF6_TREME	32876.8	2150787	2.09033e+06	1.69693e+06	1404728	1479383	1.57471e+06	0.0621584	0.0978495	0.750891
AX3536	tRNA-intron lyase (EC 4.6.1.16)	A0A4Q1BTK7_TREME	37636.3	471583	612803	425126	658012	150511	1.16136e+06	0.652793	0.702368	1.30498
AX3537	U6 snRNA-associated Sm-like protein LSm2	A0A4Q1BTK5_TREME	10963.7	1185694	1.15645e+06	1.04544e+06	780358	932086	737879	0.0154307	0.031999	0.723325
AX3538	4-hydroxybenzoate polyprenyltransferase, mitochondrial (4-HB polyprenyltransferase) (EC 2.5.1.39) (Para-hydroxybenzoate--polyprenyltransferase) (PHB:PPT) (PHB:polyprenyltransferase)	A0A4V1M4S2_TREME	43079.4	161788	234531	131728	366622	245479	255804	0.0875146	0.129824	1.64361
AX3539	Uncharacterized protein	A0A4Q1BTN2_TREME	29207.2	Filtered	Filtered	Filtered	472730	602010	419204	1e-06	8.12748e-06	#NUM!
AX354	Uncharacterized protein	A0A4Q1BHK0_TREME	42319.5	3.26553e+06	2.9634e+06	3247956	714569	295791	267308	0.000223336	0.00121897	0.134819
AX3540	Fumarate hydratase (EC 4.2.1.2)	A0A4Q1BTF9_TREME	50730.1	12644511	14624464	16490250	3.89662e+06	3.7671e+06	3.31182e+06	0.00881297	0.0208617	0.250817
AX3541	Uncharacterized protein	A0A4Q1BTN9_TREME	18763	323216	341171	331403	228930	265230	29820	0.164424	0.21982	0.526195
AX3542	Fe2OG dioxygenase domain-containing protein	A0A4Q1BTG2_TREME	56767.1	80177	163063	107255	Filtered	12795496	Filtered	1e-06	8.12748e-06	0
AX3543	Uncharacterized protein	A0A4Q1BTT1_TREME	55303.1	460717	605898	407763	425036	483772	521451	0.845177	0.871608	0.970077
AX3544	TPT domain-containing protein	A0A4Q1BTV7_TREME	36751.2	508350	632136	736919	Filtered	Filtered	Filtered	1e-06	8.12748e-06	0
AX3545	Serine palmitoyltransferase	A0A4Q1BDG0_TREME	77186.6	1.71022e+06	1.59339e+06	2.47701e+06	1.13752e+06	968996	955119	0.0757116	0.11499	0.529639
AX3546	Uncharacterized protein	A0A4Q1BEV5_TREME	26314.5	635824	554295	672752	672380	602465	574863	0.934255	0.946461	0.992934
AX3547	Uncharacterized protein	A0A4Q1BTE1_TREME	137734	1.55362e+06	1.40307e+06	1160131	1.88311e+06	1.91685e+06	1.92882e+06	0.0405335	0.0686247	1.39156
AX3549	Conserved oligomeric Golgi complex subunit 1	A0A4Q1BTJ4_TREME	102833	4343971	1.91557e+06	1.69284e+06	7730115	6.60926e+06	6.06569e+06	0.0211994	0.0410261	2.56591
AX355	Delta-aminolevulinic acid dehydratase (EC 4.2.1.24)	A0A4V1M3J5_TREME	37842.8	1.02423e+06	1.18237e+06	1042244	582371	629653	493305	0.00161022	0.00581462	0.524903
AX3550	EKC/KEOPS complex subunit CGI121 (EKC/KEOPS complex subunit cgi121)	A0A4Q1BTJ9_TREME	23019.3	872605	816892	625222	1.27082e+06	787973	921042	0.266324	0.329451	1.28734
AX3551	Uncharacterized protein	A0A4V1M4S1_TREME	66028.9	Filtered	16556.5	103495	3.24751e+06	3.0849e+06	3.06037e+06	4.76602e-05	0.000326341	52.1598
AX3552	Uncharacterized protein	A0A4Q1BTM3_TREME	48522.9	Filtered	Filtered	92597.7	846664	730935	860766	1e-06	8.12748e-06	#NUM!
AX3553	Uncharacterized protein	A0A4Q1BTM3_TREME	45015.2	Filtered	Filtered	Filtered	81814.4	83365	22984.8	1e-06	8.12748e-06	#NUM!
AX3558	Uncharacterized protein	A0A4Q1BD80_TREME	75689.3	5.5429e+06	5.15989e+06	7095603	3629085	3.8913e+06	3.92688e+06	0.0670713	0.103987	0.643163
AX3559	Epimerase domain-containing protein	A0A4Q1BMP1_TREME	33031.4	189553	180153	369946	563604	354573	300200	0.196184	0.254973	1.64723
AX3560	4Fe-4S ferredoxin-type domain-containing protein	A0A4Q1BFJ8_TREME	106232	559596	551419	1.17017e+06	364407	354624	432682	0.206503	0.266752	0.504874
AX3562	Uncharacterized protein	A0A4V1M2Z5_TREME	34238.8	78409.3	126870	33295.3	83408.1	99945.5	162798	0.383627	0.448229	1.45092
AX3564	Uncharacterized protein	A0A4Q1BHZ0_TREME	32346.9	1.80898e+06	1.9536e+06	1.76319e+06	681245	627741	523715	0.000102621	0.000638651	0.331664
AX3565	Anaphase-promoting complex subunit 11	A0A4Q1BP48_TREME	25980.5	262957	92191.1	379889	Filtered	1.15734	58812.7	0.117729	0.166387	0.120022
AX3566			56122.2	336804	329765	361847	1.08894e+06	1.03761e+06	969106	0.00135637	0.00507356	3.01012
AX3569	Glyceraldehyde-3-phosphate dehydrogenase (EC 1.2.1.12)	A0A4Q1BJF0_TREME	40065.8	2.68678e+06	2.44719e+06	2.14794e+06	64918.6	29235.8	1.03223e+06	0.0124971	0.0270907	0.154682
AX357	N-acetyltransferase domain-containing protein	A0A4Q1BHJ6_TREME	23616.7	627572	809670	836028	1.80263e+06	1705276	1.62508e+06	0.000451646	0.00219917	2.25798
AX3571	Uncharacterized protein	A0A4Q1BAX1_TREME	33186	603742	581028	685060	245217	248613	193780	0.00133494	0.0050196	0.367739
AX3573	Uncharacterized protein	A0A4Q1BPD4_TREME	133031	Filtered	36480.3	82238.9	144820	852986	964749	0.146161	0.199351	11.0207
AX3574			65879.5	648690	2.06567e+06	1.87226e+06	1.49918e+06	1.21073e+06	719391	0.491435	0.552479	0.747674
AX3576	Transketolase (EC 2.2.1.1)	A0A4Q1BCB5_TREME	69261.7	38139048	42261492	39341936	49023468	47858036	45937280	0.00892645	0.0210477	1.19272
AX3578	Zn(2)-C6 fungal-type domain-containing protein	A0A4Q1BEC1_TREME	73823.2	142912	134410	104077	Filtered	Filtered	Filtered	1e-06	8.12748e-06	0
AX358	Oligoribonuclease	A0A4Q1BHL2_TREME	25893.5	2.36597e+06	3.24888e+06	5101338	8659256	9010834	8522849	0.0207518	0.0403093	2.44424
AX3583	G patch domain-containing protein 1	A0A4Q1BC23_TREME	95684.5	692282	585777	590979	643472	621620	386633	0.484887	0.546617	0.88373
AX3586	AMP	A0A4Q1BEB1_TREME	160265	4543894	4365833	5.4944e+06	3946780	3.46636e+06	4660010	0.188715	0.246887	0.838173
AX3587	[Histone-H3]-lysine-36 demethylase 1 (EC 1.14.11.27)	A0A4Q1BI65_TREME	104186	725090	607560	635799	653375	351024	542052	0.247131	0.309683	0.785619
AX3588	Aldo	A0A4Q1BI70_TREME	35907.7	974656	1.14291e+06	1091055	1.23121e+06	1328076	1.36709e+06	0.0215673	0.0415279	1.22369
AX3589	Sugar transporter	A0A4Q1BI66_TREME	57660.3	8754596	9265518	10811446	742072	1.31793e+06	879489	0.00302125	0.0092557	0.101954
AX359	Uncharacterized protein	A0A4Q1BHH5_TREME	181391	864301	697273	1.06299e+06	999841	1.10665e+06	1.14408e+06	0.182495	0.240174	1.23852
AX3590	Epimerase domain-containing protein	A0A4Q1BBT5_TREME	33538.1	780334	1280900	630984	Filtered	Filtered	Filtered	1e-06	8.12748e-06	0
AX3591	MFS transporter, SHS family, lactate transporter	A0A4Q1BDI5_TREME	57726.4	1.46898e+06	1.62262e+06	1.5979e+06	889206	893067	1.40391e+06	0.0903676	0.133401	0.679429
AX3592	DNA replication complex GINS protein PSF3	A0A4Q1BDW3_TREME	21115.7	297615	318528	370352	212614	240901	155217	0.02002	0.0392735	0.617066
AX360	tRNA N6-adenosine threonylcarbamoyltransferase (EC 2.3.1.234) (t(6)A37 threonylcarbamoyladenosine biosynthesis protein KAE1) (tRNA threonylcarbamoyladenosine biosynthesis protein KAE1)	A0A4V1M3J2_TREME	41564.8	645417	769356	801296	468929	432856	535275	0.014624	0.0307484	0.648472
AX3600	AGC protein kinase	A0A4Q1BI80_TREME	104248	2.84142e+06	1.17956e+06	71877.4	7.51941e+06	4.54838e+06	8829918	0.0270334	0.0494846	5.1059
AX3602	Probable acetate kinase (EC 2.7.2.1) (Acetokinase)	A0A4Q1BIA8_TREME	47233.6	4.63735e+06	4.12105e+06	3.39127e+06	2.33004e+06	2.01161e+06	2.13868e+06	0.028421	0.0514499	0.533375
AX3603			34048.3	1.89023e+06	761493	1.1799e+06	1.63686e+06	2.07929e+06	981073	0.561525	0.619383	1.22591
AX3606	Epimerase domain-containing protein	A0A4Q1BBT5_TREME	32640.2	9237304	9808670	10628459	1.05733e+06	1.5738e+06	1.24352e+06	0.000722259	0.0031537	0.130572
AX3607	Dolichyl-diphosphooligosaccharide--protein glycosyltransferase subunit 1	A0A4Q1BF63_TREME	52325.7	504733	294032	443440	6.43795e+06	5.88974e+06	6.68513e+06	0.000830122	0.0034819	15.3057
AX3608	Midasin	A0A4Q1BE72_TREME	541885	738339	770775	571362	468328	407691	355897	0.0268184	0.0491799	0.592132
AX361	Lysophospholipid acyltransferase	A0A4Q1BHI0_TREME	66623.5	457841	501778	272638	1.24053e+06	1.13321e+06	1.2926e+06	0.00125693	0.00479219	2.9753
AX3610	Mediator complex subunit 12 (Mediator of RNA polymerase II transcription subunit 12)	A0A4Q1BBT7_TREME	192848	68588.3	95338.8	144266	22767.6	79404.8	70917.8	0.188473	0.246627	0.561629
AX3614			23796.8	Filtered	Filtered	Filtered	108880	128040	142518	1e-06	8.12748e-06	#NUM!
AX362	Uncharacterized protein	A0A4Q1BHH6_TREME	47387.5	7714016	4248266	7.87499e+06	7.06757e+06	7.31699e+06	8776032	0.459657	0.521926	1.16753
AX3627	O-methyltransferase	A0A4Q1BIJ3_TREME	25845.6	1.2274e+06	1.46151e+06	1176632	606545	565233	515442	0.00939822	0.0217887	0.436477
AX3628	MFS domain-containing protein	A0A4Q1BBJ7_TREME	88992.7	138022	465924	258852	137890	1.76302e+06	103902	0.561157	0.61912	2.32362
AX363	Uncharacterized protein	A0A4Q1BHK2_TREME	56699.8	1.03161e+06	Filtered	5575393	384638	280645	330840	0.151931	0.205414	0.100512
AX3630	Phosphomevalonate kinase (EC 2.7.4.2)	A0A4Q1BHG0_TREME	55461.8	942270	1.02132e+06	884667	3106855	3.70104e+06	3.59576e+06	0.00381907	0.0110788	3.65264
AX3635			21169.8	38619.3	152707	70680.9	43887.5	25127.8	69937.8	0.353699	0.419237	0.530341
AX3637	Uncharacterized protein	A0A4Q1BHM5_TREME	52907.8	744396	577972	1.04755e+06	611109	1.22801e+06	836924	0.677529	0.725851	1.12917
AX3638	Uncharacterized protein	A0A4Q1BHM5_TREME	54863.9	2.77204e+06	2.9901e+06	2.60083e+06	960476	900681	898144	0.00282285	0.00883661	0.329943
AX364	Efflux protein EncT	A0A4Q1BHH8_TREME	60067.2	128190	93882.4	98656.7	537027	618452	388525	0.0238019	0.0449426	4.81405
AX3640	Uncharacterized protein	A0A4Q1BWL5_TREME	98593.1	Filtered	Filtered	Filtered	508038	532844	440682	1e-06	8.12748e-06	#NUM!
AX3641	Uncharacterized protein	A0A4Q1BWL5_TREME	62809.1	Filtered	Filtered	Filtered	135081	10535.9	62349.8	1e-06	8.12748e-06	#NUM!
AX3644	Ribonucloprotein	A0A4Q1B862_TREME	26054.1	5.752e+06	6.29346e+06	6.35163e+06	3075277	2.76859e+06	2.93749e+06	0.000853774	0.00357067	0.477323
AX3645	Aspartate transaminase (EC 2.6.1.1)	A0A4Q1BEC4_TREME	92757.4	523750	462720	554373	217682	164607	79148.6	0.00296828	0.00916683	0.299471
AX3646	Molybdopterin binding domain-containing protein	A0A4Q1BCI1_TREME	33536.4	648228	764649	703756	376801	238933	389075	0.00464179	0.0129609	0.474721
AX3647	Uncharacterized protein	A0A4Q1BFV1_TREME	90172.7	5.56036e+06	6.72308e+06	1901118	10477627	5656412	8.0117e+06	0.174396	0.231158	1.70226
AX3648	Uncharacterized protein	A0A4Q1BBH3_TREME	58556.3	117120	180000	130655	45296.7	39402.3	66695.6	0.025859	0.0478573	0.353912
AX3650	Uracil phosphoribosyltransferase	A0A4Q1B9F0_TREME	23453.1	854358	873895	743039	528958	278115	405333	0.0132535	0.0284188	0.490596
AX3651	Casein kinase II subunit beta (CK II beta)	A0A4V1M327_TREME	30135.6	463509	439209	302019	732651	732614	819398	0.00699583	0.0175384	1.8964
AX3652	ATP-binding protein	A0A4Q1BFQ4_TREME	73448.3	382748	471040	483864	662820	703107	530845	0.0486988	0.0798611	1.41799
AX3653	Spindle pole body component	A0A4Q1B9L5_TREME	93656.5	4410642	3.70929e+06	4243021	5.83555e+06	5.69205e+06	5115474	0.00944307	0.021875	1.3462
AX3654	Asparaginyl-tRNA synthetase (EC 6.1.1.22)	A0A4V1M394_TREME	66782.8	6218417	7.45651e+06	13257745	10337474	9419688	8528869	0.857112	0.881382	1.05025
AX3655	Uncharacterized protein	A0A4Q1BG37_TREME	84187.7	590060	414920	675465	1506273	1.66986e+06	1.63038e+06	0.00077763	0.00332244	2.86026
AX3656	Pre-mRNA-splicing factor CWC24	A0A4Q1BAB1_TREME	36926.9	341569	377837	296013	316211	373216	388723	0.551764	0.609789	1.06178
AX3657	PNPLA domain-containing protein	A0A4Q1B9G8_TREME	95147	2.78583e+06	2.35455e+06	2.12482e+06	1890748	1.6513e+06	1.88189e+06	0.0720014	0.110319	0.746565
AX3658	TATA-box-binding protein	A0A4Q1BUX8_TREME	25393.7	700172	598090	533490	267828	363627	306489	0.011058	0.0246994	0.512047
AX3659	Uncharacterized protein	A0A4Q1BUX4_TREME	67175.8	120549	93663.4	66414.4	2107580	1.73944e+06	1.80725e+06	0.00346189	0.0102394	20.1487
AX3660	DUF775 domain-containing protein	A0A4V1M4X1_TREME	21174.2	897998	1.11945e+06	939381	1.17126e+06	947238	829787	0.981568	0.985691	0.99711
AX3662	BTB domain-containing protein	A0A4Q1BUS5_TREME	33989.6	Filtered	Filtered	Filtered	216883	179607	199666	1e-06	8.12748e-06	#NUM!
AX3663			37405.5	62372.6	Filtered	Filtered	8660397	8788295	9240208	1e-06	8.12748e-06	#NUM!
AX3664	Uncharacterized protein	A0A4Q1BVB4_TREME	37457.9	Filtered	Filtered	Filtered	443344	384457	395169	1e-06	8.12748e-06	#NUM!
AX3668	60S ribosomal protein L12	A0A4V1M3Y6_TREME	14947.2	37138212	38955316	33558016	26546192	29816562	29714264	0.0189027	0.0375306	0.785005
AX3669	Ribosomal protein L15	A0A4Q1BHD9_TREME	26241.5	16580750	21038390	20969910	11317996	10890443	11411278	0.0289236	0.0520915	0.573823
AX3675	Major facilitator protein	A0A4Q1BPH8_TREME	78999.8	581626	541330	461784	1.14225e+06	924679	1.14043e+06	0.00740159	0.0182433	2.0239
AX3676	Uncharacterized protein	A0A4Q1BPV9_TREME	99332.8	599424	511298	1.29669e+06	1.07357e+06	1.34531e+06	889379	0.366288	0.430601	1.3742
AX3677	Uncharacterized protein	A0A4Q1BPK0_TREME	55308.2	42955.2	130167	88626.1	87348.4	95853.8	111534	0.710033	0.754197	1.12603
AX3679	Uncharacterized protein	A0A4V1M3I7_TREME	26382.4	15794.5	Filtered	Filtered	3806792	3592398	3.6139e+06	1e-06	8.12748e-06	#NUM!
AX3680	Uncharacterized protein	A0A4Q1BHD1_TREME	27055.3	Filtered	Filtered	Filtered	2118473	1.78655e+06	2.06835e+06	1e-06	8.12748e-06	#NUM!
AX3681	Uncharacterized protein	A0A4Q1BHD1_TREME	27867.1	Filtered	Filtered	Filtered	1.11663e+06	960204	1.20909e+06	1e-06	8.12748e-06	#NUM!
AX3682	Uncharacterized protein	A0A4Q1BHD1_TREME	27356.2	454771	731560	473086	10441489	9435970	9086143	0.00130971	0.00493764	17.4541
AX3683	Uncharacterized protein	A0A4Q1BHD1_TREME	29806.5	2.24915e+06	2.08047e+06	2.32738e+06	1.83663e+06	2362005	2.42769e+06	0.963849	0.970956	0.995392
AX3684	Amidohydro-rel domain-containing protein	A0A4Q1BHD6_TREME	54663.2	635005	226907	160068	101142352	92997584	99473752	0.000622568	0.00284419	287.299
AX3685	DUF676 domain-containing protein	A0A4Q1BHE4_TREME	52413.9	303156	480251	139335	61760.1	85259.3	244890	0.212149	0.272761	0.424722
AX3686	RING-type domain-containing protein	A0A4Q1BHD8_TREME	77377.8	235154	330396	172119	203708	243763	248102	0.79462	0.827952	0.942934
AX369	Homeobox domain-containing protein	A0A4Q1BI68_TREME	103472	149582	1	Filtered	163378	202216	146470	1e-06	8.12748e-06	#NUM!
AX3691	Cytoplasmic protein	A0A4Q1BGZ9_TREME	39604.9	2.1167e+06	2.06267e+06	2.80872e+06	349177	222391	396539	0.0111968	0.024902	0.138537
AX3693	Cytoplasmic protein	A0A4Q1BLN3_TREME	23225.3	613024	573533	603267	514592	452856	572477	0.123901	0.174064	0.860378
AX3697	Pre-mRNA-splicing factor CWC26	A0A4Q1BLF0_TREME	38210.2	580660	563846	449690	283496	295236	308069	0.0264266	0.0486635	0.556269
AX3698	RING-type domain-containing protein	A0A4Q1BLC9_TREME	87995.5	800481	481036	958679	1.04952e+06	934037	950947	0.237846	0.299947	1.30993
AX370	Epimerase domain-containing protein	A0A4Q1BR20_TREME	31092.3	321948	333025	490914	Filtered	857757	Filtered	1e-06	8.12748e-06	0
AX3703			73329	624214	626056	784653	1.34093e+06	1.29182e+06	1.12576e+06	0.00280462	0.00878434	1.847
AX3704	Uncharacterized protein	A0A4Q1BID6_TREME	40886.9	181167	319255	245501	54792.8	89740.5	37443.2	0.029467	0.0529373	0.243961
AX3705	Topoisomerase I damage affected protein 2	A0A4Q1BAN7_TREME	15184.3	912261	767318	916431	1.42398e+06	1.69157e+06	1.41621e+06	0.0075835	0.0185799	1.74566
AX3706	Coatomer subunit beta'	A0A4V1M3M7_TREME	98994.3	10121927	8.38811e+06	10446437	7734242	7692584	8276915	0.101441	0.146876	0.818599
AX3707	Prolyl-tRNA synthetase (EC 6.1.1.15)	A0A4Q1BIC8_TREME	80852.1	7918245	6984596	8460896	21125410	20416880	21076960	0.00010245	0.000638282	2.68019
AX3710			34267.8	501044	500847	823641	Filtered	Filtered	Filtered	1e-06	8.12748e-06	0
AX3711			15870.1	528593	686880	816843	409320	386960	365675	0.0704776	0.10836	0.571739
AX3713			24005	229417	243476	130645	138579	136621	86398.5	0.139084	0.191554	0.599132
AX3714			18418.8	538858	507037	535564	128420	212010	45995.3	0.0114714	0.0253554	0.244347
AX3716			23449.8	1744362	1.61827e+06	2.05294e+06	2364457	2.40491e+06	2.36621e+06	0.046354	0.0766953	1.3176
AX372	Uncharacterized protein	A0A4Q1BK56_TREME	94502.6	433584	405912	471413	850582	848701	912871	0.000114446	0.000697866	1.99263
AX3721			30392.9	155990	240548	132735	Filtered	Filtered	Filtered	1e-06	8.12748e-06	0
AX3725			68235.2	531003	469004	507699	465575	88548.2	422347	0.272404	0.335438	0.647653
AX373	Uncharacterized protein	A0A4Q1BKG3_TREME	174928	257245	331145	341663	718908	701578	633753	0.000543624	0.00256453	2.20873
AX3740	tRNA (5-methylaminomethyl-2-thiouridylate)-methyltransferase	A0A4Q1BH44_TREME	74134.8	1.13319e+06	1.24535e+06	1.16792e+06	188760	215586	198953	0.000667998	0.00300154	0.170113
AX3741	Translation initiation factor 3 subunit H	A0A4Q1BID1_TREME	41666.5	3.42274e+06	2.68736e+06	3.68368e+06	3400952	3.38496e+06	2866229	0.914803	0.930698	0.985537
AX3747	Zn(2)-C6 fungal-type domain-containing protein	A0A4Q1BW68_TREME	67962.4	73541.4	75925	32529.3	340808	174192	113758	0.154001	0.207968	3.4548
AX3748	Arginase (EC 3.5.3.1)	A0A4Q1B9T7_TREME	42479.1	648939	1.40516e+06	2.56226e+06	4361831	3909176	5617962	0.0151938	0.031622	3.00864
AX375	Glucose repression regulatory protein TUP1	A0A4Q1BK63_TREME	62429.1	3.38548e+06	3.37606e+06	3.78611e+06	3924818	3.88923e+06	3706448	0.126235	0.17671	1.09223
AX3754	50S ribosomal protein L3	A0A4Q1BUR6_TREME	33132.9	1696832	1707476	2081160	780158	852605	789058	0.0127838	0.0276077	0.441498
AX3755	APH domain-containing protein	A0A4Q1BUM9_TREME	35059.2	328709	293804	189294	370461	339599	328588	0.209164	0.269516	1.27943
AX3756	MFS domain-containing protein	A0A4Q1BUM5_TREME	50589.1	313839	160490	414964	202342	213526	85897.8	0.220958	0.281836	0.56423
AX3757	Uncharacterized protein	A0A4Q1BUM3_TREME	62255.7	6.29396e+06	5865530	7.11286e+06	3.95117e+06	4051724	4.11633e+06	0.0213109	0.0411308	0.62884
AX3758	Uncharacterized protein	A0A4Q1BUW0_TREME	153851	104320	42566	48782.2	713060	702661	438558	0.0213075	0.0411308	9.47667
AX3759	Protoplast regeneration and killer toxin resistance protein	A0A4Q1BUM6_TREME	48975.3	485564	457473	505523	833225	818334	705309	0.0106268	0.0240159	1.62704
AX376	Anaphase-promoting complex subunit 6	A0A4Q1BK55_TREME	88171.4	297244	331296	420321	276272	269080	285715	0.18302	0.240588	0.792353
AX3760	Phosphoribosylaminoimidazole carboxylase (EC 4.1.1.21)	A0A4Q1BUV8_TREME	62929.3	3187928	2.86499e+06	2251313	3.39256e+06	3.37563e+06	3.08745e+06	0.190541	0.249106	1.18682
AX3761	Uncharacterized protein	A0A4V1M4W9_TREME	101236	115853	98282.4	100418	117377	171087	130978	0.15186	0.205367	1.33345
AX3762	Tyrosine specific protein phosphatase	A0A4Q1BFV5_TREME	32902.6	255014	313265	199386	266488	331443	492060	0.249974	0.312631	1.41988
AX3763	Histone acetyltransferase type B subunit 2	A0A4Q1BCK0_TREME	48417	3.59218e+06	3.80014e+06	3.64449e+06	2.50368e+06	2.28124e+06	2.04983e+06	0.00286037	0.00892972	0.619268
AX3764	Uncharacterized protein	A0A4Q1BN88_TREME	33835.3	1.0144e+06	1.00983e+06	1.36198e+06	3.56019e+06	3.06102e+06	3.42486e+06	0.000412088	0.00203315	2.96677
AX3765	ATP synthase subunit e, mitochondrial	A0A4Q1BUU2_TREME	10289.7	651028	831633	590390	318407	345441	308227	0.0342603	0.0596942	0.468911
AX3766	Coatomer subunit beta (Beta-coat protein)	A0A4Q1BUK8_TREME	105372	5431314	4243324	8078297	5.52365e+06	6.97591e+06	5075641	0.965332	0.971938	0.989988
AX3767	Mitochondrial chaperone BCS1	A0A4Q1BUX9_TREME	57541.2	358972	569328	549673	487020	531780	311320	0.626532	0.680492	0.899962
AX3769	Ribosome biogenesis protein BRX1	A0A4Q1BUL0_TREME	34424.6	1.98558e+06	1.88425e+06	1.64929e+06	388082	475186	563964	0.00123697	0.00472874	0.258598
AX377	CMGC/SRPK protein kinase	A0A4Q1BK53_TREME	78349.1	732292	486463	611568	933962	874499	1171122	0.0317183	0.056	1.6279
AX3770	Uncharacterized protein	A0A4Q1BUP8_TREME	109571	1.16921e+06	940789	1.07549e+06	764220	826800	867788	0.0508845	0.082736	0.77188
AX3771	Mitochondrial distribution and morphology protein 34	A0A4Q1BUY6_TREME	86076.3	504614	727986	14208.5	Filtered	Filtered	9365.03	1e-06	8.12748e-06	0
AX3772	GRASP55	A0A4V1M4W8_TREME	31082.2	1.18121e+06	825802	2.06191e+06	1.1784e+06	1.51522e+06	1.20196e+06	0.888016	0.908763	0.957398
AX3774	Coiled-coil domain-containing protein 130	A0A4Q1BUY8_TREME	46176.8	79292.5	64231.7	66514.2	894141	591396	657369	0.0195473	0.038557	10.2025
AX3775	GTP-binding protein ypt3	A0A4Q1BUL5_TREME	19979.5	3.51813e+06	3.64375e+06	3.32687e+06	4.0443e+06	3898757	3.67419e+06	0.0607621	0.0960476	1.10759
AX3776	Uncharacterized protein	A0A4Q1BUL9_TREME	68788	1.03031e+06	982282	977413	1.69456e+06	1.75497e+06	1.71481e+06	8.03175e-06	6.14483e-05	1.7272
AX3777	Coiled-coil domain-containing protein 130	A0A4Q1BUY8_TREME	38665.1	136171	145990	142180	330159	236359	355227	0.0435839	0.0728259	2.17218
AX3778	Enoyl reductase	A0A4Q1BUL7_TREME	36335.2	3050549	3049829	3.3132e+06	1.22374e+06	1.28182e+06	1.54168e+06	0.000180183	0.00101561	0.429936
AX3779	Ribosomal	A0A4Q1BUL8_TREME	50077.8	1.19252e+06	1.12926e+06	1.64307e+06	1.3343e+06	1118870	983378	0.432997	0.497007	0.866756
AX378			31834.6	Filtered	48153.7	Filtered	1.46342e+06	1.46646e+06	1.42286e+06	1e-06	8.12748e-06	#NUM!
AX3780	Uncharacterized protein	A0A4Q1BUQ7_TREME	46973.6	672357	590932	1.29145e+06	1.34459e+06	1.5168e+06	1.32533e+06	0.122939	0.173025	1.63881
AX3781	Superoxide dismutase 1 copper chaperone	A0A4Q1BUZ3_TREME	30021.3	6565739	6.343e+06	6.57028e+06	1.08612e+06	1.13582e+06	1258043	2.11037e-06	1.68419e-05	0.178653
AX3783	tRNA-dihydrouridine synthase 2	A0A4Q1BEE5_TREME	53113.9	387870	385638	235946	133138	3.27924e+06	5422656	0.230813	0.292751	8.75229
AX3784	DNA primase (EC 2.7.7.-)	A0A4Q1BUL1_TREME	48883.6	154402	193250	93536.3	38490.8	9535.66	5587.56	0.0350893	0.0608285	0.121522
AX3785	VWFA domain-containing protein	A0A4V1M329_TREME	88980	807947	668840	1.06993e+06	1.42871e+06	1292659	1.19816e+06	0.0387804	0.0660694	1.53905
AX3787	Uncharacterized protein	A0A4Q1BUK4_TREME	35586.8	493504	622921	530961	272393	189337	190718	0.0031156	0.00945669	0.39605
AX3788	Velvet domain-containing protein	A0A4Q1BL91_TREME	60550.8	2011268	1.86999e+06	2.20361e+06	1.03072e+06	988167	941506	0.00567323	0.0149738	0.486518
AX3789	Protein arginine N-methyltransferase 3	A0A4Q1BUK2_TREME	65533.2	683124	670211	645730	515619	595821	583639	0.0396386	0.0673515	0.847936
AX379			26502.6	Filtered	Filtered	Filtered	9584681	9295122	12905319	1e-06	8.12748e-06	#NUM!
AX3790	Uncharacterized protein	A0A4Q1BUN9_TREME	56075.1	307266	310948	241414	700704	327999	752595	0.145042	0.198013	2.07217
AX3791	Solute carrier family 25 (Mitochondrial citrate transporter), member 1	A0A4Q1BUX7_TREME	36432.2	374826	398642	175854	288666	138450	92759.8	0.197773	0.256805	0.547628
AX3792	Rab family protein	A0A4V1M4W7_TREME	25931.2	58402.2	42255.1	24073.5	185732	229049	156094	0.00935048	0.0217219	4.57686
AX3793	Peptidylprolyl isomerase (EC 5.2.1.8)	A0A4Q1BFQ9_TREME	15407.9	3.1632e+06	3.36282e+06	3.48796e+06	8347345	8232112	8387878	2.65399e-05	0.000189883	2.49325
AX3794	DUF3074 domain-containing protein	A0A4Q1B9N1_TREME	37391	4159056	4.07001e+06	4665455	1.79779e+06	1.76526e+06	1.84076e+06	0.00496595	0.0136012	0.419078
AX3795	Uncharacterized protein	A0A4Q1BFV9_TREME	34387.1	1	48766	41368.2	374979	454995	483758	0.0066063	0.0167212	9.71685
AX3797	Glycine-rich RNA binding protein	A0A4Q1BFR4_TREME	19512.2	948791	344373	908336	1.09253e+06	2097260	917156	0.222667	0.283548	1.86552
AX3798	Uncharacterized protein	A0A4V1M331_TREME	40246.6	499792	Filtered	193536	Filtered	Filtered	Filtered	1e-06	8.12748e-06	0
AX3799	Uncharacterized protein	A0A4V1M331_TREME	23500.4	38546344	39626728	36950308	36663680	34353660	36508076	0.0733449	0.112116	0.934002
AX3800	Ribosomal RNA-processing protein 36	A0A4Q1B9I5_TREME	44217	1219425	2.61705e+06	1.27007e+06	373833	788610	518473	0.122233	0.172243	0.329168
AX3801	SWIB domain-containing protein	A0A4Q1B9I7_TREME	55574.4	2071180	1.97758e+06	1.76834e+06	848214	844797	941851	0.00339586	0.0101071	0.452951
AX3802	GOLD domain-containing protein	A0A4Q1BBK1_TREME	23883.2	594000	604346	746509	1098246	1.10697e+06	1.33363e+06	0.00708684	0.0176955	1.81959
AX3803	Golgi SNAP receptor complex member 1	A0A4Q1BCC0_TREME	26553.7	1.16574e+06	1430643	752495	867589	1.09344e+06	887323	0.485349	0.54703	0.850539
AX3804	Methionine aminopeptidase 2 (MAP 2) (MetAP 2) (EC 3.4.11.18) (Peptidase M)	A0A4Q1BEE0_TREME	48321.5	859734	840092	890338	1.76818e+06	1.71047e+06	1.66756e+06	0.000137307	0.000808067	1.98683
AX3805	Uncharacterized protein	A0A4Q1BED5_TREME	12538.8	260594	340130	485149	Filtered	Filtered	Filtered	1e-06	8.12748e-06	0
AX3806	Uncharacterized protein	A0A4Q1BCB2_TREME	141733	3.02239e+06	3642984	4.34488e+06	363433	226843	230812	0.0115629	0.0255283	0.0745749
AX3811	1,3-beta-glucan synthase (EC 2.4.1.34)	A0A4Q1BE29_TREME	232894	2.5869e+06	2.53746e+06	2.28624e+06	6913248	6704697	6426144	4.96523e-05	0.000338309	2.70478
AX3812	Solute carrier family 25 (Mitochondrial carnitine/acylcarnitine transporter), member 20/29	A0A4Q1BB31_TREME	34883.5	1.28253e+06	1472147	1.21707e+06	1.29481e+06	1109565	1.30475e+06	0.467428	0.529222	0.933876
AX3817	acidPPc domain-containing protein	A0A4Q1BUG0_TREME	40165.9	451022	436887	584695	88879	89812.5	186304	0.00444925	0.012533	0.247857
AX3818	EHN domain-containing protein	A0A4Q1BM73_TREME	46415.7	7397755	9410761	7.14798e+06	83336.7	98893.2	29901.3	0.00803989	0.0194356	0.00885485
AX3820	Amine oxidase (EC 1.4.3.-)	A0A4Q1BFR9_TREME	92226.6	319711	35971.5	1	103221	130261	110840	0.522673	0.581897	0.645373
AX3823	Uncharacterized protein	A0A4Q1BDD7_TREME	83167.5	153101	164877	96143.4	136360	90363.5	126794	0.481881	0.54358	0.853655
AX3845	Uncharacterized protein	A0A4Q1BX64_TREME	32207.9	1.0962e+06	1.23188e+06	1.12179e+06	628354	240687	226660	0.0192842	0.0381562	0.317606
AX385	O-methyltransferase	A0A4Q1BIJ3_TREME	24476	43361.4	123591	78789.3	26159.8	56626	83342.1	0.410183	0.475001	0.676025
AX3851			57359.4	Filtered	Filtered	Filtered	133954	128834	136048	1e-06	8.12748e-06	#NUM!
AX3852			50360.1	Filtered	22859	1545.43	155026	183545	255513	0.0212857	0.0411308	16.2289
AX3853			57575.2	409157	286261	356205	248623	199363	282726	0.0762415	0.115673	0.694843
AX3854			38399.1	2.04833e+06	1.74074e+06	763234	723432	868353	771202	0.198141	0.257057	0.519076
AX386			25090.2	Filtered	Filtered	Filtered	459036	792921	474914	1e-06	8.12748e-06	#NUM!
AX3865	VWFA domain-containing protein	A0A4V1M4L1_TREME	50912.4	11830954	11255223	12884069	36743640	35354392	32062272	0.00161931	0.00582909	2.89574
AX3866			50104	147492	64703.6	154639	72449.6	Filtered	Filtered	1e-06	8.12748e-06	0
AX3876	Uncharacterized protein	A0A4Q1BPG0_TREME	43207.6	554348	476331	509688	282536	242568	431746	0.0626976	0.098537	0.621184
AX3878			108737	2.88275e+06	4051004	1.54166e+06	3.43876e+06	761138	1.92738e+06	0.498176	0.558525	0.722947
AX3879	Abhydrolase	A0A4Q1BR53_TREME	38306.5	251962	198536	221274	19949.1	1	7336.2	0.00372046	0.0108641	0.0609253
AX388			10617.1	Filtered	Filtered	Filtered	250274	445476	364142	1e-06	8.12748e-06	#NUM!
AX3884	Mac domain-containing protein	A0A4Q1BKG8_TREME	22597	266020	220857	570053	753811	820144	688528	0.0543874	0.0876369	2.14062
AX3887	Dihydroxy-acid dehydratase	A0A4V1M3D6_TREME	63104.4	1.14204e+06	291923	374002	1	Filtered	51926.2	1e-06	8.12748e-06	0
AX3889			38817.7	832485	965187	975659	852721	700116	846495	0.142265	0.195198	0.865145
AX389	Glucose and ribitol dehydrogenase	A0A4Q1BQG6_TREME	33312	231764	240114	189392	48615.8	26895.4	108506	0.00850275	0.0203033	0.278278
AX3900	MFS domain-containing protein	A0A4Q1BQP7_TREME	49856.2	11945111	12321001	16082521	12120002	11670777	8875665	0.212399	0.272895	0.809605
AX3911	Peroxidase (EC 1.11.1.-)	A0A4Q1BQN5_TREME	81363.1	7324860	6768691	6780949	2048475	2.10189e+06	2173624	0.000990701	0.00398715	0.302953
AX3913	Mac domain-containing protein	A0A4Q1BKG8_TREME	22742.3	139772	171767	168622	Filtered	Filtered	Filtered	1e-06	8.12748e-06	0
AX3918	Abhydrolase	A0A4Q1BL64_TREME	36733.9	976208	889807	957820	1.01371e+06	851992	851211	0.602476	0.658478	0.962135
AX3923			25972.4	3.8539e+06	2961575	1.92133e+06	452292	420720	499700	0.0479342	0.078855	0.157118
AX3924	Uroporphyrinogen decarboxylase (EC 4.1.1.37)	A0A4Q1BDP3_TREME	42141.8	3.98984e+06	4223393	3887586	4457020	3844974	951893	0.472436	0.534155	0.764732
AX3925	Uncharacterized protein	A0A4Q1BEZ3_TREME	16305	2.29912e+06	2443391	3.24383e+06	1.04926e+06	1.34361e+06	1.90252e+06	0.0345053	0.0599793	0.537843
AX3926	Mannose-6-phosphate isomerase (EC 5.3.1.8)	A0A4Q1BHW2_TREME	47201.1	3.828e+06	4.11799e+06	4349730	3.82466e+06	3657024	3.68286e+06	0.116123	0.164378	0.908003
AX3927	Short-chain dehydrogenase	A0A4V1M389_TREME	17129.5	3.9575e+06	4.5481e+06	3454309	5507115	5632643	5907547	0.0223716	0.042761	1.42537
AX3928			90092.6	3.05771e+06	3215230	1.18306e+06	1.02195e+06	1.11872e+06	878091	0.150024	0.203316	0.404876
AX393	Rab-GAP TBC domain-containing protein	A0A4Q1BQH0_TREME	121503	258914	224915	233938	369326	316096	435671	0.0501987	0.0818296	1.56192
AX3937			39673.7	136164976	139121936	171954816	138451840	141107648	144389744	0.558903	0.616846	0.94792
AX3938	Rab-GAP TBC domain-containing protein	A0A4Q1BQV4_TREME	74769.9	468619	447123	511293	541189	500770	572366	0.0919525	0.135357	1.13125
AX3939	Peroxisomal membrane protein PEX16	A0A4Q1BQK6_TREME	43941.9	176959	145476	162402	5495194	156593	4.04805e+06	0.194152	0.252847	20.0063
AX3940	UBX domain-containing protein	A0A4Q1BQK0_TREME	32824.2	1.0749e+06	1.01485e+06	1.00794e+06	3.75544e+06	3.6747e+06	3.93705e+06	0.000363337	0.00183362	3.66958
AX3941	3-hydroxyacyl-[acyl-carrier-protein] dehydratase (EC 1.3.1.9) (EC 2.3.1.38) (EC 2.3.1.39) (EC 3.1.2.14) (EC 4.2.1.59) (Enoyl-[acyl-carrier-protein] reductase [NADH]) (S-acyl fatty acid synthase thioesterase) ([Acyl-carrier-protein] acetyltransferase) ([Acyl-carrier-protein] malonyltransferase)	A0A4Q1BQJ5_TREME	275338	16984904	15466519	16824018	6668281	6.75893e+06	6.97477e+06	0.00187005	0.00647312	0.41404
AX3942	Uncharacterized protein	A0A4Q1BQP8_TREME	157361	22211080	21220376	17352786	6.14477e+06	7.60355e+06	6783278	0.00795875	0.0192878	0.337778
AX3944	Uncharacterized protein	A0A4Q1BQJ4_TREME	67050.9	1108297	813021	1.57122e+06	915152	550808	1.17215e+06	0.381905	0.446398	0.755356
AX3945	Uncharacterized protein	A0A4V1M4F7_TREME	30751	374068	240044	446351	393853	484299	124551	0.887361	0.908255	0.945533
AX3946	Nucleosome assembly protein 1-like 1	A0A4Q1BQJ7_TREME	45811.2	11607194	12215133	12556644	22485516	22825964	22519772	0.000150365	0.000865734	1.86457
AX3947	Hemerythrin domain-containing protein	A0A4Q1BQJ3_TREME	21520.2	616926	579568	465310	179294	371916	689686	0.450184	0.513346	0.746716
AX3948	Arp2/3 complex 34 kDa subunit	A0A4Q1BQN6_TREME	36955	4.46343e+06	4.0846e+06	4380316	4.40638e+06	4434379	4.59671e+06	0.280395	0.343563	1.03938
AX395	Nucleolar protein 16	A0A4Q1BQH3_TREME	23970	762522	718700	717669	375420	306247	320862	0.000203847	0.00112577	0.455925
AX3950	Uncharacterized protein	A0A4Q1BQT5_TREME	150236	636022	934000	982514	2.4776e+06	2414806	2.42516e+06	0.0036799	0.0107512	2.86678
AX3951	Uncharacterized protein	A0A4Q1BQN4_TREME	65918.2	63474.9	62492.4	76780	409118	318734	397381	0.00720536	0.017898	5.54993
AX3952	TLC domain-containing protein	A0A4Q1BQP3_TREME	50311.5	1.28908e+06	1.60425e+06	992691	833246	524547	954062	0.0784682	0.118394	0.594916
AX3953	(2E,6E)-farnesyl diphosphate synthase (EC 2.5.1.1) (EC 2.5.1.10) (Dimethylallyltranstransferase) (Farnesyl diphosphate synthase)	A0A4Q1BQP2_TREME	41076.9	2817661	2181282	3.97144e+06	4448109	4083732	3.90351e+06	0.148176	0.201239	1.38627
AX3955	Uncharacterized protein	A0A4Q1BQL3_TREME	75534.7	3.41361e+06	3491845	4070788	2.41619e+06	2509340	2.34536e+06	0.0222502	0.0426233	0.662421
AX3957	TPT domain-containing protein	A0A4Q1BQK9_TREME	37425.5	446490	705322	572074	959857	459834	308590	0.996554	0.998817	1.00255
AX3958	L51	A0A4Q1BQK8_TREME	14370.5	860605	1.06871e+06	745512	265964	182750	191941	0.0137522	0.0292152	0.239513
AX396	Uncharacterized protein	A0A4Q1BQI3_TREME	197725	1.05241e+06	1.1672e+06	1076506	5644277	5.42119e+06	5244322	0.000273899	0.00144851	4.94819
AX3960	TATA-binding protein-associated factor	A0A4Q1BQW1_TREME	207767	561709	522135	514941	85960.6	97799	96520	0.000571679	0.00265826	0.175308
AX3961	Uncharacterized protein	A0A4Q1BQK4_TREME	35438.7	655110	512099	565527	1.85664e+06	1.87971e+06	2.01046e+06	3.43355e-05	0.000242036	3.31661
AX3964	Exosome complex component CSL4	A0A4Q1BQQ6_TREME	20384.5	720910	542976	533038	642003	342489	355200	0.270139	0.332917	0.745548
AX3965	DNA mismatch repair protein MLH1	A0A4Q1BQL0_TREME	82851.1	145367	128405	136914	25626.5	18855.9	46111.1	0.00102495	0.00409076	0.220591
AX3968	CBFD	A0A4V1M4G0_TREME	20535.9	1.32302e+06	1.33493e+06	1.10587e+06	1340255	1.34635e+06	1.48327e+06	0.19958	0.258683	1.10788
AX3969	CCR4-NOT complex subunit CAF16	A0A4Q1B8C5_TREME	32578.2	223596	298817	112555	297754	268452	292101	0.303742	0.367075	1.35173
AX397	ER-derived vesicles protein ERV14	A0A4Q1BQI2_TREME	14207	420597	283718	256155	Filtered	186243	Filtered	1e-06	8.12748e-06	0
AX3972	Uncharacterized protein	A0A4Q1BDP8_TREME	34769.8	978168	798753	318047	55125.7	216430	314335	0.11155	0.158906	0.279665
AX3973	Acetoacetate-CoA ligase	A0A4Q1B8D4_TREME	76382.9	980612	1.64259e+06	956564	1.02924e+06	1291095	1.4093e+06	0.855233	0.88008	1.04187
AX3974	Uncharacterized protein	A0A4Q1BVF3_TREME	124967	360553	Filtered	448647	439429	441293	462720	0.227855	0.289382	1.10681
AX3975	Uncharacterized protein	A0A4Q1BQL6_TREME	56957.6	Filtered	Filtered	Filtered	492014	451444	249139	1e-06	8.12748e-06	#NUM!
AX3977	J domain-containing protein	A0A4Q1BQM9_TREME	68308.1	267176	289370	249808	131791	132521	136172	0.00642142	0.0163906	0.49666
AX3978	Uncharacterized protein	A0A4Q1BQK5_TREME	151335	506242	453555	419810	371523	366511	448590	0.15531	0.20944	0.860118
AX3979	Uncharacterized protein	A0A4V1M4F8_TREME	27985.1	1.14425e+06	1145781	997916	592840	336274	408217	0.00355192	0.0104518	0.406737
AX398	Uncharacterized protein	A0A4Q1BQH4_TREME	37400.8	1.73243e+06	1.45397e+06	1.95484e+06	1.04862e+06	1.19983e+06	1.10575e+06	0.0454247	0.0753969	0.652411
AX3980	Triosephosphate isomerase (EC 5.3.1.1)	A0A4Q1BQK3_TREME	26864.6	29818154	30165110	26882820	41430072	45670624	43944512	0.00091101	0.00375616	1.50859
AX3983	LsmAD domain-containing protein	A0A4Q1BQL4_TREME	84667.5	1.93606e+06	1.81732e+06	2.34357e+06	2.99134e+06	3.03865e+06	3067199	0.0227145	0.0432434	1.49209
AX3986	Aspartate carbamoyltransferase (EC 2.1.3.2) (EC 6.3.5.5)	A0A4V1M2Y6_TREME	256432	6663623	5971857	17271992	4.01787e+06	7.40684e+06	8829758	0.480581	0.542402	0.677238
AX3987	DASH complex subunit DAD1 (Outer kinetochore protein DAD1)	A0A4Q1BFE6_TREME	11375.7	86804.2	26499.9	Filtered	Filtered	Filtered	Filtered	1e-06	8.12748e-06	0
AX3988	Hydrolase	A0A4Q1B8L5_TREME	48021.7	4.14153e+06	3.98798e+06	4036856	7342560	7.15466e+06	7.05326e+06	5.55682e-05	0.000374237	1.77132
AX3989	Elongator complex protein 5	A0A4Q1BFN0_TREME	37574.8	896891	965948	844944	625189	612230	280770	0.0610997	0.0964484	0.560676
AX399	Di-and tripeptidase	A0A4Q1BQT6_TREME	106061	459597	525248	703064	662894	552961	561258	0.744413	0.783751	1.05285
AX3990	Arf-GAP domain-containing protein	A0A4Q1BBG2_TREME	42137.2	771081	815860	992641	1.4217e+06	1.46811e+06	1.44721e+06	0.010588	0.0239431	1.68129
AX3992	Aspartate carbamoyltransferase (EC 2.1.3.2) (EC 6.3.5.5)	A0A4V1M2Y6_TREME	60229.7	370328	340922	430295	1.34624e+06	1.30433e+06	1228536	5.11604e-05	0.000347406	3.39812
AX3994	Wiskott-Aldrich syndrome protein	A0A4Q1BK39_TREME	46917.9	1.63497e+06	1.41563e+06	2.01657e+06	1.43782e+06	1.64392e+06	1.17558e+06	0.294327	0.357883	0.840177
AX3996	DNA-directed RNA polymerase III subunit RPC3 (RNA polymerase III subunit C3)	A0A4Q1BK43_TREME	61867.1	161342	118513	321578	849205	257509	390313	0.231767	0.293636	2.4891
AX3997	Chitobiosyldiphosphodolichol beta-mannosyltransferase (EC 2.4.1.142)	A0A4Q1BK37_TREME	55275	94877	84660.5	169444	112127	135026	46586.3	0.655683	0.705212	0.841706
AX3998	Uncharacterized protein	A0A4V1M3U8_TREME	39265.9	958540	929716	881076	332507	403916	614551	0.0242616	0.0455987	0.487834
AX3999	alpha-1,2-Mannosidase (EC 3.2.1.-)	A0A4Q1BKA4_TREME	67868.7	1.31732e+06	1.2332e+06	1.29903e+06	1991147	1.73615e+06	1.951e+06	0.010545	0.0238876	1.47506
AX4	Uncharacterized protein	A0A4Q1BSP7_TREME	39146.2	156148	152977	761298	70712	28444.3	235152	0.348526	0.413704	0.312314
AX4000	Cytoplasmic protein	A0A4Q1BK73_TREME	90348.4	2.17308e+06	1.55554e+06	2.02341e+06	5923407	6.03942e+06	6.23642e+06	0.000327383	0.00168025	3.16396
AX4001	Cytoplasmic protein	A0A4Q1BK73_TREME	38688.3	1.16702e+06	1.09003e+06	1.06193e+06	3582846	3.4775e+06	3.81833e+06	0.000676949	0.00302754	3.27771
AX4002	Uncharacterized protein	A0A4Q1BK50_TREME	33067.6	1.22604e+06	1.2775e+06	1.01856e+06	1.36828e+06	802081	1.11804e+06	0.727014	0.769385	0.933648
AX4004	Uncharacterized protein	A0A4V1M3P9_TREME	41880.8	525940	645134	571797	242021	373916	316826	0.00653605	0.0165946	0.535188
AX4005	FCP1 homology domain-containing protein	A0A4Q1BIY5_TREME	51558.7	541267	544543	576274	286786	316945	235217	0.0024164	0.00785124	0.504757
AX4007	Cytoplasmic protein	A0A4Q1BJ14_TREME	37793.8	16761715	15680908	21059856	35676416	39939356	39506880	0.000759024	0.00326238	2.15173
AX4008	Ubiquitin-40S ribosomal protein S27a	A0A4Q1BIX0_TREME	18098.2	55603356	53482440	58827476	73222984	72205104	65243732	0.0133008	0.0284882	1.25465
AX4009	TMEM135	A0A4Q1BJ54_TREME	77546.6	885381	685435	1.06919e+06	929701	738461	1.03313e+06	0.894049	0.913308	1.02321
AX401	Chlorophyll synthesis pathway protein BchC	A0A4Q1BM89_TREME	40866.1	374454	259717	336982	157999	150348	167720	0.0369388	0.0634405	0.490209
AX4010	Solute carrier family 38 (Sodium-coupled neutral amino acid transporter), member 11	A0A4Q1BTZ3_TREME	51294.9	194386	156498	124395	892435	868266	734804	0.0018559	0.00645185	5.2506
AX4011	DAGKc domain-containing protein	A0A4Q1BU67_TREME	60833.7	1.07532e+06	1.01543e+06	970185	953512	1.14852e+06	972429	1	1	1.00442
AX4012	Uncharacterized protein	A0A4Q1BTZ7_TREME	37514.6	152704	169416	158419	118951	194884	55648.7	0.455421	0.518206	0.768897
AX4013	1-phosphatidylinositol-3-phosphate 5-kinase (EC 2.7.1.150)	A0A4Q1BJ02_TREME	271968	27756.4	51051.2	21227	293561	244429	256104	0.000542938	0.0025641	7.93819
AX4014	High-affinity cell membrane calcium channel	A0A4Q1BIV2_TREME	229563	51227.5	9963.68	12690.6	37332.8	189033	184215	0.144891	0.197855	5.55726
AX4015	Riboflavin synthase, alpha subunit	A0A4V1M451_TREME	23853.2	3.13916e+06	3585795	4179073	3.1103e+06	2.79792e+06	3.61186e+06	0.299683	0.363011	0.87308
AX4017	Uncharacterized protein	A0A4Q1BU98_TREME	73535.6	266395	554831	201050	2.09074e+06	2.26335e+06	2.09102e+06	0.000636518	0.0028918	6.30468
AX4018	UBC core domain-containing protein	A0A4Q1BU39_TREME	15436.3	4.8309e+06	4014842	5874055	5165606	5.08891e+06	7745533	0.358807	0.423905	1.22285
AX4019	Beta	A0A4Q1BU44_TREME	68734.4	466050	386705	335437	47581.2	190756	24391.9	0.0108473	0.0243418	0.221117
AX4020	Uncharacterized protein	A0A4Q1BU70_TREME	229144	3.9963e+06	4.23649e+06	3.99836e+06	5275618	4785653	5328548	0.0138489	0.0293879	1.25825
AX4022	40S ribosomal protein S17-B	A0A4Q1BTX6_TREME	16069.5	26156166	23597408	26210954	18554234	18370392	18350926	0.0148493	0.0311196	0.72765
AX4023	Aspartyl aminopeptidase	A0A4Q1BTX8_TREME	54480.6	1.98209e+06	1.80152e+06	1.69198e+06	4.12692e+06	3.71778e+06	5344043	0.0311388	0.0551975	2.40864
AX4024	H/ACA ribonucleoprotein complex subunit CBF5	A0A4Q1BU90_TREME	54768	6.37234e+06	6.02818e+06	6179781	2.98862e+06	2892749	3.06629e+06	0.000102978	0.000640184	0.481567
AX4026			25329.8	249141	510840	263007	2.91435e+06	1.48434e+06	1.43166e+06	0.0770365	0.116663	5.69933
AX4028			8560.76	Filtered	25860.7	Filtered	212562	227028	188464	1e-06	8.12748e-06	#NUM!
AX4034			16014.2	178670	302923	226879	499586	498836	507727	0.0174966	0.0354747	2.12591
AX4036	Glycerol kinase (EC 2.7.1.30)	A0A4Q1BU61_TREME	72934.2	1.45388e+06	1511831	2912193	650922	633302	839048	0.116926	0.165292	0.36123
[truncated: 3,689 more rows]
