# Supplementary material for: Study of Dimorphism Transition Mechanism of Tremella fuciformis Based on Comparative Proteomics
Source: J Fungi (Basel). 2022 Feb 28;8(3):242. doi: 10.3390/jof8030242 (PMC8955754; doi:10.3390/jof8030242)
Supplement: Supplementary file 1 [file jof-08-00242-s001.zip › Table S2.xlsx]

## Sheet: Down-regulated
Table S2 The DEPs of DM vs FBMds.
Major Protein	Protein name	FBMds1 Intensity	FBMds2 Intensity	FBMds3 Intensity	DM1 Intensity	DM2 Intensity	DM3 Intensity	P.adj	Fold Change Ratio
AX10006	WW domain-containing protein	414944	486450	485859	Filtered	Filtered	97254.4	8.12748e-06	0
AX10043	Uncharacterized protein	311161	448603	433603	Filtered	1	Filtered	8.12748e-06	0
AX10045		406513	467453	207956	107282	Filtered	1	8.12748e-06	0
AX10050	Uncharacterized protein	173767	167587	166539	81474.7	Filtered	Filtered	8.12748e-06	0
AX10089		334407	286194	402150	1	Filtered	Filtered	8.12748e-06	0
AX10090		199015	172108	303963	1	1	Filtered	8.12748e-06	0
AX10130	Adenine DNA glycosylase (EC 3.2.2.31)	133343	129652	41755.5	Filtered	Filtered	Filtered	8.12748e-06	0
AX10145	2-Hacid	Filtered	67483.9	13454.7	Filtered	Filtered	Filtered	8.12748e-06	0
AX1016	Uncharacterized protein	345748	245504	622932	Filtered	Filtered	Filtered	8.12748e-06	0
AX102	Uncharacterized protein	101268	85341.5	186180	Filtered	1	Filtered	8.12748e-06	0
AX10201		438354	190748	509830	Filtered	237482	Filtered	8.12748e-06	0
AX10263	Uncharacterized protein	1466687	1.47062e+06	1.53283e+06	51722.3	Filtered	Filtered	8.12748e-06	0
AX10323		582463	501106	527436	Filtered	Filtered	Filtered	8.12748e-06	0
AX10335	Epimerase domain-containing protein	322819	331351	264597	Filtered	Filtered	Filtered	8.12748e-06	0
AX10336		459089	546131	388788	Filtered	16781.4	Filtered	8.12748e-06	0
AX10339		140469	145691	130377	Filtered	Filtered	Filtered	8.12748e-06	0
AX1036	Uncharacterized protein	86865.2	92416.4	95368.8	28082.9	Filtered	Filtered	8.12748e-06	0
AX1190	Uncharacterized protein	401898	452820	629735	28586.6	Filtered	Filtered	8.12748e-06	0
AX1191	Glycerate-and formate-dehydrogenase	184893	255411	302311	Filtered	Filtered	Filtered	8.12748e-06	0
AX1221	Anaphase-promoting complex subunit 2	6254.87	16567.5	290.827	538.721	Filtered	Filtered	8.12748e-06	0
AX1231		579613	523753	686468	Filtered	Filtered	Filtered	8.12748e-06	0
AX1332	DNA polymerase kappa	71473.8	23026.2	60271.4	1	Filtered	Filtered	8.12748e-06	0
AX1368	Glyco	638684	623323	Filtered	Filtered	Filtered	Filtered	8.12748e-06	0
AX1398	Alpha-glucosidase	1007519	1.23481e+06	731655	57071.3	Filtered	Filtered	8.12748e-06	0
AX1431	Zn(2)-C6 fungal-type domain-containing protein	132412	148202	145907	Filtered	Filtered	Filtered	8.12748e-06	0
AX1435	DAO domain-containing protein	727030	855543	823633	Filtered	Filtered	Filtered	8.12748e-06	0
AX1461	Uncharacterized protein	273159	438723	308136	Filtered	Filtered	Filtered	8.12748e-06	0
AX1504	Uncharacterized protein	741039	1.49653e+06	682837	1.01133e+06	Filtered	Filtered	8.12748e-06	0
AX1634	Uncharacterized protein	228026	367049	275093	Filtered	Filtered	Filtered	8.12748e-06	0
AX1636	Fe2OG dioxygenase domain-containing protein	1.02949e+06	885443	758999	Filtered	Filtered	Filtered	8.12748e-06	0
AX1644		327114	456731	318318	532001	Filtered	Filtered	8.12748e-06	0
AX1666	Uncharacterized protein	128366	122529	135954	Filtered	Filtered	Filtered	8.12748e-06	0
AX1674	Ribonuclease P protein component	109969	120847	218649	Filtered	1	Filtered	8.12748e-06	0
AX171	Uncharacterized protein	500420	385603	337127	Filtered	Filtered	Filtered	8.12748e-06	0
AX174	Uncharacterized protein	307357	448932	157941	Filtered	Filtered	62597	8.12748e-06	0
AX1746	Uncharacterized protein	226044	521651	974984	Filtered	Filtered	Filtered	8.12748e-06	0
AX1777	Protein-lysine N-methyltransferase EFM4 (EC 2.1.1.-) (Elongation factor methyltransferase 4)	417977	448057	510781	Filtered	Filtered	Filtered	8.12748e-06	0
AX1816		86445.3	15197.9	98998.7	Filtered	Filtered	1	8.12748e-06	0
AX1822	Uncharacterized protein	Filtered	161444	149386	Filtered	Filtered	Filtered	8.12748e-06	0
AX1881	Uncharacterized protein	28276.3	23173.4	53915.2	Filtered	Filtered	Filtered	8.12748e-06	0
AX202	MFS domain-containing protein	41087.4	55764.3	15005.2	Filtered	Filtered	Filtered	8.12748e-06	0
AX2029	Uncharacterized protein	340174	353498	333359	Filtered	26933.3	Filtered	8.12748e-06	0
AX2047	AP-3 complex subunit sigma	788665	414715	148075	Filtered	29719.3	Filtered	8.12748e-06	0
AX2145	D-3-phosphoglycerate dehydrogenase	401678	456951	431412	Filtered	27790.4	Filtered	8.12748e-06	0
AX2281		380461	372354	1.37007e+06	Filtered	Filtered	26743.2	8.12748e-06	0
AX2284	Epimerase domain-containing protein	190919	234849	233821	Filtered	Filtered	Filtered	8.12748e-06	0
AX2285	Fungal	595144	661113	470672	1	1	1	8.12748e-06	0
AX2286	Fe2OG dioxygenase domain-containing protein	423625	483685	490330	Filtered	53789.7	Filtered	8.12748e-06	0
AX2293		757448	784281	661990	Filtered	Filtered	Filtered	8.12748e-06	0
AX2309		126976	223528	126162	Filtered	Filtered	Filtered	8.12748e-06	0
AX2348	Glyco	68975.3	21743.8	42412.6	Filtered	Filtered	Filtered	8.12748e-06	0
AX2358	Uncharacterized protein	95560.4	119917	151678	Filtered	Filtered	Filtered	8.12748e-06	0
AX238	GTP cyclohydrolase II	243514	201900	278424	23312.5	1	Filtered	8.12748e-06	0
AX2426	MFS domain-containing protein	8452.67	18565	105063	Filtered	Filtered	Filtered	8.12748e-06	0
AX2440		355009	379308	484520	Filtered	Filtered	Filtered	8.12748e-06	0
AX245	Uncharacterized protein	102430	166811	89414.8	Filtered	Filtered	Filtered	8.12748e-06	0
AX2462		866668	1.05023e+06	1.00299e+06	1	Filtered	1	8.12748e-06	0
AX2463		2.60578e+06	3.35112e+06	2.82739e+06	Filtered	Filtered	Filtered	8.12748e-06	0
AX258	Uncharacterized protein	249440	192488	294829	Filtered	Filtered	16661.1	8.12748e-06	0
AX2608	AB hydrolase-1 domain-containing protein	2.14404e+06	2.42556e+06	2188133	Filtered	24148.3	Filtered	8.12748e-06	0
AX2622	Uncharacterized protein	737466	693991	656791	1	5295605	1	8.12748e-06	0
AX2626	Uncharacterized protein	1.42821e+06	1.29914e+06	1454603	32340.2	Filtered	1	8.12748e-06	0
AX2651	Chitin synthase (EC 2.4.1.16)	202235	461329	99649.4	Filtered	Filtered	Filtered	8.12748e-06	0
AX2655		176692	238623	183796	Filtered	Filtered	Filtered	8.12748e-06	0
AX2659		152857	124489	120379	Filtered	Filtered	Filtered	8.12748e-06	0
AX2685	Uncharacterized protein	92288.3	67135.2	50991.1	Filtered	1	1	8.12748e-06	0
AX2730	Uncharacterized protein	51262.5	36147	45622.1	8329.7	Filtered	Filtered	8.12748e-06	0
AX2769	Uncharacterized protein	150630	87123.5	158600	35887.7	Filtered	Filtered	8.12748e-06	0
AX2794	Uncharacterized protein	39978.5	68775.7	45605.4	210618	Filtered	Filtered	8.12748e-06	0
AX2841	Uncharacterized protein	109628	206177	184898	Filtered	Filtered	Filtered	8.12748e-06	0
AX2966	Uncharacterized protein	611880	592070	1.26126e+06	Filtered	Filtered	Filtered	8.12748e-06	0
AX2972		739968	861652	770403	Filtered	Filtered	Filtered	8.12748e-06	0
AX2982		1.06877e+06	860174	1.07464e+06	Filtered	Filtered	Filtered	8.12748e-06	0
AX2998		147430	50321.8	Filtered	Filtered	1	Filtered	8.12748e-06	0
AX304	Epimerase domain-containing protein	66416.4	Filtered	122075	Filtered	Filtered	Filtered	8.12748e-06	0
AX3074	Uncharacterized protein	816098	902334	876283	21594.7	1	Filtered	8.12748e-06	0
AX3080		290246	417782	300181	Filtered	Filtered	80630.1	8.12748e-06	0
AX3172		Filtered	286835	228992	Filtered	Filtered	Filtered	8.12748e-06	0
AX3173		2.67279e+06	2.84983e+06	4978978	Filtered	Filtered	Filtered	8.12748e-06	0
AX3185	GFO	9528.7	13161.2	41241.7	1	Filtered	1	8.12748e-06	0
AX3193		1.1078e+06	1.14524e+06	1.00982e+06	Filtered	2327903	1	8.12748e-06	0
AX3204	Mac domain-containing protein	930688	1.03465e+06	995205	Filtered	1	1	8.12748e-06	0
AX3212	Alcohol dehydrogenase (NADP+)	1.1564e+06	1.07986e+06	1.30652e+06	Filtered	25342.2	Filtered	8.12748e-06	0
AX3213	Zn(2)-C6 fungal-type domain-containing protein	1.03397e+06	880716	395401	Filtered	Filtered	Filtered	8.12748e-06	0
AX3224	Uncharacterized protein	412720	311192	309734	209280	Filtered	Filtered	8.12748e-06	0
AX3258	BRCT domain-containing protein	4738441	356389	1.52628e+06	Filtered	Filtered	Filtered	8.12748e-06	0
AX3270	PKS	109945	225425	53177.6	Filtered	Filtered	Filtered	8.12748e-06	0
AX3331	Uncharacterized protein	815862	735448	238121	Filtered	Filtered	Filtered	8.12748e-06	0
AX3335	MFS domain-containing protein	54473.9	132917	19459.5	Filtered	Filtered	Filtered	8.12748e-06	0
AX3353	MFS domain-containing protein	2.0293e+06	2.78722e+06	553289	Filtered	Filtered	9664.51	8.12748e-06	0
AX3354	Alpha 1,3-glucosidase	801108	757134	1.08638e+06	Filtered	Filtered	Filtered	8.12748e-06	0
AX3362	Oxidored	165949	186320	105554	Filtered	Filtered	Filtered	8.12748e-06	0
AX3363	Amidase domain-containing protein	320348	292897	293433	Filtered	Filtered	Filtered	8.12748e-06	0
AX3504	Aldo	208790	237051	178672	Filtered	Filtered	Filtered	8.12748e-06	0
AX3530	Git3 domain-containing protein	239235	307880	326762	Filtered	Filtered	Filtered	8.12748e-06	0
AX3542	Fe2OG dioxygenase domain-containing protein	80177	163063	107255	Filtered	12795496	Filtered	8.12748e-06	0
AX3544	TPT domain-containing protein	508350	632136	736919	Filtered	Filtered	Filtered	8.12748e-06	0
AX3578	Zn(2)-C6 fungal-type domain-containing protein	142912	134410	104077	Filtered	Filtered	Filtered	8.12748e-06	0
AX3590	Epimerase domain-containing protein	780334	1280900	630984	Filtered	Filtered	Filtered	8.12748e-06	0
AX370	Epimerase domain-containing protein	321948	333025	490914	Filtered	857757	Filtered	8.12748e-06	0
AX3710		501044	500847	823641	Filtered	Filtered	Filtered	8.12748e-06	0
AX3721		155990	240548	132735	Filtered	Filtered	Filtered	8.12748e-06	0
AX3771	Mitochondrial distribution and morphology protein 34	504614	727986	14208.5	Filtered	Filtered	9365.03	8.12748e-06	0
AX3798	Uncharacterized protein	499792	Filtered	193536	Filtered	Filtered	Filtered	8.12748e-06	0
AX3805	Uncharacterized protein	260594	340130	485149	Filtered	Filtered	Filtered	8.12748e-06	0
AX3866		147492	64703.6	154639	72449.6	Filtered	Filtered	8.12748e-06	0
AX3887	Dihydroxy-acid dehydratase	1.14204e+06	291923	374002	1	Filtered	51926.2	8.12748e-06	0
AX3913	Mac domain-containing protein	139772	171767	168622	Filtered	Filtered	Filtered	8.12748e-06	0
AX397	ER-derived vesicles protein ERV14	420597	283718	256155	Filtered	186243	Filtered	8.12748e-06	0
AX3987	DASH complex subunit DAD1 (Outer kinetochore protein DAD1)	86804.2	26499.9	Filtered	Filtered	Filtered	Filtered	8.12748e-06	0
AX4045	Uncharacterized protein	53381.8	100840	136826	Filtered	Filtered	Filtered	8.12748e-06	0
AX4115	Uncharacterized protein	318054	321298	343537	Filtered	Filtered	32730.6	8.12748e-06	0
AX4129		153430	208457	Filtered	Filtered	Filtered	Filtered	8.12748e-06	0
AX4190		Filtered	168572	91567.2	Filtered	Filtered	Filtered	8.12748e-06	0
AX4191	Uncharacterized protein	621610	542879	255194	Filtered	Filtered	Filtered	8.12748e-06	0
AX4204	Uncharacterized protein	2.59905e+06	3745822	2.54262e+06	Filtered	Filtered	Filtered	8.12748e-06	0
AX4217	Uncharacterized protein	91643.4	130957	101370	Filtered	Filtered	Filtered	8.12748e-06	0
AX4220	Uncharacterized protein	373580	449088	388050	Filtered	1	Filtered	8.12748e-06	0
AX4235	Ricin B-type lectin domain-containing protein	410281	351923	363384	Filtered	39203.8	Filtered	8.12748e-06	0
AX4274	Uncharacterized protein	171722	223800	360156	Filtered	Filtered	Filtered	8.12748e-06	0
AX4321	Uncharacterized protein	136581	147727	124878	Filtered	Filtered	Filtered	8.12748e-06	0
AX4326	Uncharacterized protein	124471	123764	74155.1	Filtered	Filtered	29743.5	8.12748e-06	0
AX4387	Pyr	237945	194535	168052	Filtered	Filtered	Filtered	8.12748e-06	0
AX4396	Cytochrome b561 domain-containing protein	231342	175585	51154.1	Filtered	36972.5	Filtered	8.12748e-06	0
AX4449	GFA domain-containing protein	3261037	3.06372e+06	3.89056e+06	Filtered	Filtered	Filtered	8.12748e-06	0
AX4539		230093	225584	288513	Filtered	Filtered	54854.1	8.12748e-06	0
AX4540		479723	444249	621954	Filtered	Filtered	Filtered	8.12748e-06	0
AX4567	MFS domain-containing protein	187104	142076	89600.2	Filtered	Filtered	Filtered	8.12748e-06	0
AX4584	Aryl-alcohol dehydrogenase	430977	469589	401340	Filtered	1	283785	8.12748e-06	0
AX4603	Zn(2)-C6 fungal-type domain-containing protein	1.33667e+06	679142	758881	Filtered	513034	Filtered	8.12748e-06	0
AX4618	Uncharacterized protein	70429.1	41189.7	80476.3	Filtered	1	197498	8.12748e-06	0
AX4652	MFS domain-containing protein	1480265	1.5669e+06	2099952	Filtered	Filtered	Filtered	8.12748e-06	0
AX4661	Fungal	136985	202512	1.00107e+06	Filtered	Filtered	Filtered	8.12748e-06	0
AX4665	Protein-lysine N-methyltransferase EFM6 (EC 2.1.1.-) (Elongation factor methyltransferase 6)	109783	141342	238641	Filtered	Filtered	Filtered	8.12748e-06	0
AX4727	Uncharacterized protein	279883	231337	250846	1	1	Filtered	8.12748e-06	0
AX4841	MFS domain-containing protein	418648	327541	358298	Filtered	Filtered	Filtered	8.12748e-06	0
AX4855	CCHC-type domain-containing protein	41156.5	24718.3	17201.8	Filtered	Filtered	Filtered	8.12748e-06	0
AX4893	Uncharacterized protein	70207	74909	96889.2	Filtered	Filtered	Filtered	8.12748e-06	0
AX4978	Pathway-specific nitrogen regulator	331464	296924	358660	Filtered	32658.6	Filtered	8.12748e-06	0
AX4981	Transketolase	499041	552768	557469	Filtered	Filtered	Filtered	8.12748e-06	0
AX4987	Uncharacterized protein	692598	300738	131234	Filtered	Filtered	Filtered	8.12748e-06	0
AX4991		258822	259506	527783	Filtered	Filtered	479987	8.12748e-06	0
AX4999		447391	392838	370341	Filtered	Filtered	Filtered	8.12748e-06	0
AX5010	Uncharacterized protein	141737	92994.9	180431	Filtered	Filtered	Filtered	8.12748e-06	0
AX5063	DNA polymerase (EC 2.7.7.7)	477345	292903	347046	Filtered	Filtered	Filtered	8.12748e-06	0
AX5078	Uncharacterized protein	109284	54560.4	1.13415e+06	Filtered	Filtered	Filtered	8.12748e-06	0
AX5095	Required for respiratory growth protein 9, mitochondrial	383847	296115	588317	Filtered	Filtered	437995	8.12748e-06	0
AX5111	NodB homology domain-containing protein	173171	91344.1	189828	Filtered	Filtered	1	8.12748e-06	0
AX5188		73454.9	69150.1	55615.6	Filtered	Filtered	Filtered	8.12748e-06	0
AX5228	Ammonium transporter	487681	527762	560185	Filtered	Filtered	176628	8.12748e-06	0
AX5255	DNA polymerase epsilon catalytic subunit (EC 2.7.7.7)	38059.4	79580.6	69114.3	Filtered	Filtered	Filtered	8.12748e-06	0
AX5331		299552	402238	246608	Filtered	Filtered	247136	8.12748e-06	0
AX5345	Zn(2)-C6 fungal-type domain-containing protein	640544	410848	469101	Filtered	Filtered	Filtered	8.12748e-06	0
AX5388	DLH domain-containing protein	253691	289475	221538	Filtered	Filtered	Filtered	8.12748e-06	0
AX5398	DUF2428 domain-containing protein	Filtered	101045	41861.7	Filtered	26060.4	Filtered	8.12748e-06	0
AX5468	ATP-dependent DNA helicase (EC 3.6.4.12)	92649.7	103876	54598.2	19440	Filtered	Filtered	8.12748e-06	0
AX5469		511611	421860	420288	Filtered	Filtered	Filtered	8.12748e-06	0
AX5525	[Histone-H3]-lysine-36 demethylase 1 (EC 1.14.11.27)	131274	86320.2	163673	Filtered	Filtered	Filtered	8.12748e-06	0
AX5573	Amidase (EC 3.5.1.4)	115055	98247.4	136618	Filtered	Filtered	Filtered	8.12748e-06	0
AX5588	Zn(2)-C6 fungal-type domain-containing protein	550850	419750	659316	Filtered	Filtered	Filtered	8.12748e-06	0
AX5590	Aminotran	963842	1.00379e+06	924014	Filtered	97711.6	1	8.12748e-06	0
AX5626	ERCC4 domain-containing protein	134768	Filtered	143211	Filtered	Filtered	Filtered	8.12748e-06	0
AX5644	Uncharacterized protein	364946	379868	320349	Filtered	213191	Filtered	8.12748e-06	0
AX5661	Uncharacterized protein	137926	162180	184234	Filtered	Filtered	Filtered	8.12748e-06	0
AX5675	Uncharacterized protein	263668	269200	311060	Filtered	Filtered	110552	8.12748e-06	0
AX5698		729482	696607	522955	Filtered	Filtered	Filtered	8.12748e-06	0
AX5700		1059792	1.20025e+06	2.61245e+06	Filtered	Filtered	Filtered	8.12748e-06	0
AX5706	TPT domain-containing protein	624986	460003	726707	Filtered	Filtered	Filtered	8.12748e-06	0
AX5707		824741	791799	794612	1	22.8839	Filtered	8.12748e-06	0
AX5772	Pathway-specific nitrogen regulator	161402	193515	248624	Filtered	Filtered	10002.9	8.12748e-06	0
AX5794	Uncharacterized protein	302608	180495	125285	Filtered	Filtered	Filtered	8.12748e-06	0
AX5862	ATP-dependent rRNA helicase SPB4	165003	195825	426352	Filtered	Filtered	117054	8.12748e-06	0
AX5892	Uncharacterized protein	96805.5	120826	59761.3	Filtered	25905.6	Filtered	8.12748e-06	0
AX5900	RRM domain-containing protein	88208.3	115565	Filtered	Filtered	Filtered	122554	8.12748e-06	0
AX5931		62791	95857.2	96326.2	Filtered	Filtered	Filtered	8.12748e-06	0
AX6042	Uncharacterized protein	269194	288505	225330	Filtered	Filtered	Filtered	8.12748e-06	0
AX6046	Uncharacterized protein	45033.8	71292.9	1	Filtered	67256.7	Filtered	8.12748e-06	0
AX6092	Uncharacterized protein	612441	685527	430254	115967	Filtered	Filtered	8.12748e-06	0
AX6114	Zn(2)-C6 fungal-type domain-containing protein	476154	435897	632146	Filtered	Filtered	Filtered	8.12748e-06	0
AX6131	YDG domain-containing protein	291087	369143	460006	Filtered	Filtered	24543.9	8.12748e-06	0
AX6154	Sulfiredoxin (EC 1.8.98.2)	299981	323543	179285	Filtered	Filtered	Filtered	8.12748e-06	0
AX6156	Uncharacterized protein	128420	69742.9	107983	14803.2	Filtered	Filtered	8.12748e-06	0
AX6164	Uncharacterized protein	92147.2	Filtered	72820.4	Filtered	Filtered	Filtered	8.12748e-06	0
AX6208	NmrA domain-containing protein	26229.2	20902	34921.8	Filtered	1	Filtered	8.12748e-06	0
AX6209	Zn(2)-C6 fungal-type domain-containing protein	135203	127664	845850	Filtered	Filtered	Filtered	8.12748e-06	0
AX6213	3-isopropylmalate dehydrogenase (EC 1.1.1.85)	1.8754e+06	2449186	1.67855e+06	Filtered	Filtered	Filtered	8.12748e-06	0
AX6215		270717	306399	206241	Filtered	Filtered	4.91984e+06	8.12748e-06	0
AX6234		663102	750990	579942	Filtered	Filtered	Filtered	8.12748e-06	0
AX624	Uncharacterized protein	28837.7	71588.9	56322.9	Filtered	Filtered	71961.5	8.12748e-06	0
AX627	Uncharacterized protein	306149	337435	260081	Filtered	Filtered	Filtered	8.12748e-06	0
AX6276	Uncharacterized protein	424574	325930	247406	Filtered	Filtered	Filtered	8.12748e-06	0
AX6295	Uncharacterized protein (Fragment)	619947	846403	808644	Filtered	1	Filtered	8.12748e-06	0
AX6322	Atypical/ABC1/ABC1-B protein kinase	103439	134735	Filtered	Filtered	Filtered	Filtered	8.12748e-06	0
AX6352	Uncharacterized protein	377552	167074	112611	Filtered	Filtered	Filtered	8.12748e-06	0
AX641	Mediator of RNA polymerase II transcription subunit 13 (Mediator complex subunit 13)	Filtered	84316.8	35229	Filtered	Filtered	Filtered	8.12748e-06	0
AX642	Gamma-glutamyltransferase	1.19945e+06	382023	1518283	Filtered	Filtered	1	8.12748e-06	0
AX6475	DNA repair protein RAD51 homolog	325961	309735	282692	135287	Filtered	Filtered	8.12748e-06	0
AX6501	DNA-directed RNA polymerase I subunit RPA12	942062	1021640	891841	139023	Filtered	Filtered	8.12748e-06	0
AX6542	Uncharacterized protein	500976	667080	94965.7	Filtered	Filtered	Filtered	8.12748e-06	0
AX6601	ABC transporter domain-containing protein	116156	194323	112010	Filtered	Filtered	Filtered	8.12748e-06	0
AX6632	N-acetyltransferase domain-containing protein	190749	164790	155507	Filtered	22996.1	Filtered	8.12748e-06	0
AX6640		171048	112616	104645	Filtered	Filtered	Filtered	8.12748e-06	0
AX6647		699365	440502	1.07722e+06	1	Filtered	Filtered	8.12748e-06	0
AX6662		178016	233295	186066	Filtered	Filtered	Filtered	8.12748e-06	0
AX6665	HpcH	Filtered	127677	107984	Filtered	Filtered	Filtered	8.12748e-06	0
AX6666	Zn(2)-C6 fungal-type domain-containing protein	76629.8	76436.4	67678.3	Filtered	Filtered	Filtered	8.12748e-06	0
AX667	TPT domain-containing protein	225260	175951	Filtered	Filtered	Filtered	Filtered	8.12748e-06	0
AX6677	Peroxin-12	2.396e+06	1.89075e+06	3.0003e+06	Filtered	Filtered	1.50496e+06	8.12748e-06	0
AX6690	Cytosine permease	192450	389879	292269	Filtered	Filtered	Filtered	8.12748e-06	0
AX6697	FAD	370032	381534	283510	1	1	1	8.12748e-06	0
AX6710	DAO domain-containing protein	1801927	1.60627e+06	829169	Filtered	Filtered	Filtered	8.12748e-06	0
AX6721	Succinate-semialdehyde dehydrogenase (NADP+)	66369.6	117437	59346.9	Filtered	Filtered	Filtered	8.12748e-06	0
AX6725	Uncharacterized protein	650256	143959	104681	Filtered	Filtered	Filtered	8.12748e-06	0
AX6739	Uncharacterized protein	261402	223269	180701	39834.1	Filtered	Filtered	8.12748e-06	0
AX6753	Uncharacterized protein	86373.2	52864.2	60716.6	Filtered	Filtered	Filtered	8.12748e-06	0
AX6764	DNA repair protein	81328.3	151305	30641.6	Filtered	Filtered	Filtered	8.12748e-06	0
AX6809	Bud site selection protein 20	232605	213642	256944	1	5061.1	Filtered	8.12748e-06	0
AX6930	Uncharacterized protein	350699	455382	364288	Filtered	Filtered	Filtered	8.12748e-06	0
AX6933	GFO	242348	145864	198224	Filtered	Filtered	Filtered	8.12748e-06	0
AX6971	Uncharacterized protein	60366.3	106743	110150	Filtered	Filtered	Filtered	8.12748e-06	0
AX6987	Uncharacterized protein	2.9815e+06	3.02351e+06	2.08708e+06	Filtered	Filtered	18481830	8.12748e-06	0
AX7005	RRM domain-containing protein	512731	175379	268542	Filtered	1	1	8.12748e-06	0
AX7088	Uncharacterized protein	203057	68602.5	66856.8	15574	Filtered	1	8.12748e-06	0
AX7111	Uncharacterized protein	339295	278091	896132	Filtered	Filtered	Filtered	8.12748e-06	0
AX7145		208793	186354	131863	Filtered	Filtered	Filtered	8.12748e-06	0
AX7149	OPT family small oligopeptide transporter	28606.2	30428.8	60559.6	Filtered	Filtered	Filtered	8.12748e-06	0
AX7170	Histone acetyltransferase GCN5 (EC 2.3.1.48)	39918.9	78383.7	220444	Filtered	Filtered	41058.9	8.12748e-06	0
AX7194	Uncharacterized protein	46949	54619.3	41858.3	Filtered	Filtered	Filtered	8.12748e-06	0
AX7219	Uncharacterized protein	124619	246235	250427	Filtered	Filtered	Filtered	8.12748e-06	0
AX725	DNA primase large subunit	343976	367956	206634	Filtered	1	1	8.12748e-06	0
AX7311	Uncharacterized protein	62190.9	85240.3	278660	507570	Filtered	Filtered	8.12748e-06	0
AX7334	Allergen	138610	121066	189292	1	1	1	8.12748e-06	0
AX7335	Uncharacterized protein	121124	106535	155476	Filtered	Filtered	Filtered	8.12748e-06	0
AX7378	P4Hc domain-containing protein	70582.4	84743.3	Filtered	Filtered	Filtered	Filtered	8.12748e-06	0
AX7381		121090	104023	136054	Filtered	Filtered	Filtered	8.12748e-06	0
AX7423	Zn(2)-C6 fungal-type domain-containing protein	47006.6	28567.1	29473	Filtered	Filtered	Filtered	8.12748e-06	0
AX743	COesterase domain-containing protein	325773	275576	335629	Filtered	Filtered	Filtered	8.12748e-06	0
AX75	Mitochondrial import inner membrane translocase subunit	102042	47369.1	182794	Filtered	138127	Filtered	8.12748e-06	0
AX7581	Methylated-DNA-protein-cysteine methyltransferase	179518	149840	100450	Filtered	Filtered	Filtered	8.12748e-06	0
AX7631	Uncharacterized protein	311149	424820	479396	Filtered	93.6584	Filtered	8.12748e-06	0
AX7645	COX assembly mitochondrial protein	596659	617032	600402	240070	Filtered	Filtered	8.12748e-06	0
AX7648	MHYT domain-containing protein	691972	572622	460315	Filtered	Filtered	Filtered	8.12748e-06	0
AX7691	Uncharacterized protein	293645	298945	308102	Filtered	855.438	Filtered	8.12748e-06	0
AX7715		484652	583892	628004	Filtered	Filtered	Filtered	8.12748e-06	0
AX7721	Solute carrier family 25 (Mitochondrial citrate transporter), member 1	452218	1188080	885461	1	Filtered	1	8.12748e-06	0
AX7729	Zn(2)-C6 fungal-type domain-containing protein	23711.2	58235.6	Filtered	Filtered	Filtered	Filtered	8.12748e-06	0
AX7730	MFS domain-containing protein	335309	381805	426035	Filtered	Filtered	Filtered	8.12748e-06	0
AX7731	Glutathione synthase (EC 6.3.2.3)	958737	922416	440677	Filtered	Filtered	Filtered	8.12748e-06	0
AX7734		169465	94068.1	57094.4	Filtered	Filtered	23382.7	8.12748e-06	0
AX7737	COesterase domain-containing protein	269553	258087	218881	Filtered	Filtered	Filtered	8.12748e-06	0
AX7752		197202	159045	188097	Filtered	Filtered	Filtered	8.12748e-06	0
AX7753	Uncharacterized protein	282942	223155	222059	Filtered	Filtered	Filtered	8.12748e-06	0
AX7790	Uncharacterized protein	283812	549503	549461	1.08705e+06	Filtered	Filtered	8.12748e-06	0
AX7795		165169	202727	134260	Filtered	Filtered	Filtered	8.12748e-06	0
AX7796	Uncharacterized protein	32614.2	209544	118726	47096.6	Filtered	1	8.12748e-06	0
AX7804	HpcH	695497	758111	904414	Filtered	3516.13	Filtered	8.12748e-06	0
AX7805	Aspartate aminotransferase (EC 2.6.1.1)	937395	1.06899e+06	431788	Filtered	Filtered	Filtered	8.12748e-06	0
AX7808	Fungal	241556	168182	119931	63782.6	Filtered	Filtered	8.12748e-06	0
AX7816	Uncharacterized protein	235765	241768	270993	46021.5	Filtered	Filtered	8.12748e-06	0
AX7818	Uncharacterized protein	800370	886742	693459	Filtered	Filtered	Filtered	8.12748e-06	0
AX7827	DNA replication regulator SLD2	114865	Filtered	245584	Filtered	Filtered	82025.2	8.12748e-06	0
AX7932	Uncharacterized protein	444692	202873	597465	Filtered	Filtered	Filtered	8.12748e-06	0
AX7953		229671	238565	430214	Filtered	Filtered	1	8.12748e-06	0
AX7968	Fungal	335778	317644	290264	Filtered	Filtered	Filtered	8.12748e-06	0
AX8077		320681	358402	499647	1	293307	1	8.12748e-06	0
AX8084	MFS domain-containing protein	142896	209314	161444	Filtered	Filtered	876740	8.12748e-06	0
AX815	Uncharacterized protein	434606	262373	18754.3	Filtered	Filtered	89172.6	8.12748e-06	0
AX8164		1.34184e+06	1597788	3.16424e+06	Filtered	Filtered	Filtered	8.12748e-06	0
AX8188	Acylpyruvate hydrolase	3.21629e+06	3198987	3.24516e+06	Filtered	2321150	Filtered	8.12748e-06	0
AX8221	Uncharacterized protein	275317	232584	321384	Filtered	Filtered	Filtered	8.12748e-06	0
AX8256		374362	496141	229000	Filtered	1	Filtered	8.12748e-06	0
AX8258	FAD	183050	214107	239066	Filtered	Filtered	Filtered	8.12748e-06	0
AX8263	Lactoylglutathione lyase	127419	255283	96476.9	Filtered	Filtered	Filtered	8.12748e-06	0
AX8264		955195	901994	980633	Filtered	Filtered	Filtered	8.12748e-06	0
AX8270	Zn(2)-C6 fungal-type domain-containing protein	110262	100372	149609	Filtered	Filtered	Filtered	8.12748e-06	0
AX8272		90592	1	151722	Filtered	Filtered	Filtered	8.12748e-06	0
AX8349	Zn(2)-C6 fungal-type domain-containing protein	91209.9	115745	247753	Filtered	Filtered	Filtered	8.12748e-06	0
AX8370	Uncharacterized protein	561362	505393	1.00888e+06	Filtered	Filtered	Filtered	8.12748e-06	0
AX8385	Efflux protein EncT	949861	857116	1.01083e+06	Filtered	Filtered	492986	8.12748e-06	0
AX841	Uncharacterized protein	245316	198214	181930	Filtered	Filtered	72662.2	8.12748e-06	0
AX8425	Photolyase/cryptochrome alpha/beta domain-containing protein	257134	272046	200719	42259.1	Filtered	Filtered	8.12748e-06	0
AX8441	APH domain-containing protein	219780	93594.7	132213	64152.7	1	Filtered	8.12748e-06	0
AX8473	Uncharacterized protein	465253	398805	342731	Filtered	Filtered	51144.7	8.12748e-06	0
AX8486	Pathway-specific nitrogen regulator	51233.1	20876.5	51278.8	1.15438	Filtered	1	8.12748e-06	0
AX8518	Uncharacterized protein	480327	352301	338639	Filtered	Filtered	Filtered	8.12748e-06	0
AX8608	Uncharacterized protein	250872	271951	1	Filtered	1	293414	8.12748e-06	0
AX8737	PKS	246170	204811	212833	13987.9	Filtered	1	8.12748e-06	0
AX8752	Zn(2)-C6 fungal-type domain-containing protein	39334.9	25806.1	Filtered	Filtered	Filtered	Filtered	8.12748e-06	0
AX8765	Aldedh domain-containing protein	207644	206832	171087	Filtered	Filtered	Filtered	8.12748e-06	0
AX8767	Zn(2)-C6 fungal-type domain-containing protein	34912.9	20444.3	7159.83	Filtered	Filtered	Filtered	8.12748e-06	0
AX8776	Uncharacterized protein	206235	258168	2.19087e+06	Filtered	Filtered	149923	8.12748e-06	0
AX8783		40042.9	17275.3	16381.4	Filtered	6036.8	Filtered	8.12748e-06	0
AX8790	Uncharacterized protein	1.46989e+06	1.71813e+06	1.52731e+06	Filtered	13746.7	Filtered	8.12748e-06	0
AX8838		837990	1.05673e+06	923480	Filtered	Filtered	6.75522e+06	8.12748e-06	0
AX8896	Uncharacterized protein	170010	208142	146157	Filtered	Filtered	Filtered	8.12748e-06	0
AX8950	UDP-N-acetylglucosamine transferase subunit ALG13 (EC 2.4.1.141) (Asparagine-linked glycosylation protein 13)	158475	240055	403930	Filtered	174821	Filtered	8.12748e-06	0
AX900	Uncharacterized protein	1.20625e+06	939553	1.38889e+06	Filtered	Filtered	1	8.12748e-06	0
AX9018	DNA topoisomerase (EC 5.6.2.1) (Fragment)	20852.7	30922.2	6787.27	Filtered	Filtered	Filtered	8.12748e-06	0
AX9049	Uncharacterized protein	799801	892480	1.36347e+06	Filtered	1	Filtered	8.12748e-06	0
AX9057	MFS domain-containing protein	104200	3081012	169408	Filtered	Filtered	Filtered	8.12748e-06	0
AX9072	Alpha 1,2-mannosyltransferase	306546	205662	144340	Filtered	22773.6	Filtered	8.12748e-06	0
AX9076	Pathway-specific nitrogen regulator	83620.4	152330	113292	Filtered	Filtered	Filtered	8.12748e-06	0
AX909	Uncharacterized protein	437242	476663	174683	Filtered	1	Filtered	8.12748e-06	0
AX9111	Uncharacterized protein	303765	316003	372650	Filtered	Filtered	Filtered	8.12748e-06	0
AX9124		229408	147339	345661	Filtered	94488.4	Filtered	8.12748e-06	0
AX9132	Cystathionine gamma-lyase	1.15585e+06	1.27275e+06	1.07254e+06	Filtered	Filtered	Filtered	8.12748e-06	0
AX9140	Amidohydro-rel domain-containing protein	394220	381252	400102	Filtered	Filtered	Filtered	8.12748e-06	0
AX9169	CMGC/CDK/CDK8 protein kinase	54626.1	1	81939.4	Filtered	Filtered	Filtered	8.12748e-06	0
AX9172	PfkB domain-containing protein	299828	352997	185269	Filtered	Filtered	Filtered	8.12748e-06	0
AX9208	NodB homology domain-containing protein	55098.3	64637.4	137705	1	1	Filtered	8.12748e-06	0
AX9211	Allantoicase (EC 3.5.3.4)	296533	298515	521112	Filtered	Filtered	Filtered	8.12748e-06	0
AX922	Uncharacterized protein	27966.3	5317.76	36659.9	Filtered	Filtered	Filtered	8.12748e-06	0
AX9295	FAD	162841	197943	174822	Filtered	Filtered	Filtered	8.12748e-06	0
AX9319	Calcium/proton exchanger	206508	174157	Filtered	Filtered	353528	Filtered	8.12748e-06	0
AX9327		76815.5	147687	51258.8	Filtered	Filtered	Filtered	8.12748e-06	0
AX9473	Uncharacterized protein	421961	498669	318867	Filtered	325020	Filtered	8.12748e-06	0
AX9559	Zn(2)-C6 fungal-type domain-containing protein	131906	105488	258750	Filtered	Filtered	Filtered	8.12748e-06	0
AX9569	UV damage endonuclease UvdE	181834	247099	280162	Filtered	Filtered	Filtered	8.12748e-06	0
AX968	Uncharacterized protein	159963	168276	230968	85600	Filtered	Filtered	8.12748e-06	0
AX9698		61586	79786.8	92966	Filtered	Filtered	Filtered	8.12748e-06	0
AX9700	Fe2OG dioxygenase domain-containing protein	142644	223092	182230	Filtered	Filtered	Filtered	8.12748e-06	0
AX9733	Uncharacterized protein	229241	294224	301875	Filtered	Filtered	Filtered	8.12748e-06	0
AX9771	Uncharacterized protein	192339	121330	164618	Filtered	Filtered	279552	8.12748e-06	0
AX9793	Fanconi-associated nuclease (EC 3.1.4.1)	90175.9	135410	581546	Filtered	Filtered	Filtered	8.12748e-06	0
AX9812	DAO domain-containing protein	105064	28564.7	90271.9	Filtered	Filtered	Filtered	8.12748e-06	0
AX9824	Phosphatase	696405	612792	722259	Filtered	Filtered	880177	8.12748e-06	0
AX9829	TauD domain-containing protein	270833	133693	245877	Filtered	Filtered	Filtered	8.12748e-06	0
AX9832	Zn(2)-C6 fungal-type domain-containing protein	359947	275701	257807	Filtered	Filtered	Filtered	8.12748e-06	0
AX986	Epimerase domain-containing protein	389059	442883	345911	Filtered	Filtered	27497.2	8.12748e-06	0
AX9890	SGL domain-containing protein	235262	189530	185033	Filtered	24620.7	1	8.12748e-06	0
AX9925		421626	336091	378220	Filtered	Filtered	Filtered	8.12748e-06	0
AX9927	TauD domain-containing protein	186442	240108	168012	Filtered	Filtered	Filtered	8.12748e-06	0
AX9935	Myb-like domain-containing protein	135713	128113	5217.41	8201.41	Filtered	Filtered	8.12748e-06	0
AX9966	AAA domain-containing protein	127653	136191	141513	20421.2	1	1	8.12748e-06	0
AX9990	DNA repair protein REV1 (EC 2.7.7.-)	11901.2	26289.5	49758.5	Filtered	Filtered	Filtered	8.12748e-06	0
AX8977	Uncharacterized protein	1.50915e+06	1.78499e+06	1.16431e+06	9533.61	5121.44	14348.2	0.0302864	0.00650521
AX3818	EHN domain-containing protein	7397755	9410761	7.14798e+06	83336.7	98893.2	29901.3	0.0194356	0.00885485
AX3350	GST N-terminal domain-containing protein	5.81619e+06	6758602	5794509	66142.2	60047.1	91631.6	0.00859658	0.0118579
AX8404		2477115	3.94146e+06	4.16448e+06	57741.9	37796.6	34644.5	0.0426233	0.0123011
AX7124	Alternative oxidase (EC 1.-.-.-)	3.24436e+06	4.09074e+06	3.43118e+06	Filtered	88891.9	3378.99	0.0134366	0.0128555
AX9364	2,4-dihydroxyhept-2-ene-1,7-dioic acid aldolase	3.4921e+06	4.09863e+06	3618130	63106.3	47020.9	38270.4	0.00797495	0.0132393
AX1938	AMP-binding domain-containing protein	773949	836508	988705	13358.6	9712.53	12154.5	0.0146372	0.0135527
AX1189	DAO domain-containing protein	987195	1.04707e+06	1235285	15089.7	1	15110	0.0132553	0.013855
AX8508	Solute carrier family 39 (Zinc transporter), member 1/2/3	3.68976e+06	3.19413e+06	3357811	50430.3	5369.05	91926.3	0.00534274	0.0144239
AX5824	DNA excision repair protein ERCC-4	1.39329e+06	1.13678e+06	1.79751e+06	26186.7	18345.8	18804.2	0.0359953	0.0146356
AX7732	Uncharacterized protein	4.04698e+06	5254875	3.1128e+06	63731.3	28771.5	103315	0.0426328	0.0157731
AX6691	Ribitol kinase	2045413	2.17856e+06	2.17564e+06	33585.1	1	49652.8	0.001932	0.0195101
AX1629		4.98525e+06	4.55362e+06	6107567	81999.3	103890	141420	0.0194356	0.0209191
AX2401	Uncharacterized protein	9044215	8464219	9413397	229745	264252	105008	0.0031678	0.0222498
AX9360	Uncharacterized protein	2694551	2.90175e+06	2485696	97898	41990	54374.8	0.00619204	0.0240365
AX7186	cobW domain-containing protein	6.6932e+06	5846540	6.54595e+06	138768	89036.9	289291	0.00436822	0.0270934
AX555	Uncharacterized protein	1.18796e+06	1.27969e+06	1.43839e+06	14891.5	57261.3	Filtered	0.00850774	0.0277082
AX5316	Amine oxidase (EC 1.4.3.-)	2.06506e+06	1639292	2.18159e+06	40232.7	8873.48	118152	0.015345	0.0284166
AX6875		10634801	11937653	11305074	437039	366056	250635	0.00390146	0.0311041
AX9680		335329	404217	443186	11759.4	10780.7	18317.9	0.016644	0.0345454
AX1493	Superoxide dismutase 1 copper chaperone	14505210	17688662	19530922	518576	621030	676249	0.0187689	0.0351061
AX7844	Uncharacterized protein	987712	821019	1.02144e+06	47485.5	41590.3	23330.4	0.012012	0.039717
AX5789	Uncharacterized protein	400026	502294	429201	8826.87	16666.5	27631.1	0.0116346	0.0398976
AX2002	Uncharacterized protein	2.41189e+06	2.32103e+06	2.06871e+06	Filtered	125548	56172.7	0.00579582	0.0400757
AX3149	Catalase (EC 1.11.1.6)	2.53265e+06	2.49064e+06	3.00734e+06	69109.1	164674	112327	0.0100983	0.0430988
AX3046	DNA-(apurinic or apyrimidinic site) lyase (EC 4.2.99.18)	8476233	8.16167e+06	7628760	265834	376956	407070	0.00324651	0.0432635
AX610	Alpha-amylase	3.09298e+06	2.82144e+06	2.21508e+06	134203	118766	102399	0.0225315	0.0437133
AX7719	Abhydrolase	2.79026e+06	3.14061e+06	3.14752e+06	7615.57	266195	Filtered	0.000678142	0.045241
AX8785		5.12071e+06	4973473	5861697	411881	1	93861.7	0.00480503	0.0475444
AX8592	Uncharacterized protein	708812	751127	606987	33084.2	19141.3	46666.6	0.00989148	0.047845
AX7478	Omega-6 fatty acid desaturase (Delta-12 desaturase)	2.07967e+06	1.89149e+06	1.78746e+06	119398	75997.8	81692.4	0.00619204	0.0481171
AX665	GDP-mannose 4,6-dehydratase (EC 4.2.1.47)	15020326	15710874	15033492	1.07131e+06	487513	650833	1.52176e-05	0.048283
AX4457	Mechanosensitive ion channel protein	7.10105e+06	7.30767e+06	7630002	423744	350860	377434	0.001944	0.0522734
AX4132	F-box domain-containing protein	807556	848451	920090	Filtered	57546.2	33025.8	0.00425889	0.0527379
AX7123	Auxin-induced protein	609329	574014	576565	31783.5	28436.8	34918.6	0.00159091	0.054059
AX5705		1.16003e+06	1.10077e+06	1.56026e+06	63926.8	Filtered	76615.6	0.0298336	0.0551715
AX1633	PKS	32042170	33181978	25948630	1.92378e+06	1.70987e+06	1.53356e+06	0.0155648	0.0566748
AX1300	Phosphatidylserine decarboxylase proenzyme 2 (EC 4.1.1.65) [Cleaved into: Phosphatidylserine decarboxylase 2 beta chain; Phosphatidylserine decarboxylase 2 alpha chain]	2.66604e+06	2.60797e+06	2.39888e+06	132924	82097.1	223441	0.000752102	0.0571444
AX3144	Multidrug resistance protein fnx1	421594	465272	266789	21255.4	22884.2	Filtered	0.0486716	0.057391
AX984	Epimerase domain-containing protein	1.27113e+06	984796	936308	82269.5	54663.1	47626.4	0.0232717	0.057815
AX581	Sulfate adenylyltransferase (EC 2.7.7.4) (ATP-sulfurylase) (Sulfate adenylate transferase) (SAT)	3803489	3.70604e+06	4.05779e+06	216327	298361	161669	0.00112274	0.0584713
AX1144	Solute carrier family 39 (Zinc transporter), member 1/2/3	4371686	3.97939e+06	4353294	212264	287988	242789	0.0032806	0.058487
AX3879	Abhydrolase	251962	198536	221274	19949.1	1	7336.2	0.0108641	0.0609253
AX3192	NAD-dependent epimerase/dehydratase	4234138	4.42583e+06	4.17024e+06	216910	244496	347189	0.000162646	0.0630228
AX8989	Uncharacterized protein	7.5054e+06	7254484	6.41572e+06	409254	303431	685237	0.00396078	0.0660157
AX7720	Fumarate reductase	4.04574e+06	3348086	4.50781e+06	203615	117932	465358	0.0131615	0.0661174
AX4598	Glutamate dehydrogenase (NADP(+)) (EC 1.4.1.4)	19472102	18494330	21102886	1.30639e+06	1.64042e+06	1145261	0.00472874	0.0692757
AX124	Lactamase	3.11107e+06	3548891	3304308	191049	282458	221016	0.00438756	0.0697014
AX8929		20890590	21506872	31293652	1.48403e+06	2.30638e+06	1389317	0.0397957	0.0702898
AX8384	Lipoyl(octanoyl) transferase (EC 2.3.1.181)	6.88348e+06	7976688	4585743	470391	537484	363785	0.0483254	0.0705372
AX8630	Uncharacterized protein	199549	263848	346545	13928.2	1	24331.7	0.0495269	0.0708568
AX272	Uncharacterized protein	397143	432398	402137	1	35331.6	23537.2	0.00164617	0.0716934
AX3806	Uncharacterized protein	3.02239e+06	3642984	4.34488e+06	363433	226843	230812	0.0255283	0.0745749
AX251	Sugar transporter	14734301	14487053	14431467	1.03781e+06	1.28154e+06	972144	8.12748e-06	0.0754017
AX4696	NmrA domain-containing protein	5.27648e+06	5918373	5127385	496966	393450	345828	0.00618444	0.0757399
AX6528		919740	1.12519e+06	813626	87647.1	14169.7	114908	0.0158349	0.0758162
AX7646	Uncharacterized protein	376434	304148	410120	28747.1	38929.5	15636.5	0.0165827	0.0763847
AX957	YL1	464822	519406	454612	4767.86	20469	86512	0.00116905	0.0776659
AX882	Uncharacterized protein	142065	181706	152703	11247.1	16151.8	9653.22	0.0145096	0.0777634
AX6920		1.89552e+06	2.41876e+06	3.22397e+06	Filtered	132281	259756	0.0478573	0.0780096
AX9915	Aldo	878443	1.12902e+06	880165	82678	72418.1	74701.6	0.0205109	0.07958
AX9344	Mitochondrial import inner membrane translocase subunit TIM9 (Mitochondrial import inner membrane translocase subunit Tim9)	328091	427156	393423	9437.52	60213.4	24278.1	0.00611384	0.081772
AX919	ENDO3c domain-containing protein	799661	757536	583267	82270.7	48685	44554.8	0.020186	0.0819965
AX9921	L-mandelate dehydrogenase	1.11453e+06	1.23879e+06	1.20332e+06	100686	65561.7	127992	0.000854945	0.0827298
AX5709	CCHC-type domain-containing protein	13155704	15869735	17225446	1.21274e+06	1.32499e+06	1.29172e+06	0.0176659	0.0827973
AX4759	Urb2 domain-containing protein	191177	162832	130767	Filtered	16538	11723.6	0.0283338	0.0874476
AX4192	Kelch repeat-containing protein	12952849	12843243	14543184	1169071	1460792	972547	0.00445956	0.0893028
AX9237	Uncharacterized protein	1.0053e+06	1119932	1.08716e+06	132831	87435.2	73072.6	0.000752941	0.0913148
AX1323	PKS	4976027	5.22533e+06	5.69444e+06	536486	511362	412185	0.00531145	0.0918503
AX3287	HpcH	135039	188159	196981	Filtered	30546.4	2301.07	0.0178799	0.0947197
AX1316	AGC/PKA protein kinase	5.74229e+06	5556321	5458546	684226	409680	518335	1.32594e-05	0.0962121
AX488	Uncharacterized protein	3.10514e+06	3.4505e+06	4196068	280304	488647	272417	0.0184215	0.096856
AX2837	Uncharacterized protein	2.75243e+06	3449322	2.82419e+06	363564	163148	353683	0.0112009	0.0975406
AX1089	Uncharacterized protein	1.12786e+06	1.40557e+06	1628107	132969	172597	103090	0.0260433	0.0981983
AX9435	ATP-dependent Clp protease ATP-binding subunit ClpB	1.28932e+06	1.49163e+06	1.16131e+06	141698	131713	114225	0.0161043	0.0983282
AX4038	Uncharacterized protein	240330	284680	230124	Filtered	19973.5	30519.9	0.0122902	0.1003
AX3589	Sugar transporter	8754596	9265518	10811446	742072	1.31793e+06	879489	0.0092557	0.101954
AX7125	Alternative oxidase (EC 1.-.-.-)	4541288	5749691	5215447	248251	1.0877e+06	262664	0.00285537	0.103094
AX6643	[Histone H3]-trimethyl-L-lysine(9) demethylase (EC 1.14.11.66)	405001	282460	451058	1	17185.7	61313.3	0.0335542	0.103422
AX9180	Glutathione S-transferase Gst3	6.50457e+06	6663785	6238377	775962	601263	657035	0.000468463	0.104822
AX7229		955471	1.15257e+06	1.35084e+06	108826	146160	109689	0.0252334	0.105431
AX8893	Epimerase domain-containing protein	2.56977e+06	3.48426e+06	3.55326e+06	344838	337670	348965	0.0264351	0.107364
AX7870	Blocked early in transport 1	383947	388010	257246	31792.4	47631.8	31087.8	0.0359743	0.107376
AX7416	Uncharacterized protein	720583	743248	1.04993e+06	62773.8	126546	Filtered	0.03543	0.11297
AX1198	Membrane protein	158902	169273	222592	30502.3	15910.6	16235.1	0.0243356	0.113747
AX9138	Alpha 1,3-glucosidase	14220507	14729154	14623497	1.65984e+06	1.71754e+06	1.64673e+06	0.000678142	0.115303
AX1502	FAD-binding FR-type domain-containing protein	751206	834944	759369	54374.6	109239	107919	0.000482359	0.115766
AX7537	Uncharacterized protein	2.07372e+06	1898026	1.86011e+06	248552	220523	219778	0.00467646	0.118119
AX9167		195738	219482	265602	Filtered	42864.1	10775.2	0.0115044	0.118179
AX2753	Uncharacterized protein	1.17301e+06	1253202	1.22789e+06	152829	153424	138555	0.00157397	0.121729
AX1769	L-mandelate dehydrogenase	351615	509006	321639	87214.9	44555.5	13249	0.0354835	0.122663
AX9321	Uncharacterized protein	170610	168352	140073	21842.7	24513.8	13763.1	0.007818	0.125502
AX8288	Uncharacterized protein	962555	910546	1.10087e+06	96863.3	81822.8	194573	0.00262506	0.125508
AX2785	Uncharacterized protein	560493	528986	496046	60756.1	44839.7	93554.6	0.000415204	0.125605
AX1941	Stearoyl-CoA desaturase (Delta-9 desaturase)	10412119	11189648	10745322	1.44228e+06	1.2504e+06	1422329	0.00136	0.127214
AX1007	Uncharacterized protein	274728	246320	288643	3669.87	Filtered	65184.1	0.00314582	0.127556
AX2287	Uncharacterized protein	1.4607e+06	1.5354e+06	1.55055e+06	125375	64186.3	391822	0.0103131	0.127871
AX9228	Uncharacterized protein	2.93542e+06	3.13656e+06	4.16314e+06	244548	708940	359016	0.0212671	0.128235
AX2181	Cytochrome P450, family 51 (Sterol 14-demethylase)	3569257	3.72249e+06	3507289	453601	397360	557187	4.59763e-05	0.130396
AX3606	Epimerase domain-containing protein	9237304	9808670	10628459	1.05733e+06	1.5738e+06	1.24352e+06	0.0031537	0.130572
AX7986	Peptide chain release factor 1	441485	473339	392133	32289.4	29540.5	112829	0.00249639	0.133638
AX9113	Uncharacterized protein	1.06005e+06	921456	813643	124319	83364	166476	0.0116624	0.13386
AX4886	Uncharacterized protein	1.44628e+06	1.58466e+06	1.40156e+06	201811	174586	221162	0.004309	0.134813
AX354	Uncharacterized protein	3.26553e+06	2.9634e+06	3247956	714569	295791	267308	0.00121897	0.134819
AX1372	Cytochrome c oxidase assembly protein subunit 11	5.01709e+06	4.92947e+06	5075562	728180	649874	647472	8.12748e-06	0.134836
AX10222	Methylsterol monooxygenase	6008178	6404902	5448548	817439	721034	887002	0.00754246	0.135792
AX1755	Velvet domain-containing protein	319580	360346	335578	35660.6	47928.7	55356.7	0.00136	0.136825
AX937	Pyrid	3343272	3.97906e+06	2.67828e+06	485867	340851	556678	0.0308031	0.138331
AX3691	Cytoplasmic protein	2.1167e+06	2.06267e+06	2.80872e+06	349177	222391	396539	0.024902	0.138537
AX8398	Polyamine transporter 1 (Fragment)	2.03919e+06	2.0108e+06	2.33546e+06	284858	300742	311350	0.00933927	0.140468
AX319		305941	309661	263310	24710.3	54345.9	44679.8	0.00224841	0.140783
AX842	Squalene epoxidase (EC 1.14.14.17)	1869833	2.07308e+06	1.83335e+06	285209	260884	273987	0.00647312	0.141974
AX2158	Uncharacterized protein	3018970	2783598	4.31406e+06	457325	530327	479560	0.0480538	0.14503
AX8597	Uncharacterized protein	9312350	11692611	9488709	2.0913e+06	1.24385e+06	1.15696e+06	0.00997789	0.147313
AX9759		678391	764477	664352	119718	116879	78940.7	0.00324651	0.149741
AX1118	Thioesterase	4.00489e+06	4.08244e+06	4546564	605961	750165	558006	0.00363326	0.151508
AX7243	Citrate synthase	55076676	71535504	57009396	8669816	10131247	9289435	0.0220064	0.15298
AX4427	Uncharacterized protein	940312	936933	1.03529e+06	141327	117267	190719	0.000524722	0.154269
AX2817	Cytochrome c oxidase assembly protein subunit 15	1.70909e+06	1.62152e+06	2.31254e+06	270423	431030	169227	0.0247797	0.154289
AX3569	Glyceraldehyde-3-phosphate dehydrogenase (EC 1.2.1.12)	2.68678e+06	2.44719e+06	2.14794e+06	64918.6	29235.8	1.03223e+06	0.0270907	0.154682
AX5961		4441219	4759301	4.45335e+06	732316	639027	754276	0.00122575	0.155679
AX2544	Uncharacterized protein	3116125	3.55461e+06	3.62396e+06	592799	411206	616544	0.00375616	0.157416
AX9834	Uncharacterized protein	221013	201932	207744	59615.6	26509.5	13232.1	0.00747794	0.157538
AX4455	Zn(2)-C6 fungal-type domain-containing protein	585907	589848	768857	86150.4	116052	107063	0.0242405	0.159037
AX613	WEE protein kinase	1.42277e+06	1.17075e+06	964575	222614	168581	176101	0.0327219	0.159438
AX4332	Thioredoxin domain-containing protein	391017	572058	545069	122863	72388.9	46774.7	0.0217584	0.16048
AX962	Uncharacterized protein	145532	179222	123575	32639.1	15582.8	Filtered	0.0246032	0.161339
AX1664		377068	525825	594789	46089.7	148251	48390.6	0.0232509	0.162071
AX1832	Transcription elongation factor SPT4	1.16362e+06	931736	1.50173e+06	230355	286180	69762.4	0.0328149	0.162993
AX2485	Uncharacterized protein	139988	124182	155782	13232.9	30251.1	24969.4	0.00481746	0.163003
AX1135		626616	657696	669327	50016.6	68730.3	201574	0.0136737	0.163961
AX10205	3-hydroxyanthranilate 3,4-dioxygenase	1.71562e+06	1.89634e+06	2.68255e+06	413844	184647	434045	0.0411735	0.164038
AX1971	Uncharacterized protein	549798	575851	449055	94839.3	78385.8	85759.2	0.0175384	0.164465
AX6389	Hexaprenyl-diphosphate synthase	1.05329e+06	1.14605e+06	723540	157703	188828	135687	0.0431786	0.16498
AX6383	Coproporphyrinogen oxidase (EC 1.3.3.3)	39035392	34889312	42141664	6.6202e+06	6.34609e+06	6313424	0.0118515	0.166109
AX5266	ATP-binding cassette transporter	842190	975995	828288	288754	53367.5	100146	0.00665071	0.167116
AX3191	PRK domain-containing protein	500259	592337	494043	82965.6	47323.1	134959	0.00251044	0.167176
AX9843	MFS domain-containing protein	11037028	Filtered	15431515	1.41977e+06	4.06921e+06	1.17619e+06	0.00930254	0.167876
AX9095	Lathosterol oxidase	1.01176e+06	930162	994934	171749	161702	161141	0.00328336	0.168409
AX4201	Uncharacterized protein	1.20665e+06	1.5102e+06	1.3887e+06	Filtered	229043	234261	0.0154995	0.169272
AX9300	GrpE protein homolog, mitochondrial	4816287	5.44037e+06	5.55842e+06	956424	842130	881824	0.00761099	0.169483
AX3740	tRNA (5-methylaminomethyl-2-thiouridylate)-methyltransferase	1.13319e+06	1.24535e+06	1.16792e+06	188760	215586	198953	0.00300154	0.170113
AX2377	MFS domain-containing protein	2.75158e+06	3.31149e+06	2624565	420791	349993	721631	0.00654912	0.171786
AX844	RNA helicase (EC 3.6.4.13)	406710	405145	376257	43750.5	95700	65719.2	0.000859806	0.172685
AX7617	Ribonucloprotein	933132	740371	721901	81224.3	177232	157923	0.0120674	0.173824
AX8366	Arginase (EC 3.5.3.1)	2.2968e+06	2.36337e+06	2.00247e+06	412003	377816	368338	0.00980464	0.173829
AX4202		755715	794670	661343	85118.1	267789	32187.3	0.0122901	0.174115
AX6212	Succinate-semialdehyde dehydrogenase (NADP+)	2774137	2.71019e+06	2.42491e+06	194840	234740	948940	0.0143573	0.174293
AX9784	C-22 sterol desaturase	4.581e+06	4422476	4.99167e+06	904053	731899	803655	0.00379544	0.174318
AX5917	Zn(2)-C6 fungal-type domain-containing protein	662523	736113	924645	103844	136626	165688	0.0252557	0.17482
AX3960	TATA-binding protein-associated factor	561709	522135	514941	85960.6	97799	96520	0.00265826	0.175308
AX5638	Dihydroxy-acid dehydratase	4.12449e+06	4.17469e+06	3.72708e+06	757976	684583	672345	0.0050196	0.175857
AX9511	Glucan 1,3-beta-glucosidase	2.18503e+06	2.29687e+06	2174915	468050	433230	276926	0.000290733	0.176992
AX10187	Uncharacterized protein	1.87815e+06	2.09365e+06	2.66706e+06	570389	356104	252184	0.0205645	0.177542
AX5740	Aldo	2.40368e+06	2.80398e+06	2.94011e+06	509257	493323	449716	0.0131186	0.178245
AX3781	Superoxide dismutase 1 copper chaperone	6565739	6.343e+06	6.57028e+06	1.08612e+06	1.13582e+06	1258043	1.68419e-05	0.178653
AX8196		314113	266785	345910	41509.1	1	69781.2	0.0116615	0.180119
AX7457	Catalase (EC 1.11.1.6)	8453130	10167585	9133431	1.62207e+06	1.61157e+06	1.80302e+06	0.0111481	0.181474
AX915	Uncharacterized protein	745755	662105	636735	130343	115713	126032	0.00928042	0.181987
AX9232	Fe2OG dioxygenase domain-containing protein	1627079	2.01093e+06	1.97649e+06	314051	377795	330897	0.0145149	0.182161
AX3262	Ubiquinone biosynthesis O-methyltransferase, mitochondrial (3-demethylubiquinol 3-O-methyltransferase) (EC 2.1.1.64) (Polyprenyldihydroxybenzoate methyltransferase) (EC 2.1.1.114)	2783194	3.13662e+06	3120856	426758	470195	750915	0.000618936	0.182273
AX4619	AMP-binding domain-containing protein	425980	358768	395198	102050	41541.3	Filtered	0.00142154	0.182539
AX5147	CCHC-type domain-containing protein	1803770	1.62334e+06	1.30095e+06	213001	244894	417565	0.0149738	0.185163
AX7807	Uncharacterized protein	1.46265e+06	1.27309e+06	1892214	293700	115909	448365	0.0208562	0.18539
AX4922	Uncharacterized protein	125620	148452	144281	32027.5	30799.4	15386.3	0.0016571	0.186955
AX1479	D-lactate dehydrogenase	6.39097e+06	6.45749e+06	4919286	1.04831e+06	1.23669e+06	1.03756e+06	0.0225203	0.186999
AX2003	Uncharacterized protein	8.27907e+06	9001446	11603944	1.80252e+06	1.99048e+06	1.61031e+06	0.0318867	0.187066
AX6425	Uncharacterized protein	159581	202360	250273	38660.1	32458.1	43768.4	0.0431884	0.187658
AX5694	Epimerase domain-containing protein	1.60845e+06	1.75087e+06	1.75179e+06	323009	339669	296673	0.0028191	0.187699
AX3228	Prephenate dehydratase domain-containing protein	955510	1.06416e+06	827225	263516	148921	122117	0.00543452	0.187767
AX8163		886619	848840	918873	183715	277646	37095.6	0.0154953	0.18779
AX7295	Flavin	1.84612e+06	1.68829e+06	2.25156e+06	407464	354225	342216	0.0238184	0.19079
AX2313		1312487	1.19177e+06	1.30395e+06	199480	262422	265511	0.000800968	0.191012
AX6494	Dihydroxyacetone kinase	1.77943e+06	1852551	1.81262e+06	363049	337163	342472	0.0002543	0.191508
AX4216	Oxidoreductase	3.00801e+06	3.16908e+06	2.72328e+06	282400	28989.3	1.39662e+06	0.0413345	0.191903
AX5568	NAD(P)-bd	5202234	5283134	5.74337e+06	1.07246e+06	1.06727e+06	984234	0.00443279	0.192496
AX4462	Uncharacterized protein	442544	454581	483829	134234	122797	9543.62	0.0175875	0.193036
AX9020	3-methyl-2-oxobutanoate hydroxymethyltransferase (EC 2.1.2.11)	237209	298734	380420	34104.9	61480.2	82072.1	0.0375163	0.193872
AX2602	Histone H2A	14840640	13584790	13797645	3.05565e+06	2.28966e+06	2.84956e+06	0.000505653	0.194085
AX1440	Beta-ketoacyl reductase	1068971	903608	982205	203267	203278	168159	0.0075944	0.1945
AX8602	Uncharacterized protein	1.68582e+06	1.35905e+06	1.44514e+06	357372	196251	321967	0.00615648	0.195008
AX1034	Clu domain-containing protein	3648595	3.2646e+06	3.49075e+06	633632	599423	796511	0.000953425	0.195076
AX8266		158085	190018	158905	55559.2	31097.9	12511.6	0.00484887	0.195596
AX1059	Uncharacterized protein	434557	446458	472276	124260	48717.1	92888.5	0.00314257	0.196458
AX6028	Uncharacterized protein	657788	609312	474138	140756	87193.6	114203	0.0217584	0.1965
AX1410		423224	509307	453529	105530	73549.2	93761.9	0.00647312	0.196846
AX2946	Amidase (EC 3.5.1.4)	259594	205800	284349	64946.1	33879	Filtered	0.0169212	0.197718
AX831		1471579	1423003	1.44846e+06	294063	290631	275586	0.000126117	0.198082
AX1166	5-demethoxyubiquinone hydroxylase, mitochondrial (DMQ hydroxylase) (EC 1.14.99.60) (Ubiquinone biosynthesis monooxygenase COQ7)	306941	305195	323213	67051.1	55768.2	63285.9	0.000171067	0.198969
AX8974	HpcH	8913673	10506159	11263734	2.14356e+06	2.81614e+06	1192252	0.00443518	0.200497
AX2959	Sulfide:quinone oxidoreductase	10697103	11526005	9948947	2.51458e+06	1.8264e+06	2.12301e+06	0.00314257	0.200919
AX9831	Aldo	1.7291e+06	2.03398e+06	2.14855e+06	462053	362772	363192	0.0116339	0.200962
AX7524	Sulfhydryl oxidase (EC 1.8.3.2)	3.33205e+06	3.3055e+06	3491481	711373	693595	636594	0.000566339	0.201556
AX4621	DUF2040 domain-containing protein	479005	567305	448409	111686	127985	62840.3	0.00672563	0.202387
AX1576	zf-LYAR domain-containing protein	964248	866690	970637	226799	152356	188211	0.000871937	0.202517
AX714	Uncharacterized protein	386973	359719	568668	191729	46488.1	28888.9	0.0321809	0.203067
AX7392	Uncharacterized protein	1.20532e+06	1.16092e+06	892804	273147	180168	215863	0.0203543	0.205329
AX9085	Efflux protein EncT	776543	748377	1.10177e+06	141879	282978	114813	0.0288615	0.205456
AX916	dTMP kinase (EC 2.7.4.9)	250824	352833	276281	53871.6	67731.6	Filtered	0.0324993	0.207293
AX3111	tRNA (guanine(9)-N1)-methyltransferase (EC 2.1.1.221) (tRNA methyltransferase 10) (tRNA(m1G9)-methyltransferase)	749660	781186	718368	148339	238810	79857.9	0.00772588	0.207631
AX2069	Uncharacterized protein	1.34801e+06	1.40023e+06	993105	184612	243621	355699	0.0207474	0.209532
AX2170	Uncharacterized protein	359023	392294	393429	90788.6	61779.3	87386.5	0.000300768	0.209614
AX3116	Glyoxylate reductase	1.56376e+06	1.56751e+06	1.11946e+06	426279	384336	87323.8	0.0135125	0.211244
AX2678	Solute carrier family 25 (Mitochondrial citrate transporter), member 1	1.43223e+06	1.67952e+06	1.04301e+06	345186	248677	284329	0.0475219	0.21137
AX4594	Uncharacterized protein	771587	825525	878038	194540	173563	157849	0.00356598	0.212493
AX7626	Phosphopantothenate-cysteine ligase	3.784e+06	3.60628e+06	3985100	889501	852818	684982	0.000665454	0.213382
AX1480	Uncharacterized protein	817798	878526	545942	198061	181641	101268	0.0420564	0.214502
AX9676	GDP-mannose transporter 2	755021	636264	724450	133568	80912.8	239570	0.00391221	0.214606
AX2711	rRNA-processing protein EFG1 (rRNA-processing protein efg1)	710565	765688	569026	204593	95187.8	140862	0.0106951	0.215444
AX7025	Uncharacterized protein	171550	154487	185419	28784.6	35022.1	46597.5	0.00311466	0.215862
AX2582	Thiol-specific antioxidant protein 3	10812112	12419965	16126848	2.81928e+06	3.19004e+06	2.5705e+06	0.0416221	0.217989
AX6364	U3 small nucleolar ribonucleoprotein IMP4	510878	479656	520678	82201.2	123719	124155	0.000232306	0.218418
AX5297	Uncharacterized protein	779606	813579	811141	206215	153941	166223	0.00011423	0.21893
AX462	WD	354268	317799	377368	64691.2	92321.7	73546.6	0.00398715	0.219699
AX4049	Histidinol-phosphatase (HolPase) (EC 3.1.3.15)	259993	273192	286328	73016.7	68774.8	38468.8	0.00103321	0.21996
AX3965	DNA mismatch repair protein MLH1	145367	128405	136914	25626.5	18855.9	46111.1	0.00409076	0.220591
AX9390	NmrA domain-containing protein	321054	407413	308408	126544	Filtered	26145.2	0.00969589	0.220888
AX4019	Beta	466050	386705	335437	47581.2	190756	24391.9	0.0243418	0.221117
AX8131	RRM domain-containing protein	3085038	3.35761e+06	3.47616e+06	747718	677044	772802	0.00460463	0.221555
AX2132	Mitoc	769085	794562	620811	198249	134812	153500	0.0131615	0.222737
AX230	Transcriptional adapter 2	146042	115145	188046	56192.5	12987.3	31057.5	0.0309218	0.22313
AX2676	Uncharacterized protein	4181952	3964729	3343328	799685	895635	873297	0.0165422	0.223552
AX9161	Pescadillo homolog (Nucleolar protein 7 homolog)	1625512	1.37952e+06	1.13899e+06	369984	294860	272790	0.0294497	0.226262
AX5592	Hsp60-like protein	33664564	37941324	35243004	6849102	9452935	7.87389e+06	0.00101401	0.226263
AX8026	FAD-binding PCMH-type domain-containing protein	5926523	6435103	7.32974e+06	1.77939e+06	1.51906e+06	1.16196e+06	0.00741945	0.226516
AX673	Uncharacterized protein	660680	748561	841515	155821	182567	174611	0.0175384	0.227923
AX9044	rRNA adenine N(6)-methyltransferase (EC 2.1.1.-)	327315	284993	315764	82230.7	39384.6	91531.7	0.00205603	0.229667
AX7582	Mitochondrial import inner membrane translocase TIM40 (Mitochondrial intermembrane space import and assembly protein 40)	9459235	9016944	12862816	2.37497e+06	2.44577e+06	2.44437e+06	0.042761	0.231823
AX5131	Uncharacterized protein	592209	582060	452298	111973	166510	99562.3	0.0127981	0.232419
AX631	Uncharacterized protein	1232473	1.28658e+06	1.4117e+06	319080	308906	287326	0.00722728	0.232859
AX3199	Ribosome assembly factor mrt4	2.85294e+06	2.87813e+06	2.58449e+06	637947	685966	614322	0.00480503	0.233086
AX2455	Nucleolar GTP-binding protein 2	604621	622754	557135	142005	131699	143297	0.00504326	0.233679
AX8487	Biotin synthase (EC 2.8.1.6)	1.76976e+06	2057047	2.28041e+06	354620	260316	814322	0.00800336	0.234028
AX1320	Peptidase	457415	534661	433451	30305.9	151933	152090	0.00839149	0.23453
AX1754	Uncharacterized protein	551015	501638	522357	98020.4	168345	106237	0.00154804	0.236571
AX2740	Uncharacterized protein	185078	244690	209234	81183.6	32793.3	37216.9	0.00756012	0.236609
AX4433	Nuclear protein	850128	770499	711465	159464	206008	189541	0.0071541	0.237989
AX414	Ribosome biogenesis regulatory protein	1.73039e+06	1.9193e+06	1875386	330623	483722	501008	0.000396099	0.23807
AX2104	Ribosomal protein L7/L12	3.89929e+06	3928461	4.06111e+06	928076	902301	1.00163e+06	5.39531e-05	0.238206
AX2116	Uncharacterized protein	1.63507e+06	1.52739e+06	1449323	443007	387424	268370	0.000604624	0.23826
AX7775	Cytochrome c oxidase-assembly factor COX23, mitochondrial	227506	190119	289388	1	34336.9	78443.4	0.0291379	0.239275
AX10305	ATP-dependent RNA helicase HAS1	1.19456e+06	1073370	1.14439e+06	287181	302950	227141	0.000606822	0.239506
AX3958	L51	860605	1.06871e+06	745512	265964	182750	191941	0.0292152	0.239513
AX654	Mitochondrial import inner membrane translocase subunit TIM16 (Mitochondrial import inner membrane translocase subunit tim16) (Presequence translocated-associated motor subunit PAM16)	710130	762268	812903	165370	187123	196293	0.00472874	0.240137
AX807	Mitochondrial import inner membrane translocase subunit TIM22	717545	883579	549990	192028	117473	210249	0.0431368	0.241619
AX1531	CTP	901102	628242	853500	165929	180296	231474	0.031484	0.242441
AX1329	Lipoyl synthase, mitochondrial (EC 2.8.1.8) (Lipoate synthase) (LS) (Lip-syn) (Lipoic acid synthase)	789342	913400	838294	260453	204386	151641	0.00110914	0.24261
AX1945	Uncharacterized protein	821572	863568	846795	161614	231170	221910	0.000595479	0.242777
AX7057	Malate synthase (EC 2.3.3.9)	7.88475e+06	8699030	8357802	1.7782e+06	2.44287e+06	1.85373e+06	0.000289315	0.243561
AX296	Uncharacterized protein	33036168	32042524	23181178	6.90987e+06	7.24154e+06	7.35105e+06	0.0378982	0.243627
AX3714		538858	507037	535564	128420	212010	45995.3	0.0253554	0.244347
AX10012	CDP-diacylglycerol synthase (EC 2.7.7.41) (Phosphatidate cytidylyltransferase, mitochondrial)	438504	265087	370906	44800.2	86466.4	131833	0.0364392	0.244858
AX678	Zn(2)-C6 fungal-type domain-containing protein	1634314	1.56242e+06	1.71564e+06	409582	367306	426766	0.00161224	0.245025
AX918	NADH dehydrogenase	5597930	6.50639e+06	5.64449e+06	1387615	1.47171e+06	1.48971e+06	0.0115044	0.245032
AX4407	DNAJ domain-containing protein	825365	852673	717515	163571	192210	231769	0.00454364	0.245267
AX6249	Translation initiation factor IF-2	2.60839e+06	2.38085e+06	1.97593e+06	916182	368113	424065	0.00768896	0.245272
AX7037	Saccharopine dehydrogenase [NAD(+), L-lysine-forming] (SDH) (EC 1.5.1.7) (Lysine--2-oxoglutarate reductase)	9897182	9395892	9305558	2423109	2.41372e+06	2.20075e+06	0.000793108	0.246081
AX8202	Uncharacterized protein	207430	234704	172630	60067.5	51043.7	41163.2	0.0204853	0.247696
AX3817	acidPPc domain-containing protein	451022	436887	584695	88879	89812.5	186304	0.012533	0.247857
AX6015	Flavoprotein domain-containing protein	225085	272151	241188	42983.1	88930.4	51275.7	0.00317022	0.248081
AX7587	GFO	5125789	5.58444e+06	3.70704e+06	1105534	1261917	1216325	0.0435462	0.248575
AX5159	Non-specific serine/threonine protein kinase (EC 2.7.11.1)	542356	588905	564937	138118	156377	127369	0.000330043	0.248712
AX2768	Uncharacterized protein	6.32635e+06	5.87734e+06	6760297	1.55714e+06	1.51602e+06	1673238	0.00732746	0.250285
AX8912	tRNA N6-adenosine threonylcarbamoyltransferase, mitochondrial (EC 2.3.1.234) (N6-L-threonylcarbamoyladenine synthase) (t(6)A synthase) (t(6)A37 threonylcarbamoyladenosine biosynthesis protein) (tRNA threonylcarbamoyladenosine biosynthesis protein)	337450	318314	368253	104588	93446.6	58596.5	0.00121897	0.250612
AX5936	Ribosome biogenesis protein UTP30	2.12179e+06	2.20243e+06	3.00773e+06	587656	661324	588867	0.042901	0.250663
AX3461		1.02439e+06	1.01311e+06	1.19619e+06	311232	297432	202271	0.00385657	0.250777
AX3540	Fumarate hydratase (EC 4.2.1.2)	12644511	14624464	16490250	3.89662e+06	3.7671e+06	3.31182e+06	0.0208617	0.250817
AX9137	MFS domain-containing protein	1.20415e+06	1221651	1128051	426644	231428	237146	0.00577409	0.251901
AX5094	Atypical/ABC1/ABC1-C protein kinase	484177	323801	371367	146015	100363	51010.4	0.0243041	0.252164
AX9705	Aromatic amino acid aminotransferase I	1.26923e+06	1057660	1103869	1	155191	421836	0.00466869	0.252289
AX1330	Uncharacterized protein	215517	163242	273118	21939.1	119084	23639.1	0.0436323	0.252598
AX7171	Quinone oxidoreductase	869333	950704	776721	288736	149331	Filtered	0.00307956	0.253046
AX10116	Uncharacterized protein	2.22328e+06	2.93046e+06	2185850	587877	651228	620067	0.0339808	0.253307
AX2601	Uncharacterized protein	1.4605e+06	1.39676e+06	1.47817e+06	278330	534819	286568	0.0102829	0.253658
AX4980	Oxidoreductase	11736249	12801442	11819554	3275007	2.95986e+06	2.98857e+06	0.00295195	0.253689
AX10206	60S ribosome subunit biogenesis protein NIP7	1.29309e+06	1.38376e+06	1585231	361984	343599	380422	0.0155785	0.254807
AX6173	Uncharacterized protein	1212761	1.23805e+06	1.37043e+06	320275	344197	309621	0.00648025	0.254915
AX1600	Uncharacterized protein	450187	410597	607597	50163.8	109183	217129	0.0235069	0.256388
AX6606	Succinate dehydrogenase assembly factor 2, mitochondrial (SDH assembly factor 2) (SDHAF2)	1.52977e+06	1.65948e+06	1.81534e+06	371410	426693	485735	0.00565229	0.256533
AX1366	NmrA domain-containing protein	866328	990078	772981	218000	233673	224734	0.0210477	0.257249
AX1805	Voltage-gated potassium channel beta-2 subunit	7059114	9031189	7.08156e+06	2.09444e+06	2.07974e+06	1.79376e+06	0.0252334	0.257551
AX939	DASH complex subunit DAD3	549014	493231	386475	120021	120004	128063	0.0354747	0.257636
AX1082	3,4-dihydroxy-2-butanone 4-phosphate synthase (DHBP synthase) (EC 4.1.99.12)	780972	813860	689071	231946	201551	156466	0.00299417	0.258314
AX3769	Ribosome biogenesis protein BRX1	1.98558e+06	1.88425e+06	1.64929e+06	388082	475186	563964	0.00472874	0.258598
AX4634	Helicase	328375	274459	362784	68232.1	129995	51773.4	0.0080054	0.258902
AX5056	Uncharacterized protein	413788	453788	537541	95965.2	220362	48088	0.0177201	0.259349
AX1378	AP endonuclease 1	357147	320391	286441	66561.9	46717.2	138377	0.00968634	0.26106
AX3036	RRF domain-containing protein	1.53769e+06	1.91566e+06	1.4473e+06	472558	439945	385857	0.0264351	0.264937
AX7578	Uncharacterized protein	9002877	9873464	10790568	2478809	2.36922e+06	3.01205e+06	0.00671329	0.264944
AX3249	Succinate dehydrogenase assembly factor 3, mitochondrial	473027	499580	522437	143247	68929.4	186811	0.0106394	0.266874
AX8043	N-acetyltransferase domain-containing protein	876179	1.06573e+06	975795	227858	214814	337184	0.00324672	0.267284
AX10198		920262	983816	869786	209773	300598	233372	0.000715161	0.268125
AX1340	Uncharacterized protein	892796	790498	821751	217001	171438	283983	0.000965277	0.268427
AX9350	Nucleoside diphosphate kinase	67795272	69540208	73196520	19789032	18453972	18316864	0.00201361	0.268652
AX6749	Ribokinase (EC 2.7.1.15)	1.56313e+06	1.74696e+06	1.83146e+06	370680	424107	587938	0.00166031	0.268932
AX1477	Oxoglutarate dehydrogenase (Succinyl-transferring), E1 component	37550088	39255480	38241644	11774674	9760356	9407613	0.000147934	0.268956
AX767	Uncharacterized protein	1768999	2.0041e+06	1.89445e+06	461387	543061	522521	0.00361557	0.269423
AX8374	Transcription factor BYE1	509645	484300	695788	182800	173769	100031	0.0318197	0.270221
AX8923		671566	820726	622192	1	367904	13122	0.0385837	0.270297
AX1744	Cysteine proteinase 1, mitochondrial (EC 3.4.22.40)	56233956	50774224	53789184	17749896	12628866	13151316	0.000439883	0.270714
AX3210		632341	874909	1.05063e+06	17834.2	1	444260	0.043342	0.270983
AX6573	GPI mannosyltransferase 2 (GPI mannosyltransferase II) (Glycosylphosphatidylinositol-anchor biosynthesis protein 18)	1.97711e+06	1.28691e+06	1.66919e+06	268756	358024	710129	0.0242481	0.271002
AX5985	CBFD	534112	666892	560687	182134	177995	117333	0.00826455	0.271025
AX6791	Acetyltransferase	1.50324e+06	1.49123e+06	1.15698e+06	391608	350547	383016	0.025893	0.271031
AX4486	Chaperone DnaJ	2.21404e+06	2.0261e+06	2.36912e+06	610327	574477	611824	0.0101168	0.271835
AX487	Uncharacterized protein	2.19982e+06	2438153	2.24764e+06	454564	694742	727441	0.000832278	0.272561
AX4317	DNA damage-binding protein CMR1	986896	994668	1.08278e+06	278541	303475	253912	0.00160323	0.272792
AX2774	Mitochondrial protein	636574	727140	540500	164406	175253	180310	0.0276846	0.273063
AX2562	DAO domain-containing protein	2528271	2.57789e+06	2.22654e+06	518257	556833	930228	0.00267251	0.273476
AX7059	Ribosome biogenesis protein NOP53	473666	457147	481669	106717	70518.5	209312	0.0270907	0.273665
AX5673	Ribosomal protein S15	1.64462e+06	1.59073e+06	1398570	442557	438599	387344	0.00919008	0.273742
AX2679	Acetohydroxy-acid synthase small subunit	8435900	7.79328e+06	8.08552e+06	2.11194e+06	2.25295e+06	2.29637e+06	0.00204059	0.27396
AX4306	BAG domain-containing protein	839403	861812	790558	252140	202640	228084	0.000351076	0.274048
AX5065	S-adenosylmethionine synthase (EC 2.5.1.6)	35718700	36078568	41203456	9613834	9708680	11804451	0.0053062	0.275458
AX5884	Histone H4	139491552	137058896	112523688	40301076	33727980	33255828	0.0146876	0.275744
AX8817	Mediator of RNA polymerase II transcription subunit 10 (Mediator complex subunit 10)	141056	224084	193597	Filtered	37046.5	65849.1	0.0416221	0.276237
AX9388	Alpha-1,6-mannosyl-glycoprotein 6-beta-N-acetylglucosaminyltransferase (EC 2.4.1.155)	329859	365201	341633	32988.8	149981	104224	0.0266529	0.277029
AX3343	Uncharacterized protein	14009026	13681253	16291195	3.78549e+06	4.15273e+06	4250979	0.013366	0.277144
AX8387		1051306	1.05253e+06	878835	302993	343052	181895	0.0033285	0.277584
AX4052	Uncharacterized protein	3.7559e+06	3712157	3.18344e+06	1.02927e+06	930803	1.0024e+06	0.012203	0.278128
AX389	Glucose and ribitol dehydrogenase	231764	240114	189392	48615.8	26895.4	108506	0.0203033	0.278278
AX524	E3 ubiquitin protein ligase (EC 2.3.2.27)	480083	524760	445902	125543	133844	144700	0.0087793	0.278538
AX10107	Cyclin-dependent kinases regulatory subunit	1829484	1.46995e+06	2060603	495702	489091	510003	0.0348864	0.278878
AX6139		216282	131759	188270	34913	54011.5	60756	0.0487572	0.279092
AX6014	Heat shock protein	9928265	10414629	6922868	2320700	2.42195e+06	2898185	0.0456191	0.280235
AX7728	Uncharacterized protein	1177259	1.10412e+06	1.36134e+06	180093	153259	689176	0.0450125	0.280705
AX9084	Uncharacterized protein	1.98213e+06	1.51821e+06	2.04612e+06	452535	615514	494154	0.0236751	0.281658
AX9381	Orotidine 5'-phosphate decarboxylase (EC 4.1.1.23)	1.07962e+06	1.28422e+06	1.14666e+06	402524	209358	381092	0.00281551	0.282859
AX74	Uncharacterized protein	329129	275775	276954	101235	96187.7	52422	0.00375779	0.283317
AX5981	G-patch domain-containing protein	862774	944938	1.1397e+06	554270	230587	50447.1	0.0437743	0.283402
AX2489	Uncharacterized protein	9328504	8154288	8.32687e+06	2.36679e+06	2507594	2467135	0.00962478	0.284449
AX8860	Proliferating cell nuclear antigen	12344790	11658840	11218223	3.76766e+06	3164298	3.08806e+06	0.000554682	0.284483
AX10008		1.69797e+06	2.57148e+06	2.08295e+06	709468	743000	357766	0.0290208	0.284968
AX8645	SUMO activating enzyme	2.29777e+06	2.52137e+06	2.11443e+06	675528	686730	619005	0.0116427	0.285749
AX5372		12278586	13459032	13659007	3.41018e+06	4.15752e+06	3725137	0.00170148	0.286645
AX7195	GFO	4.53371e+06	4.92251e+06	4283519	1552384	1.31539e+06	1.07078e+06	0.00127915	0.286654
AX1483	Uncharacterized protein	1.48948e+06	1.60024e+06	1.78601e+06	467798	392117	546948	0.00484211	0.288544
AX8585	AIR synthase (EC 6.3.3.1) (EC 6.3.4.13) (Glycinamide ribonucleotide synthetase) (Phosphoribosyl-aminoimidazole synthetase) (Phosphoribosylamine--glycine ligase) (Phosphoribosylformylglycinamidine cyclo-ligase) (Phosphoribosylglycinamide synthetase)	6.52877e+06	5.60897e+06	6.54508e+06	2.08e+06	1.58474e+06	1745083	0.00486541	0.289561
AX5751	Periodic tryptophan protein 2	717019	787651	803337	270025	190847	208817	0.000700273	0.290159
AX6467	Ribose 5-phosphate isomerase	3.33646e+06	3.65516e+06	3.80433e+06	1.06971e+06	1.06198e+06	1.00876e+06	0.00806463	0.290891
AX7553	Homoisocitrate dehydrogenase	8254060	8834360	9262367	2.61516e+06	2.53572e+06	2.52341e+06	0.00685443	0.291236
AX262		2.03272e+06	1.75923e+06	1.9639e+06	359119	729851	588813	0.00333359	0.291492
AX4184	Aldehyde dehydrogenase (NAD+)	31611776	29166086	31452342	8706718	9889738	8.29634e+06	0.000560993	0.291583
AX114	Trimethylguanosine synthase	464661	386061	488379	96196.2	188902	106151	0.00627607	0.292173
AX4441	Uncharacterized protein	503193	497906	497190	155264	158075	124892	0.00295195	0.292488
AX3113	Uncharacterized protein	586287	614424	713457	114400	207676	238950	0.00435243	0.293092
AX8572	Dihydrolipoyllysine-residue succinyltransferase (EC 2.3.1.61)	31546608	31047026	26723628	8559457	8710830	8911612	0.0138457	0.293134
AX5079	Uncharacterized protein	2.37614e+06	2493847	2.35834e+06	664789	677407	777431	6.74647e-05	0.293239
AX9655		164950	140087	181908	29496.1	47358.5	66243	0.00741945	0.293868
AX268	Mitochondrial protein	351477	468386	450684	152100	83986.7	138945	0.0129499	0.295173
AX9875	Protein MAK16	882774	606951	948744	205411	309406	208283	0.0438573	0.296539
AX7383	Uncharacterized protein	338553	385051	238392	116891	60970.9	107685	0.0432167	0.296827
AX1115	MRP-L46 domain-containing protein	1.19669e+06	1181458	895856	312709	232546	428194	0.0142505	0.297327
AX4335	Zn(2)-C6 fungal-type domain-containing protein	2.47435e+06	2.50648e+06	2.97428e+06	765358	794412	805753	0.0178928	0.297359
AX4381	Phospho-2-dehydro-3-deoxyheptonate aldolase (EC 2.5.1.54)	3.45731e+06	3.50102e+06	3220017	1.06729e+06	969456	992132	0.00229923	0.297581
AX1179	Ubiquitin carboxyl-terminal hydrolase (EC 3.4.19.12)	2.29081e+06	2.6671e+06	3.12099e+06	672078	899194	837471	0.0247506	0.298152
AX3645	Aspartate transaminase (EC 2.6.1.1)	523750	462720	554373	217682	164607	79148.6	0.00916683	0.299471
AX2459	KRR1 small subunit processome component (KRR-R motif-containing protein 1)	1.09886e+06	1.00976e+06	1.00721e+06	310575	277765	345769	0.000656262	0.299794
AX8798	Aldedh domain-containing protein	2.19283e+06	2278952	2.08714e+06	684924	710907	571608	0.000291458	0.299964
AX4745	Grx4 family monothiol glutaredoxin	3.421e+06	3.80864e+06	3.63139e+06	1.10305e+06	1102829	1.05448e+06	0.00586022	0.300189
AX5882	50S small subunit ribosomal protein L7	2570478	2.05296e+06	1903091	759702	699262	502678	0.0219617	0.300564
AX3911	Peroxidase (EC 1.11.1.-)	7324860	6768691	6780949	2048475	2.10189e+06	2173624	0.00398715	0.302953
AX4663	GFO	2.30992e+06	2.2323e+06	2.04078e+06	861864	370231	767000	0.00873027	0.303675
AX887	Uncharacterized protein	2113520	1.78725e+06	2723105	594896	763584	657989	0.0497279	0.304424
AX2717	Lysophospholipase NTE1 (EC 3.1.1.5) (Intracellular phospholipase B)	14451590	13405620	13684889	4714868	4395862	3579116	0.000235277	0.30547
AX2974	C-8 sterol isomerase	2265152	2.04001e+06	1.9309e+06	653431	559841	697402	0.00570867	0.306391
AX5930	FAD	208321	239482	236234	76079.9	56018.9	78082.4	0.00183785	0.307265
AX6129	Acetylornithine transaminase (EC 2.6.1.11)	3.5938e+06	4.25713e+06	4773805	1.20907e+06	1.48077e+06	1.19227e+06	0.0217584	0.3075
AX9910	Epimerase domain-containing protein	198693	207423	171850	18980.4	Filtered	100082	0.0336969	0.309004
AX2928	Ribonucleoside-diphosphate reductase subunit M2	260583	269019	259474	96257.3	101607	46253.4	0.0191222	0.309372
AX9115	Coiled-coil domain-containing protein 12	257165	414426	290745	168954	26224	103271	0.0475056	0.31013
AX2932	Adenylate kinase (EC 2.7.4.3) (ATP-AMP transphosphorylase) (ATP:AMP phosphotransferase) (Adenylate kinase cytosolic and mitochondrial) (Adenylate monophosphate kinase)	39348740	40980356	36510272	12000948	12066174	12225780	0.0075944	0.310622
AX2853	NifU-like protein c	3.0764e+06	3318782	3.10917e+06	1.02743e+06	994117	937532	0.00198425	0.31134
AX9486	UDP-glucuronate decarboxylase	63773816	62014248	62186660	20152178	19873668	18600502	8.12748e-06	0.311884
AX8494	Phosphoserine transaminase (EC 2.6.1.52)	5364116	5.9653e+06	6587763	1.70074e+06	1.93768e+06	1951857	0.0142599	0.312006
AX9152	Magnesium transporter	268412	375079	322923	52035	150565	99003.3	0.0161816	0.312085
AX7938	DASH complex subunit DAM1 (Outer kinetochore protein DAM1)	476082	554368	395765	161374	122817	161086	0.0293645	0.312209
AX4166	Sde2	497512	442891	432684	233277	103959	91547.7	0.0230947	0.312277
AX4769	Uncharacterized protein	344963	277450	364266	122877	120749	64563.5	0.00950323	0.31235
AX1113	Uncharacterized protein	451151	349467	379916	160337	153498	56424.8	0.0115192	0.313638
AX4439	Uncharacterized protein	2.92989e+06	3157319	2.69589e+06	879850	940375	934802	0.0109038	0.313674
AX4892	Uncharacterized protein	2451074	2.35548e+06	2.88395e+06	1.0627e+06	528431	828296	0.0053837	0.314599
AX8872	ATP synthase subunit 4, mitochondrial	20121530	21381440	15258036	5.68721e+06	6455751	5.74291e+06	0.0372921	0.315109
AX1681	U3 small nucleolar RNA-associated protein 7	891273	833386	953580	281394	255654	307840	0.00361557	0.315464
AX105	Uncharacterized protein	1.61251e+06	1.4107e+06	1.60278e+06	446359	510174	502865	0.00674166	0.315478
AX2392	N-acetyltransferase domain-containing protein	1.12921e+06	1107520	932463	278605	434798	288805	0.00401777	0.316235
AX7856	Uncharacterized protein	1.31322e+06	1.40843e+06	1.17364e+06	377289	490161	366753	0.00430827	0.316845
AX7633	Adenylyl-sulfate kinase (EC 2.7.1.25)	8553704	9014240	9068538	2.698e+06	2.91535e+06	2.83955e+06	0.000903115	0.317343
AX3845	Uncharacterized protein	1.0962e+06	1.23188e+06	1.12179e+06	628354	240687	226660	0.0381562	0.317606
AX1786	ATP-dependent DNA helicase II subunit 1 (EC 3.6.4.12) (ATP-dependent DNA helicase II subunit Ku70)	2.25688e+06	2.69511e+06	2.06222e+06	703938	790217	740755	0.0268223	0.318627
AX8647	Uncharacterized protein	476636	401747	362272	129994	123236	142620	0.0263757	0.319065
AX1861	50S ribosomal protein L4	937007	893354	897243	291967	298437	279971	0.000628741	0.319099
AX4821	1-acyl-sn-glycerol-3-phosphate acyltransferase (EC 2.3.1.51)	3.61381e+06	3.48936e+06	3.89186e+06	1.16419e+06	1.09411e+06	1.2603e+06	0.00287786	0.320017
AX5593	Chaperonin GroES	17111740	16219732	17103626	5233559	5.40755e+06	5504769	0.0016274	0.320132
AX10298	Uncharacterized protein	693717	696376	1.01768e+06	161290	201794	408669	0.0358738	0.320526
AX2826	Peroxiredoxin (Alkyl hydroperoxide reductase subunit C)	16120302	16596725	16772309	5143992	5.20418e+06	5516413	6.57287e-05	0.320566
AX8963	Replication protein A subunit	4393087	4.52937e+06	5.66393e+06	1.31823e+06	1.32717e+06	2.03094e+06	0.0127551	0.320596
AX4868	DNA-directed RNA polymerase (EC 2.7.7.6)	954331	763514	1.20937e+06	345845	393458	202873	0.0423862	0.321868
AX1319	Hsp7-like protein	72624456	68276112	78525048	24201860	23236490	23363346	0.00991542	0.322668
AX452	DNA polymerase delta subunit 3	858386	746341	1.02484e+06	428676	234086	187733	0.015083	0.323435
AX563	Uncharacterized protein	1.18961e+06	938489	997082	333761	257987	419657	0.00901466	0.323631
AX2176	Aldo	7.8737e+06	8791225	8340764	2.78754e+06	2698795	2.62488e+06	0.0060048	0.324375
AX8361	Cytoplasmic protein	2.56045e+06	2.75319e+06	3.04631e+06	917226	878039	917815	0.0141762	0.324533
AX7112	NAD	12632069	15001404	13292821	4373454	4.34171e+06	4.58045e+06	0.0145149	0.324867
AX6078	Uracil-DNA glycosylase (UDG) (EC 3.2.2.27)	428988	384379	331469	130462	99397.1	142687	0.013022	0.325415
AX8018		215771	188121	162134	63218	44030.5	77247.3	0.0119175	0.32595
AX3250	Isocitrate dehydrogenase [NADP] (EC 1.1.1.42)	8277086	8749493	8524191	2.97205e+06	2.77574e+06	2.59234e+06	6.07138e-05	0.326414
AX4062	Ribosomal RNA-processing protein 8 (EC 2.1.1.-)	773869	758181	864627	264444	244995	273867	0.00767933	0.32683
AX8122	Fe-S	1218722	1.42943e+06	1.66729e+06	448724	506477	455253	0.0327647	0.326839
AX10279	RRM domain-containing protein	7.18703e+06	6629354	7096174	2434344	2.2902e+06	2118191	0.000845655	0.327207
AX9329	Glutamyl-tRNA synthetase (EC 6.1.1.17)	391232	427242	499960	149542	163195	119980	0.0145973	0.328205
AX8918		885384	766794	682691	281500	242507	244220	0.0225966	0.329023
AX6794	Tryptophanyl-tRNA synthetase (EC 6.1.1.2)	672388	853384	734821	295396	269964	178613	0.00775883	0.329105
AX3638	Uncharacterized protein	2.77204e+06	2.9901e+06	2.60083e+06	960476	900681	898144	0.00883661	0.329943
AX82	Elongation factor Tu	16499600	14529256	20685294	5238736	5773516	6098522	0.0426504	0.330872
AX3564	Uncharacterized protein	1.80898e+06	1.9536e+06	1.76319e+06	681245	627741	523715	0.000638651	0.331664
AX5542	Aldo-keto reductase	1.09688e+06	1.27208e+06	1.1809e+06	183224	445351	552383	0.0210525	0.332677
AX8713	Ferrochelatase (EC 4.99.1.1)	2.12891e+06	2.29236e+06	2607325	807599	752249	779568	0.0182433	0.332843
AX9058	ATP-binding cassette transporter	1200721	1.20221e+06	1.45454e+06	469798	369719	446408	0.0133842	0.33336
AX1160	Dihydrolipoyl dehydrogenase (EC 1.8.1.4)	38374964	42414584	45423820	12215265	13449531	16418577	0.00345729	0.33343
AX9188	Alcohol dehydrogenase (NADP+)	16352433	17114508	15252312	5520659	5485764	5269752	0.00709982	0.334081
AX9500	Phosphoketolase	114799464	119208384	99277208	36743124	36801392	37890864	0.0164672	0.334355
AX5676	Uncharacterized protein	2381861	2543465	1.77754e+06	775105	705031	764888	0.0437964	0.334935
AX4267	Homoaconitase, mitochondrial (EC 4.2.1.36) (Homoaconitate hydratase)	2.22369e+06	2.2415e+06	2.69431e+06	830072	838110	735126	0.0177872	0.335681
AX12	EVE domain-containing protein	2.40372e+06	2187078	2.19428e+06	866703	706600	705238	0.000723124	0.335816
AX5183	Uncharacterized protein	634888	726086	870163	189053	247784	313612	0.0185799	0.336353
AX5982	Ribosome biogenesis protein NSA2	1.75004e+06	1733781	1564947	535611	563213	599478	0.00498834	0.336379
AX4067	PolyA	2.32872e+06	2.49127e+06	2.34419e+06	807566	759406	843597	0.000865734	0.336475
AX518	PWWP domain-containing protein	14543533	13154528	14920593	4544351	4970634	4846146	0.00714129	0.336968
AX871	AGC/PKA protein kinase	1.22785e+06	1.12402e+06	1.28148e+06	417428	452872	354740	0.00186416	0.337165
AX9594	Iron-sulfur clusters transporter ATM1, mitochondrial	1.51855e+06	1654422	1.38879e+06	275998	760522	503571	0.0180267	0.337609
AX3942	Uncharacterized protein	22211080	21220376	17352786	6.14477e+06	7.60355e+06	6783278	0.0192878	0.337778
AX447	Gluconate kinase (EC 2.7.1.12)	977758	1.37186e+06	1.24747e+06	459689	179468	580603	0.0209302	0.339097
AX2889	Zn(2)-C6 fungal-type domain-containing protein	317888	313834	328171	94278.3	155930	75640.4	0.0247636	0.339463
AX10162	Uncharacterized protein	568910	568084	516274	180169	199720	181904	0.00344923	0.339808
AX6189	ATP synthase mitochondrial F1 complex assembly factor 2	795771	806751	735124	333680	236622	224193	0.00265827	0.33987
AX5494		208332	225078	175860	16030.9	94809.6	96233.4	0.0391225	0.339872
AX6166	Condensin complex subunit 3	150753	124528	184192	84323.2	47584.9	24433.2	0.0308648	0.340263
AX6182	Uncharacterized protein	1.3211e+06	1.21123e+06	1.51094e+06	566431	515844	294094	0.00639584	0.340409
AX8726	Biotin carboxylase (EC 6.3.4.14) (EC 6.4.1.2)	8761927	7947397	9042782	2.89096e+06	2.77898e+06	3.09706e+06	0.00642701	0.340438
AX2452	Uncharacterized protein	1.21787e+06	989633	1.44609e+06	352240	302285	590026	0.0230877	0.340638
AX8975	Fungal	761079	813735	613907	316447	225562	203563	0.0134619	0.340643
AX8976	Uncharacterized protein	2.80187e+06	2.97404e+06	2.6851e+06	931595	972662	981181	0.00557405	0.341027
AX2686	Ribosomal protein L17	1.2265e+06	1.37072e+06	1.39091e+06	456725	492801	410960	0.00358653	0.341134
AX3068	Synaptosomal-associated protein, 23kDa	1.80058e+06	2090918	1.34867e+06	466915	547262	773470	0.0399703	0.341143
AX4558	Epimerase domain-containing protein	7559538	8.30782e+06	7837139	2.98466e+06	2.70008e+06	2.40872e+06	0.000489673	0.341431
AX6570	DUF262 domain-containing protein	1.1982e+06	1.17832e+06	1.35445e+06	458736	352979	471221	0.00260252	0.343861
AX1132	MFS domain-containing protein	2.43814e+06	2.22688e+06	1.9285e+06	622212	854790	795256	0.0108982	0.34462
AX5620	Glucosamine 6-phosphate N-acetyltransferase (EC 2.3.1.4)	737874	794211	684862	256667	262980	245011	0.0102362	0.344915
AX3089	Deoxyuridine 5'-triphosphate nucleotidohydrolase (dUTPase) (EC 3.6.1.23) (dUTP pyrophosphatase)	2287425	2.10691e+06	2713927	840563	764865	848067	0.0260008	0.345161
AX1833	U4/U6.U5 tri-snRNP-associated protein 1	991467	990796	981380	349805	412940	261183	0.0124741	0.345496
AX7130	CRAL-TRIO domain-containing protein	1.31742e+06	1.30361e+06	1.33055e+06	456391	537276	375486	0.00764377	0.346483
AX10079	RNase III domain-containing protein	1.43792e+06	1660462	2063478	674493	488797	625257	0.037006	0.346492
AX7577	Fe-S	1.10698e+06	1.00538e+06	1379191	435808	346057	428575	0.0332211	0.346677
AX10126	Uncharacterized protein	407892	518209	501092	132901	135269	226717	0.0083406	0.346755
AX7227		811540	837650	1.045e+06	340649	345912	248199	0.01825	0.346954
AX8884	Uncharacterized protein	1.68358e+06	1.67186e+06	1.51195e+06	588884	556555	549546	0.00647312	0.348233
AX818	MIF4G domain-containing protein	292625	234327	342071	99088.9	108010	95708.3	0.046337	0.348445
AX6172	Fe-S cluster assembly protein DRE2 (Anamorsin homolog)	5434931	5513240	4.45076e+06	1.54087e+06	1.56033e+06	2274567	0.00696116	0.3491
AX179	Ribosomal protein L19	988500	973296	1.06058e+06	380193	414244	261871	0.00342952	0.349496
AX5537	Uncharacterized protein	2.10799e+06	2.13582e+06	1.8815e+06	769821	757313	618678	0.00230732	0.350319
AX7360	ATP-binding cassette, subfamily B (MDR/TAP), member 10	637044	642493	674119	149036	313005	223827	0.0214905	0.351069
AX8007	Histone H3	156890528	175202544	199669760	69541400	62657216	54688912	0.0163623	0.351449
AX4312	Uncharacterized protein	7.63762e+06	7624381	9407736	3.2709e+06	2779016	2.6371e+06	0.0180929	0.352132
AX1178	Uncharacterized protein	13213964	12952380	11546110	4.20875e+06	4.66016e+06	4424862	0.00814829	0.352504
AX2419	Uncharacterized protein	151141	142070	106902	54189.8	26209.9	60806	0.0204595	0.352914
AX6155	Uncharacterized protein	1.18826e+06	1.25222e+06	1.35755e+06	690379	204754	Filtered	0.0372921	0.353525
AX3648	Uncharacterized protein	117120	180000	130655	45296.7	39402.3	66695.6	0.0478573	0.353912
AX4699	rRNA-processing protein FYV7	511085	465011	527058	231152	146727	155390	0.00408541	0.354767
AX4084	Senescence domain-containing protein	5157315	5084940	5771801	1882826	1.8152e+06	2.00957e+06	0.00792352	0.356412
AX10196	BZIP domain-containing protein	2.11043e+06	2102359	2.06676e+06	687808	778163	772377	0.000351259	0.35645
AX3071	HpcH	209266	288954	264716	100934	55761.8	115453	0.016457	0.356713
AX6695		552816	578777	501447	158812	167862	257113	0.00484706	0.357484
AX7526	SAP domain-containing protein	13250152	13795385	15490770	5020165	4790698	5402556	0.0101612	0.357657
AX7449	Uncharacterized protein	3.05028e+06	3240459	2.3486e+06	967711	802120	1322618	0.019767	0.35795
AX1365	Major facilitator superfamily transporter	1.61729e+06	1.55326e+06	1.42035e+06	577891	495398	571679	0.00359243	0.35831
AX8115	Uncharacterized protein	1.28345e+06	1.20355e+06	1611521	513704	488357	468665	0.0371661	0.358843
AX2986	Ribosome assembly protein 4	666399	658970	775754	260132	252204	241939	0.0159463	0.358986
AX3457		1.23377e+06	1.25101e+06	1.04449e+06	470561	441603	355491	0.00678171	0.359184
AX10029	Sod	2511058	2.66081e+06	1.94426e+06	790100	772790	999027	0.0282069	0.360016
AX5158	Uncharacterized protein	236451	299269	269335	111578	95861.5	83204.3	0.0123801	0.361024
AX4313	Ribosomal protein L11	2.08777e+06	2.11293e+06	2.18317e+06	724213	729668	853964	0.00025096	0.361512
AX7644		429381	450111	523157	189533	117943	200159	0.00557405	0.361911
AX4870	Uncharacterized protein	2348585	2.45859e+06	2.5634e+06	967968	866485	835100	0.000588107	0.362191
AX2194	Uncharacterized protein	4374814	4603819	4353210	1.59541e+06	1.67684e+06	1.55702e+06	0.000751508	0.362235
AX1555	DNA-directed RNA polymerase II subunit RPB11	683718	655598	606309	221814	229256	253796	0.00342267	0.362283
AX8058	Uncharacterized protein	589541	556528	592775	296008	178107	157494	0.0219617	0.363235
AX9148	Uncharacterized protein	448608	492563	412016	163504	119819	208542	0.00463448	0.363487
AX5027	Uncharacterized protein	28917676	28880542	27346748	11100275	9615176	10265284	0.000113039	0.363859
AX5845	Uncharacterized protein	1.35793e+06	1.59892e+06	1.83907e+06	548620	558884	641277	0.0313102	0.364639
AX4054	Uncharacterized protein	357983	373966	334750	204062	95799.5	89112.5	0.0375532	0.364652
AX4919	Uncharacterized protein	538109	531184	536227	Filtered	185606	205529	0.000405472	0.365428
AX2449	Phospholipid-transporting ATPase (EC 7.6.2.1)	2.48864e+06	2.30106e+06	2.64523e+06	835356	968242	913446	0.00532733	0.365443
AX7264	Uncharacterized protein	237847	271868	277050	117024	90246.8	80504	0.00267988	0.36577
AX6478	tRNA (adenine(58)-N(1))-methyltransferase non-catalytic subunit TRM6 (tRNA(m1A58)-methyltransferase subunit TRM6)	723271	682972	837503	252239	282278	286345	0.017496	0.365845
AX2020	Cytochrome c heme lyase (EC 4.4.1.17)	3.65211e+06	3250393	3.73421e+06	1.43703e+06	1.21173e+06	1.24371e+06	0.00438756	0.365947
AX6558	D-lactate dehydrogenase (Cytochrome)	3.94862e+06	3.30372e+06	4.46787e+06	1.54346e+06	1.45677e+06	1294693	0.0307652	0.366454
AX6488	Cytochrome c	27578116	28876038	31445912	11390403	10196476	10634718	0.00652395	0.366571
AX8514	Replication factor C subunit 2/4	1.15286e+06	1.23112e+06	1.01695e+06	468678	372306	406048	0.00832878	0.366674
AX3241	Mitochondrial inner membrane protease subunit 2	392596	357854	319685	126087	142691	123725	0.0145173	0.366779
AX7671	Phosphopyruvate hydratase (EC 4.2.1.11)	23098278	24056408	21817080	7.74703e+06	8.19084e+06	9400047	0.000592444	0.367367
AX3571	Uncharacterized protein	603742	581028	685060	245217	248613	193780	0.0050196	0.367739
AX9525	RWD domain-containing protein	1.66412e+06	1.26981e+06	1.31933e+06	578753	470144	519761	0.0299754	0.368813
AX6405	Meiotic Sister-Chromatid recombination aldehyde dehydrogenase	940303	1.25324e+06	1.04876e+06	420574	356803	422781	0.0295421	0.370156
AX5850	Uncharacterized protein	800184	844287	686907	315739	296254	258741	0.013022	0.373484
AX8287	Glutamate synthase (NADPH/NADH)	27885640	25970346	28616694	9734013	9978429	11115237	0.00141424	0.373793
AX6176	Uncharacterized protein	7909039	6613686	9941451	2.57811e+06	4032265	2.53554e+06	0.0372752	0.373849
AX9006	COP9 signalosome complex subunit 12	443225	517250	433294	189006	144063	189144	0.00665649	0.374677
AX2738	NUC173 domain-containing protein	528624	393876	411043	161615	203388	135260	0.0247884	0.375138
AX885	SHNi-TPR domain-containing protein	2.72817e+06	3.04327e+06	2.36975e+06	1.05792e+06	1.06041e+06	937478	0.0237934	0.375352
AX1165	Flap endonuclease 1 (FEN-1) (EC 3.1.-.-) (Flap structure-specific endonuclease 1)	1.66547e+06	1.71262e+06	1.50984e+06	674586	550249	612027	0.00237216	0.375795
AX274	Zn(2)-C6 fungal-type domain-containing protein	205081	255035	252853	88176	82750.1	97093	0.0202305	0.37592
AX6126	WD repeat and SOF domain-containing protein 1	377717	361488	292960	115081	148184	124805	0.0187367	0.375976
AX342	Uncharacterized protein	1.57819e+06	1.7084e+06	1.41684e+06	674904	616942	478596	0.00451447	0.376415
AX2383	Pantoate-beta-alanine ligase	799218	889072	810056	293110	290542	359659	0.00104359	0.377574
AX4367	General transcription and DNA repair factor IIH	258706	284613	207314	63352.8	79836.2	140766	0.0211642	0.378288
AX2195	5-aminolevulinate synthase (EC 2.3.1.37) (5-aminolevulinic acid synthase) (Delta-ALA synthase) (Delta-aminolevulinate synthase)	4165645	4.48844e+06	4.67878e+06	1.72711e+06	1.81541e+06	1.51014e+06	0.00167144	0.378963
AX3010	Mitochondrial import receptor subunit TOM40	16670375	17937332	16413478	6.55656e+06	6330595	6489774	0.00596613	0.379782
AX1793	Uncharacterized protein	453202	470732	505285	196266	127572	219922	0.00741945	0.380459
AX7838	ATP-dependent RNA helicase FAL1	5.79738e+06	6362026	8122925	2.76334e+06	2.43139e+06	2.52235e+06	0.0465943	0.380483
AX2366	RNase	1.30206e+06	1.39636e+06	1.2843e+06	511667	480432	524727	0.00254937	0.380851
AX4377	Ribosomal	788929	759440	696242	316792	303906	236560	0.00133091	0.381918
AX1564	Nucleolar protein 14	243383	237675	240781	90787.8	86673.8	98489.5	0.000369378	0.382289
AX4120	Beta-catenin-like protein 1	713832	758945	740554	295375	209893	341722	0.0106414	0.382677
AX5899	Non-structural maintenance of chromosomes element 1 homolog (EC 2.3.2.27)	601242	600528	660416	246425	222028	244510	0.00349415	0.382863
AX10060	Annexin	8834145	10064720	8859964	3.81037e+06	3.48561e+06	3.3328e+06	0.00758795	0.382897
AX9038	U3 small nucleolar ribonucleoprotein IMP3	1.35837e+06	1.49497e+06	1.07567e+06	548795	435540	520332	0.0345467	0.382962
AX6484	Ribosomal protein L27	879435	903596	750135	343126	261216	368915	0.00540944	0.384206
AX7641	Uncharacterized protein	399491	325361	376698	127724	91184.2	205171	0.0185799	0.384983
AX1567	Uncharacterized protein	734741	879358	766979	218756	196313	503226	0.0455732	0.385664
AX1077	Double-strand break repair protein	1581597	1.40868e+06	1.24153e+06	495447	630671	507351	0.0145096	0.385997
AX9529	Uncharacterized protein	9666108	9355307	10991162	4020474	3.83461e+06	3.73165e+06	0.0146395	0.386063
AX1809	Protein CASP	1.78057e+06	1.76711e+06	1.36529e+06	605888	652599	642266	0.0346771	0.386884
AX5907	ATP-dependent RNA helicase MAK5	803824	726248	660727	319135	165945	362507	0.0138962	0.386885
AX6443	Protein FRG1	2768806	2.66322e+06	2.56208e+06	1.01311e+06	1.01373e+06	1.07254e+06	0.00237674	0.387709
AX10290	Uncharacterized protein	262729	216744	235979	98997.7	103006	75644.8	0.00581703	0.388075
AX2123	Cu2+-exporting ATPase	423330	402050	549104	147141	127886	258584	0.0240683	0.388226
AX803	Uncharacterized protein	2.28815e+06	2.38321e+06	2.65185e+06	906900	1.0141e+06	922411	0.00894635	0.388273
AX9531	Alanine transaminase	7.33297e+06	7.04318e+06	7250365	2.7255e+06	2.89969e+06	2.77419e+06	8.86254e-05	0.388384
AX9092	Aminotran	266999	286095	273274	123348	100894	96735	0.000975783	0.388418
AX590	Uncharacterized protein	3.00148e+06	3.24377e+06	3.1914e+06	1.26803e+06	1.24377e+06	1.1549e+06	0.00128779	0.388559
AX8727	GDP-mannose transporter 1	867972	926563	981553	399485	279228	400431	0.00239035	0.388728
AX598	DNA ligase (EC 6.5.1.1)	1.87368e+06	1.63272e+06	1.67033e+06	593416	685036	739417	0.00366727	0.389795
AX7308	Uncharacterized protein	869098	753836	571101	363479	143086	349330	0.03585	0.390101
AX1990	Uncharacterized protein	606140	575008	673317	240826	215313	268990	0.00496327	0.391018
AX516	DNA-directed RNA polymerases I, II, and III subunit RPABC3	1.97938e+06	2108825	2.36279e+06	745587	813193	964978	0.00573963	0.39122
AX2258	Uncharacterized protein	1.21398e+06	1.36113e+06	1.35828e+06	491408	546394	508319	0.00600431	0.393076
AX6252	Lactamase	1.58342e+06	1.75246e+06	1584898	593592	704444	640732	0.00209615	0.393996
AX5490	Pyruvate dehydrogenase E1 component subunit alpha (EC 1.2.4.1)	17412394	19993638	17796136	8052578	6802722	6988604	0.00503597	0.395707
AX929	Uncharacterized protein	87714.2	99514.5	101849	Filtered	57145	19130.2	0.0418293	0.395786
AX3787	Uncharacterized protein	493504	622921	530961	272393	189337	190718	0.00945669	0.39605
AX206	C2H2-type domain-containing protein	457414	449327	320666	190966	77393.7	218776	0.0333938	0.396882
AX8317	ATP-dependent DNA helicase II subunit 2 (EC 3.6.4.12) (ATP-dependent DNA helicase II subunit Ku80)	3.3351e+06	2.46778e+06	3.07786e+06	1.17115e+06	1254962	1.10309e+06	0.0360756	0.397399
AX9366	Zn(2)-C6 fungal-type domain-containing protein	417554	434669	388315	123421	161310	208291	0.00822079	0.397426
AX7058	Uncharacterized protein	1.24058e+06	1.1412e+06	1.27854e+06	427517	480240	547091	0.00108281	0.397464
AX10261	Protein BCP1	1.17524e+06	1056123	1.06132e+06	392771	386477	529740	0.00229736	0.397544
AX1078	Non-structural maintenance of chromosomes element 4	544666	648534	537446	240748	298965	149053	0.0115375	0.397982
AX6184	Uncharacterized protein	379064	295169	429366	181188	100887	157351	0.0286618	0.398176
AX6054	Acetolactate synthase (EC 2.2.1.6)	11422184	9934731	12016323	4.27073e+06	4605366	4.46373e+06	0.0182508	0.399716
AX5822	Uncharacterized protein	361899	234260	365932	133620	168124	83429.4	0.0499823	0.40035
AX680	Nucleolar essential protein 1	1.7292e+06	1.68334e+06	1.50624e+06	658918	585285	728657	0.00311466	0.401088
AX7306	Uncharacterized protein	9642645	12278849	9111171	4051829	3.67324e+06	4.72707e+06	0.0350112	0.401259
AX5953	Nucleolar GTP-binding protein 1	1.73969e+06	1687082	1.7134e+06	667679	639484	756192	0.00122793	0.401417
AX913	Histone H1	58654772	58057500	74378096	27688964	25230710	23880342	0.0327647	0.401904
AX10165	Fructose-bisphosphatase (EC 3.1.3.11)	40902432	38640768	46013024	16505452	17171874	16807248	0.0177201	0.402087
AX441	Methyltransf	389509	395608	449376	155489	139634	201540	0.00330043	0.402321
AX6882	Endoplasmic reticulum protein	2.88216e+06	3077066	3.02115e+06	863046	1.30402e+06	1.45322e+06	0.0147725	0.403133
AX2973	N-terminal acetyltransferase A complex catalytic subunit Ard1	577683	714149	672604	197103	315220	281359	0.00686603	0.404025
AX6595	ADF-H domain-containing protein	1.59332e+06	1.51872e+06	1.42775e+06	483794	689885	660974	0.00260252	0.404128
AX2690	BHLH domain-containing protein	610308	680769	625639	224385	225948	324583	0.00502748	0.404294
AX1546	Tafazzin family protein	554036	443835	511020	197498	212443	200543	0.0230877	0.404591
AX770	Uncharacterized protein	479484	390096	425189	167121	140521	217123	0.00645185	0.405296
AX2070	Uncharacterized protein	217959	209941	203361	66176.1	108173	81743.5	0.0139369	0.405685
AX4744	S4 RNA-binding domain-containing protein	1.26675e+06	1.2535e+06	1253321	577020	496419	458066	0.00654473	0.40585
AX6423	Uncharacterized protein	162108	171449	167103	49949.4	66817.7	86450.2	0.0191924	0.405898
AX8323	L-fuconate dehydratase (EC 4.2.1.68)	2060407	2.1083e+06	2.33315e+06	910303	786819	942924	0.00307707	0.406045
AX5429	Ketol-acid reductoisomerase, mitochondrial (EC 1.1.1.86) (Acetohydroxy-acid reductoisomerase) (Alpha-keto-beta-hydroxylacyl reductoisomerase)	25358660	25351732	23151914	10104852	9964811	9925574	0.0078285	0.406097
AX3979	Uncharacterized protein	1.14425e+06	1145781	997916	592840	336274	408217	0.0104518	0.406737
AX2037	Cytochrome c1, heme protein, mitochondrial	17297976	18829686	17133406	6.96256e+06	6.99759e+06	7.71385e+06	0.00270469	0.406939
AX1846	Uncharacterized protein	4.06645e+06	4259168	4378134	1.46041e+06	1.94202e+06	1.7814e+06	0.00166437	0.408055
AX8584	Solute carrier family 25 (Mitochondrial phosphate transporter), member 3	75784848	85267904	68863472	31843854	29498158	32499932	0.0210398	0.408157
AX6512	Inositol-1-monophosphatase (EC 3.1.3.25)	3.3459e+06	3.70956e+06	4319233	1.58239e+06	1.40394e+06	1.66335e+06	0.0251207	0.408774
AX6247	Saccharopepsin	32586152	33388394	33434272	13158209	13599993	13898025	9.63417e-06	0.40898
AX44	Transketolase (EC 2.2.1.1)	24427142	25649250	27604650	10655858	10469736	10681567	0.0103131	0.409458
AX6404	Uncharacterized protein	1.14386e+06	1.19681e+06	1114031	490900	484940	439011	0.000381182	0.409544
AX6901	Uncharacterized protein	3.63366e+06	3.82977e+06	3442785	1.42874e+06	1.4064e+06	1.63813e+06	0.00121897	0.410158
AX4438	Uncharacterized protein	424996	479910	331707	218851	118739	169830	0.0282451	0.41033
AX176	Ribosomal	666159	651018	619340	292382	256793	246335	0.000287927	0.410794
AX2008	Zn(2)-C6 fungal-type domain-containing protein	284288	271719	308243	125821	94702	134510	0.00237674	0.410799
AX8671	ATP synthase subunit d, mitochondrial	21221306	24636546	22782770	8875328	9916526	9418786	0.00903636	0.41099
AX998	Pre-mRNA-splicing factor ATP-dependent RNA helicase DHX15/PRP43	3.38561e+06	3.46456e+06	3.09208e+06	1248877	1.3606e+06	1481016	0.00210814	0.411425
AX7586	Uncharacterized protein	391177	474091	369613	171807	140404	197010	0.0169212	0.412364
AX9248	Solute carrier family 25 (Mitochondrial aspartate/glutamate transporter), member 12/13	4742758	4.42027e+06	4278945	2.02324e+06	1901382	1.62204e+06	0.000865734	0.412638
AX3941	3-hydroxyacyl-[acyl-carrier-protein] dehydratase (EC 1.3.1.9) (EC 2.3.1.38) (EC 2.3.1.39) (EC 3.1.2.14) (EC 4.2.1.59) (Enoyl-[acyl-carrier-protein] reductase [NADH]) (S-acyl fatty acid synthase thioesterase) ([Acyl-carrier-protein] acetyltransferase) ([Acyl-carrier-protein] malonyltransferase)	16984904	15466519	16824018	6668281	6.75893e+06	6.97477e+06	0.00647312	0.41404
AX2897		781684	702682	790678	310728	269003	362582	0.00172456	0.414195
AX8879	Uncharacterized protein	745422	666353	758455	307806	330135	261125	0.0023753	0.414272
AX845	Phosphatidyl-N-methylethanolamine N-methyltransferase (EC 2.1.1.71) (Phospholipid methyltransferase) (PLMT)	3.88443e+06	3520131	4.18556e+06	1.46282e+06	1.62402e+06	1.71804e+06	0.00939386	0.414567
AX8050	N-alpha-acetyltransferase 40 (EC 2.3.1.257)	639383	799066	901123	337872	328452	303910	0.0466944	0.414706
AX10219	Uncharacterized protein	1.35646e+06	1.54146e+06	1.73746e+06	685096	667686	574806	0.0215963	0.415842
AX5252	Uncharacterized protein	1.53546e+06	1.65064e+06	1.95695e+06	783254	670345	689106	0.0246671	0.416621
AX8827	Cytochrome c heme lyase (EC 4.4.1.17)	2.55795e+06	2.60393e+06	3058711	1.20813e+06	1.03183e+06	1.18528e+06	0.0142505	0.416667
AX7361	Uncharacterized protein	223114	177535	181245	69456	94991.2	78143	0.0163232	0.416897
AX1790	Ubiquinone biosynthesis monooxygenase COQ6, mitochondrial (EC 1.14.13.-)	1.04754e+06	1.11651e+06	1.05927e+06	331001	491851	521504	0.0126244	0.417073
AX5528	Glutamine synthetase (EC 6.3.1.2)	48584328	47300980	48108856	19152764	20051996	21034742	4.8891e-05	0.418347
AX7931	Histone acetyltransferase (EC 2.3.1.48)	980521	912181	1035776	345922	529218	350076	0.00909147	0.41838
AX7241	Uncharacterized protein	453600	400694	594979	251349	189276	165776	0.0474873	0.418417
AX1391	50S small subunit ribosomal protein L24e	961902	711319	952178	410575	400253	287909	0.0272951	0.418503
AX1375	Aromatic amino acid aminotransferase I	1817557	1.52803e+06	1.73562e+06	731949	830887	564115	0.00440216	0.418592
AX3083	N-acetyltransferase domain-containing protein	1.08978e+06	1.09182e+06	970449	338442	496214	485346	0.00375616	0.418777
AX5412	Uncharacterized protein	1072121	956183	1159903	503080	383342	449054	0.00720736	0.41888
AX3794	DUF3074 domain-containing protein	4159056	4.07001e+06	4665455	1.79779e+06	1.76526e+06	1.84076e+06	0.0136012	0.419078
AX5999	Uncharacterized protein	604392	574610	581141	306412	206619	225653	0.0133227	0.419673
AX5346	Acetyl-CoA acyltransferase	96677.9	85846.9	99029.5	24318.5	33418.6	60622.3	0.0486635	0.420378
AX8267	FAD	313927	362408	271113	186530	Filtered	79102.7	0.0254347	0.420549
AX5795	Adenylate kinase isoenzyme 6 homolog (AK6) (EC 2.7.4.3) (Dual activity adenylate kinase/ATPase) (AK/ATPase)	716672	883691	964759	420898	342545	317549	0.024974	0.421419
AX1362	Rad60-SLD domain-containing protein	367908	365738	367235	133385	112932	218540	0.0428949	0.422259
AX7163	TPR	372619	297945	333700	124172	174915	125251	0.0082653	0.422536
AX9568	Malate dehydrogenase (EC 1.1.1.37)	148018640	154829216	165351632	65157624	64178956	68858176	0.00608809	0.423313
AX2094	U2 small nuclear ribonucleoprotein A	2.67184e+06	2684319	2.29364e+06	1.05614e+06	1.05424e+06	1.12822e+06	0.015664	0.423358
AX8022	Uncharacterized protein	1.90148e+06	1.80935e+06	1.68888e+06	905019	734390	646844	0.00258087	0.423402
AX5895	Uncharacterized protein	810959	787772	831538	338296	357437	333874	0.000290733	0.42366
AX6853	Ribonuclease P/MRP protein subunit POP5 (EC 3.1.26.5)	336957	279463	242258	95284.9	101583	167489	0.024338	0.424322
AX8788	2,4-dihydroxyhept-2-ene-1,7-dioic acid aldolase	814693	960749	824014	Filtered	345439	390716	0.0152109	0.424793
AX9770	FAM192A	1.01497e+06	897792	1.10625e+06	443200	423158	418058	0.0223066	0.425442
AX541	H/ACA ribonucleoprotein complex subunit	4557582	4.6418e+06	4658086	1.742e+06	2.21592e+06	1953205	0.0061987	0.426566
AX8362	Zn(2)-C6 fungal-type domain-containing protein	614773	566155	799052	250164	238163	356826	0.0355028	0.426849
AX2984	Dihydroxyacetone kinase	7.88824e+06	8.36467e+06	7645238	4414009	2760318	3.03889e+06	0.0150021	0.427364
AX7503	ATP synthase subunit 5, mitochondrial	30841702	30788036	23712180	10358997	12190591	13936235	0.0241538	0.427525
AX6191	Solute carrier family 25, member 34/35	1.51401e+06	1502385	1.72409e+06	646978	661214	721260	0.0101449	0.428111
AX6636	Electron transfer flavoprotein-ubiquinone oxidoreductase (ETF-QO) (EC 1.5.5.1)	3.64457e+06	3.79449e+06	3.8299e+06	1.87624e+06	1.63206e+06	1.32134e+06	0.00814829	0.428579
AX7355	Uncharacterized protein	667646	684158	641041	348235	208219	300266	0.0180467	0.429898
AX3778	Enoyl reductase	3050549	3049829	3.3132e+06	1.22374e+06	1.28182e+06	1.54168e+06	0.00101561	0.429936
AX3069	Uncharacterized protein	1.79063e+06	1.76721e+06	1.84662e+06	809329	788995	728236	5.55289e-05	0.430489
AX8617	Branched-chain-amino-acid aminotransferase (EC 2.6.1.42)	18851504	17794040	17996312	8087494	7.76867e+06	7677222	0.00130169	0.430684
AX5873	Uncharacterized protein	1.38068e+06	1.37758e+06	1.4237e+06	644424	364345	793152	0.0439813	0.43088
AX8721	5'-3' exoribonuclease (EC 3.1.13.-)	2124710	2135112	2.14564e+06	830644	757002	1.17502e+06	0.0243489	0.431298
AX9505	Mitochondrial inner membrane protease ATP23 (EC 3.4.24.-)	499952	473824	465630	Filtered	158998	255438	0.0139369	0.431882
AX873	Uncharacterized protein	1015071	1.13632e+06	876471	387774	483777	437014	0.0220527	0.432175
AX5897	Uncharacterized protein	829829	846074	844558	340696	393968	354655	0.00202824	0.432191
AX9352	Uncharacterized protein	1.16625e+06	1153381	1211977	614674	565203	347147	0.0259056	0.432388
AX2117	ATP synthase subunit alpha	185264256	196237568	188628128	87209528	81197480	78573408	0.00014906	0.4332
AX5997	Glycerol-1-phosphatase	1.17494e+06	1.16787e+06	1.34373e+06	478027	416723	705321	0.0125098	0.43403
AX241	Uncharacterized protein	775983	706938	832996	314710	256654	434663	0.0105191	0.434396
AX1694	Seryl-tRNA synthetase (EC 6.1.1.11) (Seryl-tRNA(Ser/Sec) synthetase)	817631	774182	794408	346128	319051	372423	0.000222833	0.434831
AX7044	Uncharacterized protein	296934	331834	413032	205617	165900	81874.3	0.0354747	0.435201
AX1691	Mitochondrial DNA polymerase catalytic subunit (EC 2.7.7.7)	1.28834e+06	1.17303e+06	1.60478e+06	787284	560286	422695	0.0243929	0.435367
AX8568	DNA polymerase delta subunit 2	497884	434020	524897	210087	248234	176036	0.00591752	0.435446
AX971	Exocyst complex component SEC15	3082867	3.3509e+06	3.34874e+06	1.60143e+06	1.49855e+06	1.16266e+06	0.00297068	0.435741
AX1441	Uncharacterized protein	487919	425648	453924	192417	220307	183452	0.00314257	0.435964
AX2393	Uncharacterized protein	1.99133e+06	2.07988e+06	1.86848e+06	793472	801821	994364	0.00132522	0.435992
AX2623	TPR	520535	516739	546648	211894	158247	320456	0.041159	0.436004
AX8289		1.11621e+06	1185105	1102746	370172	578367	535684	0.0124893	0.436015
AX2060	Peptidyl-prolyl cis-trans isomerase D	15309459	15555798	16092806	6960639	6595169	6929560	0.00040437	0.436248
AX3627	O-methyltransferase	1.2274e+06	1.46151e+06	1176632	606545	565233	515442	0.0217887	0.436477
AX10077	MRP family ATP-binding protein	521929	518362	497861	233133	245826	192731	0.00303111	0.436686
AX1075	ATP synthase subunit gamma	20580294	20015372	20017764	8522078	8838084	9121312	1.31712e-05	0.436891
AX5714	DUF1752 domain-containing protein	1.56276e+06	1.5181e+06	1.90262e+06	632279	846815	698160	0.0162409	0.436895
AX9911	Stress-induced-phosphoprotein 1	6455222	6.76882e+06	5.81623e+06	2.81354e+06	2.81979e+06	2.70157e+06	0.0144646	0.437751
AX783	Hydroxymethylbilane synthase (EC 2.5.1.61) (Porphobilinogen deaminase) (Pre-uroporphyrinogen synthase)	1.7814e+06	1.86441e+06	1.85796e+06	794265	874582	740771	0.000441614	0.437812
AX7494	Structural maintenance of chromosomes protein	2.8288e+06	2626896	3.11467e+06	986250	1.29647e+06	1.47074e+06	0.00489995	0.437958
AX1047	Mitochondrial fission 1 protein	1015762	1.03894e+06	891863	410555	460804	419329	0.0101708	0.438032
AX6077	Glutamine synthetase	3.6656e+06	4132500	3.47195e+06	1.65346e+06	1.468e+06	1.82011e+06	0.00786061	0.438469
AX6400	DNA-directed RNA polymerase I, II, and III subunit RPABC2	803478	800557	674165	331126	345740	322919	0.0204779	0.438849
AX9652	Uncharacterized protein	1.38476e+06	1.51878e+06	1.37015e+06	601064	560374	718583	0.00153433	0.439906
AX1011	Chromatin modification-related protein EAF3	3.25674e+06	3.36483e+06	3.24149e+06	1.47961e+06	1393900	1468385	6.25439e-05	0.440218
AX8377	Protein phosphatase (EC 3.1.3.16)	2.20323e+06	1.90079e+06	2.00491e+06	743961	1.11609e+06	829590	0.00596464	0.440279
AX3438	Chromodomain-helicase-DNA-binding protein 1	873643	607894	877095	397146	281254	361145	0.0490709	0.44074
AX3754	50S ribosomal protein L3	1696832	1707476	2081160	780158	852605	789058	0.0276077	0.441498
AX7508	Small nuclear ribonucleoprotein F	1.28667e+06	1273672	1.08206e+06	605690	592936	413257	0.00627903	0.442533
AX6449	Aldo-keto reductase	2147313	2329639	2.38516e+06	1.05738e+06	969509	1.01061e+06	0.00478482	0.442647
AX2450	mRNA-capping enzyme subunit beta (EC 3.1.3.33) (Polynucleotide 5'-triphosphatase)	1.32602e+06	1.22652e+06	1.1489e+06	608029	425581	607357	0.00443518	0.443331
AX5591	Uncharacterized protein	4.82425e+06	4.94843e+06	4941255	2.11382e+06	2.19846e+06	2.22265e+06	9.93311e-06	0.444132
AX662	Orotate phosphoribosyltransferase (EC 2.4.2.10)	5.75242e+06	5.89856e+06	4313728	2340809	2.45444e+06	2.30878e+06	0.0499499	0.444983
AX7081	Ribosomal protein L16	2.31889e+06	1.93761e+06	2.27569e+06	1.00243e+06	937965	966957	0.0203671	0.445081
AX5802	Nuclear protein	1.03546e+06	919133	1236903	525357	549116	346447	0.0211427	0.44522
AX92	Zinc finger protein	1.81217e+06	1604116	1495656	716844	768672	703016	0.019336	0.445553
AX1940	Acyl-CoA dehydrogenase	2.03151e+06	1.83601e+06	1.65565e+06	834886	934594	692089	0.00828529	0.44568
AX3000	TFIIS N-terminal domain-containing protein	911182	1.0284e+06	810973	423367	382374	420276	0.0265341	0.445734
AX5126	Uncharacterized protein	1.16546e+06	1.33021e+06	1.3557e+06	601951	522145	593268	0.00831449	0.445909
AX1038		401074	422397	474079	156351	183068	240477	0.00685443	0.446916
AX6921	Uncharacterized protein	10294460	10751494	8830576	4534749	4.69538e+06	4122338	0.0175044	0.446921
AX7190	CID domain-containing protein	156692	127614	148791	50155.1	81995.3	61811.9	0.0101612	0.447849
AX2138	SGL domain-containing protein	14752534	14945051	15501086	6.49765e+06	6.84343e+06	6.94739e+06	0.000231398	0.448873
AX2050	C2H2-type domain-containing protein	956077	897269	1.07049e+06	434106	483909	395452	0.00852569	0.449227
AX7490	Uncharacterized protein	764798	701196	645758	304046	285350	360563	0.00518362	0.449844
AX2197	Ribosome biogenesis protein ERB1 (Eukaryotic ribosome biogenesis protein 1)	888350	773346	835347	316391	387229	420141	0.00260325	0.450037
AX9203	Velvet domain-containing protein	603054	609873	635726	296248	267135	269172	0.000120996	0.450357
AX9863	Associated with spindles and kinetochores protein 1 (DASH complex subunit ASK1) (Outer kinetochore protein ASK1)	1.62139e+06	1.6146e+06	1161233	630488	517067	842877	0.0331405	0.452657
AX3801	SWIB domain-containing protein	2071180	1.97758e+06	1.76834e+06	848214	844797	941851	0.0101071	0.452951
AX2329		3032137	2993394	3.44539e+06	1283921	1332910	1.67424e+06	0.00374355	0.453078
AX4368	Thioredoxin-like protein 4A	629711	692774	603380	349640	264240	259128	0.00382919	0.453307
AX5128	Mitochondrial import inner membrane translocase subunit TIM54	2.52731e+06	2282361	2739731	1.37466e+06	1.12426e+06	923837	0.00618444	0.453382
AX6867	Uncharacterized protein	1.6207e+06	1.69998e+06	2176134	869228	856249	769002	0.0476485	0.453805
AX96	Cytochrome c oxidase assembly protein COX20, mitochondrial	513227	507773	445359	291694	124563	249939	0.0399305	0.45432
AX9093	3-isopropylmalate dehydrogenase (EC 1.1.1.85)	27414452	28621676	26215628	11991420	12545177	12881036	0.00313263	0.454916
AX2777	Enhancer of polycomb-like protein	283902	316414	293742	113528	185405	108040	0.0290751	0.455197
AX395	Nucleolar protein 16	762522	718700	717669	375420	306247	320862	0.00112577	0.455925
AX6796	Uncharacterized protein	2992849	2939937	2.54298e+06	1.35071e+06	1.19391e+06	1.32583e+06	0.0124664	0.456648
AX3090	DNA polymerase alpha subunit B	441198	331263	453905	177867	177472	207452	0.0450236	0.45891
AX2752	Mitochondrial presequence protease	1.60192e+06	1.56924e+06	1465027	607924	692168	829119	0.00370444	0.459258
AX4910	Mitochondrial 18 kDa protein (Mitochondrial fission process protein 1)	1.45421e+06	1.45582e+06	1.58901e+06	769419	789396	509650	0.0123481	0.459758
AX3055	Thioredoxin domain-containing protein	15000622	14428437	14779754	6275947	6.51132e+06	7545993	0.00281551	0.459937
AX7636	Nucleolar protein 56	4.37495e+06	3.66808e+06	4332894	2.18963e+06	1.65313e+06	1857752	0.00721389	0.460613
AX9338	Alpha-glucosidase	52391652	50960776	53294488	24595664	23816080	23745110	0.000673858	0.460634
AX464	Transcription initiation factor IIF subunit beta	988223	779794	829144	361412	405639	430136	0.0255396	0.46096
AX2415	Transcription and mRNA export factor SUS1	313028	231814	301462	77319.7	173990	138820	0.0336829	0.46098
AX4416	FAD dependent oxidoreductase	2028091	2.0257e+06	2.22841e+06	942936	995472	958671	0.00775883	0.461156
AX9956	Uncharacterized protein	2836322	2.74181e+06	2.99122e+06	1.74612e+06	1.32982e+06	881697	0.0372752	0.461837
AX2941	IPPc domain-containing protein	4.3743e+06	4391196	3.08115e+06	1.94285e+06	1.48629e+06	2043040	0.0487253	0.461918
AX3121	RRM domain-containing protein	2908681	3.10146e+06	3384984	1.47687e+06	1.47512e+06	1.3935e+06	0.0141672	0.462526
AX2565	PPIase cyclophilin-type domain-containing protein	759183	609928	577297	297776	328788	273882	0.03709	0.462619
AX7550	AB hydrolase-1 domain-containing protein	1882941	2.0579e+06	1.77158e+06	909365	859362	877238	0.0145155	0.463195
AX888	Ubiquinone biosynthesis O-methyltransferase, mitochondrial (3-demethylubiquinol 3-O-methyltransferase) (EC 2.1.1.64) (Polyprenyldihydroxybenzoate methyltransferase) (EC 2.1.1.114)	1.09602e+06	1.34303e+06	1.36656e+06	550401	526350	687107	0.0140935	0.46349
AX3502	Mitochondrial protein	561337	565531	553611	269541	241505	268333	0.00124832	0.463784
AX2992	Acetyl-coenzyme A synthetase (EC 6.2.1.1)	22810720	22584360	17850568	8163556	11029523	10140814	0.0198686	0.463809
AX559	Uncharacterized protein	583461	495853	516464	295919	283940	161497	0.0198358	0.464573
AX6821	Sec2p domain-containing protein	755213	743870	745625	398677	351054	293559	0.0141493	0.464777
AX8011	Dihydrofolate reductase (EC 1.5.1.3)	1.84795e+06	1865901	2.00018e+06	676067	783392	1.2019e+06	0.0354747	0.465759
AX2953	Mitochondrial protein	1.49513e+06	1.74689e+06	1.66364e+06	785113	801280	705062	0.00895397	0.467104
AX4865		8811855	8.17763e+06	7419269	4149634	3950490	3.30476e+06	0.00607401	0.467246
AX5744	Histone H2A	265070624	235028320	262639520	147683776	86424320	122597936	0.0161543	0.467665
AX8553		225154	196566	239455	106318	69647	133377	0.0210477	0.467867
AX1501	Copper transporter	1.83852e+06	1.77987e+06	1.66294e+06	862583	767496	842899	0.00205757	0.468249
AX8173		2.60398e+06	2733990	2.29343e+06	1168339	1.18255e+06	1.22705e+06	0.0199551	0.468845
AX2531	PC4 domain-containing protein	3552883	3.98739e+06	2.81445e+06	1.49681e+06	1.50624e+06	1859890	0.0442366	0.469635
AX6664	Gamma-glutamyltransferase	324978	345023	372166	166028	161534	162253	0.0138799	0.469997
AX253		707418	693469	789095	325714	276721	426971	0.00949045	0.470052
AX6465	Fructose-bisphosphate aldolase (FBP aldolase) (EC 4.1.2.13)	1.33782e+06	1.53263e+06	1513834	671672	581898	811099	0.004296	0.470924
AX8054	N-acetyltransferase domain-containing protein	876478	971107	825609	387791	357586	514358	0.0066539	0.471247
AX4688	Imidazoleglycerol phosphate synthase, cyclase subunit	3803018	3802593	3.30157e+06	1.59778e+06	1.67982e+06	1867204	0.00757052	0.47169
AX7432	Tryptophan aminotransferase	4482168	4.04858e+06	4.37139e+06	2686577	1471893	1933024	0.0308411	0.47213
AX7492	DNA-directed RNA polymerase I and III subunit RPAC1	2.00481e+06	1.98717e+06	1.97467e+06	998159	957465	862387	0.00385675	0.472294
AX5269	BZIP domain-containing protein	560300	516645	543237	269820	237391	258296	0.000610845	0.472482
AX9322	Replication factor C subunit 1	2.47313e+06	2.52466e+06	2.02192e+06	1.3378e+06	1.12161e+06	860080	0.0128847	0.472881
AX2424	Uncharacterized protein	5110175	5.5577e+06	5553568	2604261	2431092	2.63599e+06	0.00311466	0.472914
AX6578		1.80965e+06	1.8273e+06	1868508	985495	803420	815029	0.00662844	0.472975
AX8870	HAL protein kinase	1.68502e+06	1.71963e+06	1.70372e+06	781215	776159	864490	0.00166031	0.474097
AX3646	Molybdopterin binding domain-containing protein	648228	764649	703756	376801	238933	389075	0.0129609	0.474721
AX4096	F-type H+-transporting ATPase subunit J	2.15394e+06	1.98477e+06	1.48296e+06	806169	711564	1.15127e+06	0.0397957	0.474771
AX2133	ATP synthase subunit beta (EC 7.1.2.2)	260174384	266020752	296292960	132372224	127757896	130458768	0.0145149	0.474887
AX7588	Photolyase/cryptochrome alpha/beta domain-containing protein	830466	699538	785297	458326	229482	412753	0.0289529	0.475343
AX6406	NADPH:adrenodoxin oxidoreductase, mitochondrial (EC 1.18.1.6)	1.61541e+06	1.75574e+06	1.70447e+06	733280	872043	810796	0.000642308	0.476024
AX2530	D-arabinitol 2-dehydrogenase	38466580	44434396	34667468	18850942	17501744	19612960	0.031783	0.476026
AX4392	Pinin	1.39604e+06	1.32921e+06	1.2129e+06	686562	520755	669386	0.00340828	0.476545
AX2368	Uncharacterized protein	693772	644641	633558	249058	357955	333336	0.0075944	0.476858
AX3644	Ribonucloprotein	5.752e+06	6.29346e+06	6.35163e+06	3075277	2.76859e+06	2.93749e+06	0.00357067	0.477323
AX1703	ATP synthase subunit delta, mitochondrial (F-ATPase delta subunit)	44088968	52474412	46393824	21809232	20685726	25840246	0.00746279	0.478012
AX4209	Uncharacterized protein	1.02588e+06	1140385	847179	477354	326225	638424	0.0296371	0.478523
AX8934	Quinone oxidoreductase	3.53483e+06	3.8372e+06	3.69925e+06	1960994	1.69997e+06	1.64946e+06	0.000779706	0.479658
AX5387	Uncharacterized protein	1.163e+06	1211511	891326	455183	387272	724165	0.0339792	0.479699
AX5668	Pre-mRNA-splicing ATP-dependent RNA helicase PRP28	1.85567e+06	1882893	2.01152e+06	903599	970571	884337	0.00157285	0.479734
AX9893	Uncharacterized protein	255983	278627	352081	173985	130105	121363	0.0347931	0.479821
AX7474		3.74015e+06	3.65059e+06	3.57266e+06	1.72489e+06	1.6541e+06	1882196	0.000320051	0.479886
AX2141	Cytoplasmic protein	636787	612050	581558	326635	222757	331807	0.0139916	0.481425
AX7941	40S ribosomal protein S9-A	20573208	18167074	20954048	9335354	9454398	9954257	0.0142505	0.48152
AX4024	H/ACA ribonucleoprotein complex subunit CBF5	6.37234e+06	6.02818e+06	6179781	2.98862e+06	2892749	3.06629e+06	0.000640184	0.481567
AX822	Fungal	509342	424158	471326	233989	217858	225361	0.0201051	0.482058
AX6812	Ribosomal protein L30	1.20746e+06	1.2175e+06	1.37348e+06	588289	545323	698927	0.00346619	0.482444
AX1486	Ribosomal RNA methyltransferase Nop2	1.64729e+06	1.51402e+06	1.41048e+06	726875	723938	758137	0.0164765	0.483169
AX4720	Uncharacterized protein	884967	1.02616e+06	1.03203e+06	446835	407029	568233	0.00619204	0.483187
AX7136	3-hydroxyisobutyryl-CoA hydrolase, mitochondrial (EC 3.1.2.4) (3-hydroxyisobutyryl-coenzyme A hydrolase)	5.78635e+06	5403176	4.32641e+06	2.57962e+06	2.64776e+06	2.27868e+06	0.0396344	0.483765
AX2823	Zn(2)-C6 fungal-type domain-containing protein	282327	261363	245575	130831	103811	147431	0.00510921	0.484087
AX7937	Parafibromin	1.12541e+06	1.36659e+06	1.06043e+06	597022	503022	620117	0.0290208	0.48422
AX2081	Nucleolar protein 58	3.71066e+06	2687438	3.11206e+06	1.32331e+06	1.79359e+06	1.48852e+06	0.036083	0.484263
AX3164	Ras family, other	2.24992e+06	2.40334e+06	2.27974e+06	1.20617e+06	1.13222e+06	1.01908e+06	0.000572045	0.484274
AX8372	Glutamyl-tRNA(Gln) amidotransferase subunit B, mitochondrial (Glu-AdT subunit B) (EC 6.3.5.-)	389471	349367	386454	177138	197219	170761	0.00279935	0.484423
AX6827	Arginosuccinase	4620663	4.06078e+06	3.96121e+06	1.89491e+06	2.11761e+06	2.11222e+06	0.0125706	0.48445
AX9291	Pre-mRNA-splicing factor CEF1	2494382	2.28897e+06	2.07737e+06	1.11673e+06	1.21147e+06	1.0008e+06	0.0099178	0.485227
AX9499	Uncharacterized protein	1.88738e+06	1.85646e+06	1831761	956340	894048	855329	0.000483067	0.485278
AX3788	Velvet domain-containing protein	2011268	1.86999e+06	2.20361e+06	1.03072e+06	988167	941506	0.0149738	0.486518
AX10111	Uncharacterized protein	1.01392e+06	1.01827e+06	991637	492268	466343	513013	0.00020052	0.486676
AX3243	Uncharacterized protein	755014	654941	718597	303379	279300	453476	0.0213902	0.486789
AX9578	Uncharacterized protein	1188501	1.15602e+06	959411	585816	488028	534805	0.0198861	0.48689
AX3998	Uncharacterized protein	958540	929716	881076	332507	403916	614551	0.0455987	0.487834
AX7326	Uncharacterized protein	2.83313e+06	2.58373e+06	2.70349e+06	1.37062e+06	1.25497e+06	1.35807e+06	0.00224841	0.490576
AX3650	Uracil phosphoribosyltransferase	854358	873895	743039	528958	278115	405333	0.0284188	0.490596
AX8512	Asparagine synthase (glutamine-hydrolyzing) (EC 6.3.5.4)	6.47307e+06	7027986	6.45845e+06	3.25099e+06	3.34251e+06	3200474	0.00700783	0.490692
AX6568	Uncharacterized protein	344546	336135	328565	157988	211328	126156	0.0358701	0.490933
AX664	RRM domain-containing protein	3.43053e+06	3.30488e+06	3986812	1.82761e+06	1.7387e+06	1.69897e+06	0.0248139	0.491063
AX6041	Uncharacterized protein	2.73722e+06	2.32933e+06	3159056	1.47988e+06	1.19437e+06	1.36526e+06	0.0383615	0.49109
AX9197	Cytochrome c oxidase subunit 4	50439428	51889960	42231128	22613900	22466072	26081670	0.0187225	0.492262
AX1579	DNA-(apurinic or apyrimidinic site) lyase (EC 4.2.99.18)	282677	329602	236654	136041	106623	175276	0.0312478	0.492312
AX2766	RNA cytidine acetyltransferase (EC 2.3.1.-) (18S rRNA cytosine acetyltransferase)	1.09496e+06	1.29332e+06	1.05309e+06	581690	520579	592691	0.0237824	0.492525
AX438	Uncharacterized protein	700339	553692	761167	394442	336280	262266	0.0299754	0.49275
AX2772	AAA	1.75164e+06	1.48745e+06	2078332	1.01971e+06	858329	743036	0.0393133	0.492922
AX4898	Syntaxin-6	356978	311929	253578	130813	142732	181614	0.0384254	0.493406
AX280	Uncharacterized protein	1.74528e+06	1.69611e+06	1.86445e+06	909872	1.0087e+06	704531	0.0084239	0.49438
AX7439	Protein FYV4, mitochondrial	776480	826280	880289	379167	543600	304942	0.032534	0.494436
AX9432	Ribose-phosphate diphosphokinase (EC 2.7.6.1)	1.57811e+06	1.88719e+06	2.06347e+06	964155	899002	874070	0.0386101	0.495088
AX1049	Uncharacterized protein	559588	686241	724481	360836	315119	301691	0.0292152	0.496188
AX2991	Histidinol-phosphate transaminase	3.8557e+06	3.91034e+06	3.62393e+06	1.82725e+06	1.68637e+06	2.14005e+06	0.00284765	0.496373
AX5125	Signal recognition particle subunit SRP68 (SRP68)	2.03277e+06	2.08686e+06	1.99869e+06	1.01133e+06	1.04744e+06	978367	7.77376e-05	0.496402
AX1700	tRNA (guanine-N(7)-)-methyltransferase (EC 2.1.1.33) (Transfer RNA methyltransferase 8) (tRNA (guanine(46)-N(7))-methyltransferase) (tRNA(m7G46)-methyltransferase)	783818	882301	701231	353487	437229	384680	0.0185738	0.496502
AX2361	Uncharacterized protein	752159	594307	686264	360443	378094	271014	0.0138799	0.496648
AX3977	J domain-containing protein	267176	289370	249808	131791	132521	136172	0.0163906	0.49666
AX1442	Elongation factor 3	10678592	9911847	10283385	4.47578e+06	6024302	4838628	0.00829737	0.496819
AX8946	Selenoprotein O	547452	471456	498037	263320	260939	231154	0.00804038	0.497983
AX2097	Phosphoglycerate mutase	3.55651e+06	3.39398e+06	3026593	1.79775e+06	1.70836e+06	1.47311e+06	0.00642938	0.499066
AX7007	Uncharacterized protein	2.01387e+06	1.86143e+06	1.74308e+06	853228	741495	1.21051e+06	0.0214905	0.499295
AX7388	Uncharacterized protein	842253	762734	743666	404711	403289	365811	0.00700783	0.49978

## Sheet: Up-regulated
Table S2 The DEPs of DM vs FBMds.
Major Protein	Protein name	FBMds1 Intensity	FBMds2 Intensity	FBMds3 Intensity	DM1 Intensity	DM2 Intensity	DM3 Intensity	P.adj	Fold Change Ratio
AX32		1.42198e+06	1.45321e+06	1.99899e+06	2.77867e+06	3.58716e+06	3.40481e+06	0.017907	2.00457
AX8544	Uncharacterized protein	371652	486700	514545	959608	898213	895555	0.009172	2.00552
AX7480	UDENN domain-containing protein	414061	326265	434180	726434	781519	853722	0.005222	2.01078
AX1134	DUF676 domain-containing protein	282750	263210	361375	668474	581446	576848	0.006574	2.01333
AX8763	Uncharacterized protein	831639	885353	1.04595e+06	1.87905e+06	1.78276e+06	1.90231e+06	0.003479	2.01384
AX6468	Nucleoside-diphosphate-sugar epimerase	1.66851e+06	1694179	1.42267e+06	3191942	3.10539e+06	3340689	0.001003	2.01406
AX320	RNB domain-containing protein	1.45289e+06	1425407	1.30804e+06	2.7206e+06	2.83823e+06	2.87587e+06	0.00019	2.01482
AX5932	Sugar phosphate phosphatase (EC 3.1.3.-)	510239	641876	422058	1.08678e+06	989618	1100023	0.013046	2.01783
AX3675	Major facilitator protein	581626	541330	461784	1.14225e+06	924679	1.14043e+06	0.018243	2.0239
AX7774	Autophagy-related protein 9	274180	245254	298530	572201	587700	496908	0.008705	2.02553
AX2700	Methionyl-tRNA synthetase (EC 6.1.1.10)	2.7342e+06	2.49443e+06	2576536	5.10982e+06	5322412	5.38474e+06	0.000151	2.02647
AX1317	1,4-alpha-glucan-branching enzyme (EC 2.4.1.18) (Glycogen-branching enzyme)	8771020	8183322	8342219	16402161	17646948	17284176	0.001628	2.02926
AX8545	Kexin	1.04174e+06	795207	1.0417e+06	1.96114e+06	2.1324e+06	1.75426e+06	0.00821	2.03144
AX6895	Proteasome endopeptidase complex (EC 3.4.25.1)	2.96726e+06	3.03598e+06	2.80626e+06	6153941	5897469	5.86954e+06	0.00016	2.03428
AX5878	Uncharacterized protein	1.35063e+06	1628597	1.47335e+06	2.78895e+06	3152403	3.12085e+06	0.003198	2.03527
AX4638	Uncharacterized protein	576355	602422	773001	1.29069e+06	1.36459e+06	1324443	0.011981	2.03902
AX1825	DH domain-containing protein	255010	280875	237074	548098	524671	504228	0.000712	2.04021
AX445	DNA damage-inducible protein 1	2.8882e+06	3.42803e+06	2.84661e+06	6249740	6227114	6.23857e+06	0.010107	2.04254
AX4283	RRM domain-containing protein	8.35233e+06	8.37855e+06	9579234	17911216	18302322	17559590	0.001351	2.04382
AX10310	mRNA-capping enzyme subunit alpha (EC 2.7.7.50) (GTP--RNA guanylyltransferase) (mRNA guanylyltransferase)	2930894	2.9806e+06	3119833	6.56565e+06	5693494	6227132	0.013077	2.04691
AX7855	CCT-alpha (T-complex protein 1 subunit alpha)	11055599	6.90489e+06	13751995	22901636	21670834	20347628	0.040444	2.04715
AX583	Carboxy-terminal domain RNA polymerase II polypeptide A small phosphatase	1.62184e+06	1.61949e+06	2280214	3.46295e+06	3.99796e+06	3882250	0.008847	2.05434
AX9808	Uncharacterized protein	148656	105311	171584	314218	285432	275698	0.014375	2.05698
AX10210	Uncharacterized protein	261097	308599	223265	464875	546868	625098	0.026363	2.06421
AX6102	UV excision repair protein RAD23	12489542	12276448	14071760	26899638	26714676	26620726	0.005161	2.0659
AX7627	Signal sequence binding protein	1.55088e+06	1582740	1644309	3196505	2.96173e+06	3.71698e+06	0.032426	2.06684
AX6877	Proteasome subunit beta (EC 3.4.25.1)	2718370	2701060	2.48399e+06	5.7916e+06	5691907	4.9264e+06	0.015602	2.07631
AX4939	Protein transporter SEC24	4945170	4.71558e+06	4413351	10146283	9206298	9880759	0.002187	2.0771
AX4681	Stress-response A/B barrel domain-containing protein	538771	520731	710748	1.14212e+06	1.3965e+06	1.14156e+06	0.013526	2.0789
AX10275	Anaphase-promoting complex subunit 11	2.65608e+06	2.44588e+06	2.69052e+06	5.31911e+06	5411365	5.49632e+06	0.000166	2.08236
AX3263	Phosphatase activator	2929714	2690170	3.3014e+06	6.25737e+06	6305004	6.01875e+06	0.002679	2.08278
AX3282	OTU domain-containing protein 6B	1.23804e+06	1.24754e+06	1.25818e+06	2.5982e+06	2.55274e+06	2.66116e+06	0.001853	2.0867
AX9157	3'-phosphoadenylylsulfate reductase (EC 1.8.4.8) (PAPS reductase, thioredoxin dependent) (PAdoPS reductase)	1.08228e+06	1.13518e+06	1.18395e+06	2411054	2.3921e+06	2.2956e+06	0.000118	2.08701
AX10016	Ubiquitin-conjugating enzyme E2 H	868162	884206	866932	1.83188e+06	1.69781e+06	1.93734e+06	0.013846	2.08721
AX7532	Uncharacterized protein	1.12576e+06	1.25604e+06	1.40705e+06	2.73947e+06	2.57175e+06	2597388	0.00185	2.08734
AX1852	CAMKK/ELM protein kinase	493023	392984	422432	1.00414e+06	925492	803440	0.014809	2.0888
AX6304	Serine/threonine-protein phosphatase (EC 3.1.3.16)	2.70945e+06	2.99346e+06	2.11037e+06	4915549	5.70147e+06	5765897	0.005897	2.09681
AX4623	Dihydrolipoamide acetyltransferase component of pyruvate dehydrogenase complex (EC 2.3.1.-)	3480156	1.80946e+06	2232962	5376494	5052836	5.3712e+06	0.049534	2.10041
AX6167	Urease accessory protein UreG	5411181	5.55916e+06	4.91606e+06	11269563	11060400	11088466	0.001923	2.10359
AX6012	Uncharacterized protein	535954	484238	556928	1.05103e+06	1.14472e+06	1.12891e+06	0.000841	2.10806
AX4622	Choline-phosphate cytidylyltransferase	2251687	2.22086e+06	2.49624e+06	4865367	4.91972e+06	4.92259e+06	0.00317	2.11051
AX10309	Translation initiation factor aIF-2	2.48692e+06	2.48419e+06	3.30786e+06	5.79708e+06	5.85288e+06	5833310	0.018803	2.11177
AX6864	UTP--glucose-1-phosphate uridylyltransferase (EC 2.7.7.9)	21204112	31872284	21602292	54414668	51543060	51835664	0.025247	2.11296
AX6944	Zn(2)-C6 fungal-type domain-containing protein	330474	294762	289954	594812	626255	713171	0.014798	2.11348
AX9323	GH16 domain-containing protein	72114.4	78795.2	54391.9	151405	121366	161933	0.022686	2.11739
AX6345	Uncharacterized protein	921460	980163	551344	1.83441e+06	1.66605e+06	1.70913e+06	0.026575	2.12379
AX4083		878315	808608	894911	1.81708e+06	1.82428e+06	1.84229e+06	0.001664	2.12394
AX2261	GDSL Lipase/Acylhydrolase	2.57199e+06	2544652	2454756	5.25366e+06	5.6403e+06	5192843	0.005326	2.12468
AX4034		178670	302923	226879	499586	498836	507727	0.035475	2.12591
AX8819	Uncharacterized protein	385878	289829	375755	734177	851227	650491	0.021206	2.12647
AX4039	Uncharacterized protein	439276	287632	436398	754774	866789	854464	0.00926	2.12844
AX7623	Uncharacterized protein	511889	349053	390221	886689	899874	880604	0.022531	2.13175
AX9879	Proteasome subunit alpha type (EC 3.4.25.1)	4.5149e+06	4.6878e+06	4364843	9715673	9175340	10033017	0.003409	2.13185
AX9629	Uncharacterized protein	461967	525580	280573	933475	852463	926719	0.030286	2.13912
AX7337	Uncharacterized protein	512982	497601	494941	1.08291e+06	1.173e+06	978519	0.020846	2.14838
AX7455	CNH domain-containing protein	646992	590618	509348	1.23214e+06	1.1212e+06	1402719	0.015367	2.15006
AX6040	Uncharacterized protein	1.01119e+06	881463	877120	2.04137e+06	1.84989e+06	2066230	0.002334	2.15089
AX8535		228335	238326	377971	613029	640502	563799	0.023943	2.15162
AX4007	Cytoplasmic protein	16761715	15680908	21059856	35676416	39939356	39506880	0.003262	2.15173
AX8319	Uncharacterized protein	1.28785e+06	1.09301e+06	1.60638e+06	2.97411e+06	2.68553e+06	2.93071e+06	0.007346	2.15446
AX9926	Uncharacterized protein	431756	403080	263827	855027	689045	826848	0.012352	2.158
AX1785	Lactoylglutathione lyase	3.12941e+06	3.24115e+06	3.462e+06	7360982	6984392	6.94524e+06	0.00028	2.16532
AX3152	Solute carrier family 25 (Peroxisomal adenine nucleotide transporter), member 17	813872	898988	639574	1.79767e+06	1.66655e+06	1.63256e+06	0.004388	2.1666
AX422	Uncharacterized protein	1.01595e+06	918108	1.48517e+06	2.60717e+06	2.12498e+06	2.68484e+06	0.015215	2.1692
AX6393	Golgi apparatus membrane protein TVP38 (Golgi apparatus membrane protein tvp38)	178032	108323	187974	397291	282484	350318	0.02868	2.17168
AX3007	F-actin-capping protein subunit alpha	4.10408e+06	3.83813e+06	4.0592e+06	9013221	8549478	8511420	0.000795	2.17259
AX5849	G-patch domain-containing protein	388206	431774	551584	1006289	1.15551e+06	823064	0.032765	2.17625
AX700	Uncharacterized protein	67988.4	57448	93675.9	142632	192979	142189	0.036049	2.18062
AX490	Peptide-methionine (S)-S-oxide reductase (EC 1.8.4.11)	6740887	6543921	7.35675e+06	14933718	14461077	15645807	0.000577	2.18203
AX8834	Uncharacterized protein	2572265	1.58366e+06	1.72797e+06	4387733	4.23322e+06	4.23632e+06	0.031484	2.18516
AX4325	Rho guanyl-nucleotide exchange factor	490205	591361	772727	1.29452e+06	1.38935e+06	1.3743e+06	0.017402	2.18853
AX4626	Het-c2 protein	1.85303e+06	1990491	1.68595e+06	4.03194e+06	3951380	4.15023e+06	0.000588	2.19434
AX7782	Uncharacterized protein	240214	230812	221629	558860	438586	523117	0.030803	2.19527
AX1062	Calnexin	21373588	20757472	25565884	51526040	48483872	49256944	0.001784	2.20493
AX7958		1.03279e+06	1.00754e+06	506763	2.01857e+06	1.7141e+06	1.89225e+06	0.028325	2.20837
AX373	Uncharacterized protein	257245	331145	341663	718908	701578	633753	0.002565	2.20873
AX7915	Ubiquitin-conjugating enzyme E2 N	2.67822e+06	2.37001e+06	2118372	4922222	5.32135e+06	5587239	0.001941	2.20897
AX5728	Uncharacterized protein	908266	979439	1.7641e+06	2.49462e+06	2.78644e+06	2.80319e+06	0.04307	2.21377
AX4908		684499	882771	1.09869e+06	2.01752e+06	1.99317e+06	1.89782e+06	0.018632	2.21628
AX2423	Uncharacterized protein	397151	368551	448256	1.0468e+06	835098	811308	0.032173	2.21853
AX6385	Eukaryotic translation initiation factor 3 subunit C (eIF3c) (Eukaryotic translation initiation factor 3 93 kDa subunit homolog) (eIF3 p93) (Translation initiation factor eIF3, p93 subunit homolog)	2088489	1.50164e+06	1.67964e+06	3.77794e+06	3.9771e+06	3948341	0.009339	2.22085
AX8880	Importin subunit alpha	2758792	2.97159e+06	2433885	5.95316e+06	5882929	6320218	0.000624	2.22388
AX8680	Chaperone regulator	6078858	6098668	6.64842e+06	13515666	14134653	14306645	0.000171	2.22868
AX9348	Poly(RC)-binding protein 2/3/4	7285077	7007352	7819921	16256981	15941222	17095508	0.000441	2.22924
AX5875	Calcium activated cation channel	457302	435808	512670	888820	1218877	1.02627e+06	0.042257	2.22935
AX436	HPt domain-containing protein	370939	525800	696186	1.15566e+06	1.2076e+06	1.19769e+06	0.03543	2.23548
AX7922	mRNA methyltransferase	251707	192915	142766	383618	455015	474927	0.013077	2.23627
AX1571	Proteasome subunit beta (EC 3.4.25.1)	2.87704e+06	2.81328e+06	3.3733e+06	7.71709e+06	5927185	6646196	0.026099	2.23867
AX6496	E3 ubiquitin ligase complex SCF subunit	4681460	6017101	5014598	11105656	12863017	11334881	0.00403	2.24675
AX6609	Cytochrome b5 heme-binding domain-containing protein	118853	161085	164503	311179	362956	324968	0.00398	2.248
AX4608	CAP10 domain-containing protein	399541	345770	398432	933233	798730	839261	0.007713	2.24808
AX7370		1.11921e+06	866898	878462	2.08835e+06	2166191	2.19745e+06	0.006165	2.25234
AX5563	Uncharacterized protein	974892	963692	1.05102e+06	2137070	2.33195e+06	2.26651e+06	0.001866	2.25298
AX309	L-lactate dehydrogenase (Cytochrome)	1.5799e+06	1.98594e+06	1.67947e+06	3781695	4.17854e+06	3868264	0.001191	2.25506
AX2075	DAGKc domain-containing protein	453040	561898	456088	1.07479e+06	1.10632e+06	1.13796e+06	0.002842	2.2563
AX634	UDENN domain-containing protein	529819	509331	392236	1.04438e+06	1.15997e+06	1.02721e+06	0.002569	2.25764
AX357	N-acetyltransferase domain-containing protein	627572	809670	836028	1.80263e+06	1705276	1.62508e+06	0.002199	2.25798
AX8875	Cell division control protein 42	3.4581e+06	2.36384e+06	3.02891e+06	6600200	6.2519e+06	7145319	0.003986	2.25938
AX7746	Uncharacterized protein	1.85403e+06	2.07863e+06	2.14525e+06	4764644	4564461	4438464	0.000281	2.26518
AX10052	HMA domain-containing protein	1.094e+06	1.0912e+06	976534	2.01896e+06	2.59376e+06	2.55488e+06	0.032037	2.26699
AX1265	RNA exonuclease 4	423480	405739	547116	993570	1.0894e+06	1.03744e+06	0.003829	2.26719
AX6422	DUF953 domain-containing protein	631895	749245	762998	1.73099e+06	1.50541e+06	1628976	0.003177	2.26916
AX7483	TNase-like domain-containing protein	267940	289012	289837	677025	615148	645014	0.003094	2.28769
AX10171	Uncharacterized protein	480675	721412	602955	1422362	1.29377e+06	1.41554e+06	0.005916	2.28896
AX7048	eIF-2B GDP-GTP exchange factor subunit epsilon	1.05805e+06	803625	1.01414e+06	2.2454e+06	2.06102e+06	2278044	0.001671	2.2896
AX3285	Uncharacterized protein	470666	1.1431e+06	601470	1.6382e+06	1.54592e+06	1.90276e+06	0.047188	2.29631
AX6685	ATP-binding cassette transporter	1.56605e+06	1.65135e+06	2.07806e+06	4329436	3.77455e+06	4.07217e+06	0.00251	2.29936
AX3138	Kinase (EC 2.7.-.-)	203542	185990	178081	474274	371743	461587	0.028159	2.30369
AX420	Uncharacterized protein	796468	778660	733667	1938056	1.6842e+06	1.69957e+06	0.013365	2.30502
AX9341	FGGY	923692	847178	879486	1.93073e+06	2.12177e+06	2062130	0.00315	2.3071
AX5631	Uncharacterized protein	832916	574246	698993	1.92949e+06	1.34245e+06	1.59198e+06	0.038561	2.30938
AX216	PI3K/PI4K domain-containing protein	835141	814392	809395	1.95258e+06	2.16316e+06	1.57071e+06	0.046179	2.31258
AX9841	Enzyme activator	567834	548921	584860	1.4085e+06	1.21157e+06	1.31542e+06	0.013018	2.3128
AX7203	Uncharacterized protein	200409	155102	94278.3	321613	365966	354088	0.027685	2.3159
AX6659	Uncharacterized protein	220850	204927	182734	541884	478273	392809	0.03877	2.32201
AX1882	Alpha 1,2-mannosyltransferase	531000	422637	335827	963730	1.06618e+06	964574	0.007586	2.32227
AX6583	Stomatin family protein	12573193	11687505	13620067	30688622	26859090	30531714	0.006095	2.32518
AX7479	Uncharacterized protein	1.55054e+06	1.94189e+06	1.87448e+06	4294675	4.09557e+06	4089995	0.001711	2.32541
AX4582	Uncharacterized protein	296163	229649	371183	653749	743480	691397	0.007759	2.32847
AX683	Rab family protein	717867	797882	708685	1.67367e+06	1.77599e+06	1.73446e+06	0.000132	2.33053
AX989	Mitogen-activated protein kinase (EC 2.7.11.24)	2.82578e+06	2.84421e+06	3173422	6616490	6.56991e+06	7474233	0.007419	2.33627
AX4400	Amidohydrolase	1.50821e+06	1.34672e+06	1.5473e+06	3504836	3.3467e+06	3.4869e+06	0.000156	2.34845
AX6760	Uncharacterized protein	1.36955e+06	828468	1.03174e+06	2.58799e+06	2.39847e+06	2.60045e+06	0.01425	2.34906
AX8321	Uncharacterized protein	986780	1.04209e+06	1.16971e+06	2.59897e+06	2.77718e+06	2.17631e+06	0.022415	2.36119
AX9238	Uncharacterized protein	349255	361043	222066	712423	751385	742299	0.018487	2.36614
AX4733	Peptide-methionine (R)-S-oxide reductase (EC 1.8.4.12)	1.07845e+06	1.06975e+06	1.25669e+06	2.5921e+06	2626924	2841734	0.000815	2.36741
AX4850	Uncharacterized protein	2259540	2.38242e+06	2.48886e+06	5.50033e+06	5254068	6142716	0.012559	2.36959
AX5089	Kelch repeat-containing protein	552922	616700	524001	1.29421e+06	1.29528e+06	1.42584e+06	0.001717	2.37085
AX9330	Proteasome assembly chaperone 2	451030	489716	560401	1.13035e+06	1.30132e+06	1.13414e+06	0.005152	2.37539
AX4135	Vesicle-associated membrane protein 4	2.95801e+06	3.25688e+06	3.60958e+06	7.9667e+06	8699885	6.71054e+06	0.023418	2.37948
AX2707	Uncharacterized protein	1.15987e+06	1.38478e+06	892631	2.60832e+06	2717201	2861351	0.007419	2.38179
AX2534	Proteasome inhibitor PI31 subunit	739295	788373	1.01983e+06	2138175	1.95705e+06	1.9726e+06	0.003154	2.38187
AX8662	Uncharacterized protein	511331	735352	709395	1440374	1.59026e+06	1628812	0.00317	2.38204
AX7995	Ubiquitin-like domain-containing protein	493241	453314	608060	1.17831e+06	1.2709e+06	1.25533e+06	0.002625	2.38293
AX7854	Uncharacterized protein	1.04076e+06	1.1302e+06	784713	2.18611e+06	2.33191e+06	2527471	0.003039	2.38372
AX1213	Glucosamine-phosphate N-acetyltransferase (EC 2.3.1.4)	1711253	1.36132e+06	1665145	3.46379e+06	4.0052e+06	3854602	0.003084	2.39009
AX7507	Ran GTPase-activating protein 1	3.37829e+06	3.48147e+06	3.21387e+06	8020655	8.19509e+06	7.9083e+06	1.77e-05	2.39477
AX1804	LigB domain-containing protein	119380	263438	162136	399206	423937	481901	0.026729	2.39478
AX6411	Zn(2)-C6 fungal-type domain-containing protein	304054	204731	335676	741476	728038	553594	0.020231	2.39574
AX8873	Uncharacterized protein	4.2501e+06	4.23882e+06	5460679	10564879	11400568	11560793	0.001638	2.40338
AX7089	C2 domain-containing protein	3415016	3.44705e+06	5.0202e+06	10874180	8.37419e+06	9311233	0.01308	2.40355
AX7460	FAD-binding FR-type domain-containing protein	444954	696673	358904	1.14492e+06	1154191	1.31913e+06	0.018803	2.41131
AX1297	Cytidine deaminase (EC 3.5.4.5) (Cytidine aminohydrolase)	965718	946854	1.40704e+06	3.21688e+06	2.51782e+06	2.27979e+06	0.032354	2.41428
AX156	GAR domain-containing protein	604034	717441	642728	1.63988e+06	1.60463e+06	1.50075e+06	0.00058	2.41587
AX7262	Uncharacterized protein	272820	237713	205183	602663	544062	582852	0.001219	2.41657
AX8966	SMP-LTD domain-containing protein	520005	484191	549022	1.22055e+06	1.26141e+06	1.2733e+06	7.28e-05	2.41772
AX2405	Uncharacterized protein	349977	320557	292608	803935	846742	678299	0.017914	2.4181
AX9768	Thiamine	1.08111e+06	760733	898012	2.01826e+06	2.29946e+06	2.31249e+06	0.002876	2.41991
AX7599	Vacuolar protein-sorting protein BRO1	1.48146e+06	1.24294e+06	1.83712e+06	3.45922e+06	3821052	3.76926e+06	0.00398	2.42233
AX5998	J domain-containing protein	691116	772121	961475	1.97571e+06	1850223	2.0788e+06	0.002147	2.43523
AX1578	AGC/YANK protein kinase	1.00736e+06	939554	1.08352e+06	2.48781e+06	2.51519e+06	2.38755e+06	0.000109	2.43877
AX3511	eIF-2B GDP-GTP exchange factor subunit alpha	553436	972964	959988	2.0444e+06	1849984	2169522	0.009794	2.43884
AX4738	Uncharacterized protein	769384	646711	992565	2.02623e+06	1.96101e+06	1.89215e+06	0.010064	2.44094
AX5876	Cellulase domain-containing protein	735712	519891	704798	1.54403e+06	1.56361e+06	1.67847e+06	0.003198	2.4414
AX358	Oligoribonuclease	2.36597e+06	3.24888e+06	5101338	8659256	9010834	8522849	0.040309	2.44424
AX5854	Uncharacterized protein	46718.7	37441.1	90849.2	111566	144230	172297	0.046181	2.44612
AX1831	Uncharacterized protein	286334	386211	312502	963720	769789	676868	0.040093	2.44697
AX3015	Aminopeptidase (EC 3.4.11.-)	9594524	9179683	8.34491e+06	21518650	21263748	23659806	0.003154	2.45001
AX7589	Arf/Sar family protein	288996	Filtered	169355	579603	555288	554775	0.018992	2.4576
AX2122	Uncharacterized protein	558885	755957	665274	1.69877e+06	1.72504e+06	1.45022e+06	0.005641	2.46149
AX6238	Membrane protein	151196	180364	94370.1	315800	433076	303833	0.03709	2.47155
AX7050	Chitin synthase (EC 2.4.1.16)	901825	907194	1.4008e+06	2.8743e+06	2.6239e+06	2456714	0.007214	2.47831
AX5576	Uncharacterized protein	243033	273290	244254	616924	684648	586112	0.009095	2.48191
AX3793	Peptidylprolyl isomerase (EC 5.2.1.8)	3.1632e+06	3.36282e+06	3.48796e+06	8347345	8232112	8387878	0.00019	2.49325
AX942	PlsC domain-containing protein	1.09739e+06	1.00679e+06	1117081	2.85264e+06	2.56531e+06	2.61387e+06	0.004151	2.49338
AX183	PINc domain-containing protein	104155	219188	155525	363307	399382	434724	0.016399	2.5005
AX2543	Actin-2	768958	762129	741011	2.02905e+06	1.8615e+06	1.80653e+06	0.009255	2.50741
AX2156	U3 small nucleolar RNA-associated protein 22	542809	535135	645784	1.33049e+06	1.37035e+06	1.62157e+06	0.014149	2.50759
AX6919	Translocation protein SEC62	1164601	1.1909e+06	1.48798e+06	3.37339e+06	3291724	2.9946e+06	0.001333	2.51328
AX3197	C2H2-type domain-containing protein	496706	497157	613841	1.33705e+06	1.26579e+06	1.44035e+06	0.001649	2.51489
AX6451	CNNM transmembrane domain-containing protein	763861	671305	828022	1.78404e+06	2.10486e+06	1.81278e+06	0.008891	2.51932
AX6363	Endopolyphosphatase (EC 3.6.1.10)	644563	324165	380782	1158815	989505	1.25433e+06	0.016659	2.52139
AX1290	Uridine kinase (EC 2.7.1.48)	545218	478538	456632	1.18553e+06	1.29278e+06	1.25589e+06	0.000438	2.52245
AX5787	Multifunctional fusion protein [Includes: L-glutamate gamma-semialdehyde dehydrogenase (EC 1.2.1.88) (L-glutamate gamma-semialdehyde dehydrogenase); Delta-1-pyrroline-5-carboxylate dehydrogenase (P5C dehydrogenase)]	21485118	21111886	29171648	63563248	57302392	60973340	0.002816	2.53368
AX7470	Uncharacterized protein	1.96767e+06	1.98452e+06	1.73114e+06	4916184	4.87696e+06	4.65726e+06	0.000105	2.54259
AX8947	Deoxyhypusine hydroxylase (DOHH) (EC 1.14.99.29) (Deoxyhypusine dioxygenase) (Deoxyhypusine monooxygenase)	396719	316690	271041	821189	862147	820122	0.007207	2.543
AX7590	Uncharacterized protein	278266	298200	222415	640845	686509	709255	0.001031	2.54932
AX8567	Uncharacterized protein	380543	305668	279449	883711	667244	919108	0.030359	2.5579
AX2951	Uncharacterized protein	747280	687704	926237	2014739	2.02161e+06	2.0123e+06	0.009936	2.56166
AX3549	Conserved oligomeric Golgi complex subunit 1	4343971	1.91557e+06	1.69284e+06	7730115	6.60926e+06	6.06569e+06	0.041026	2.56591
AX8	Thioredoxin domain-containing protein	422195	449954	541784	1.15538e+06	1.22004e+06	1.25555e+06	0.000733	2.56799
AX5014	Uncharacterized protein	1.23989e+06	1.2716e+06	907150	2.78788e+06	2.91485e+06	3087766	0.001941	2.57134
AX1339	CBS and PB1 domain-containing protein	6587005	6.2859e+06	8040269	16790580	16445900	20540064	0.017197	2.57142
AX3534	Uncharacterized protein	412946	474269	365252	1.24228e+06	878022	1.10108e+06	0.037097	2.57203
AX1738	RAB small monomeric GTPase	2.71368e+06	2989987	2.49402e+06	6.8992e+06	6993645	7284433	0.000198	2.58333
AX801	FACT complex subunit	2.69312e+06	2.12547e+06	1.85677e+06	6.52536e+06	4555855	6204104	0.035475	2.58942
AX1040	DAO domain-containing protein	1.80148e+06	2.01639e+06	883994	3.54861e+06	3.92635e+06	4703034	0.017299	2.59003
AX5717	Uncharacterized protein	650124	649808	723863	1.91809e+06	1.84177e+06	1.48308e+06	0.027964	2.59064
AX3494	Uncharacterized protein	460646	141062	281112	835851	707651	746434	0.045046	2.59389
AX7132	Methionine aminopeptidase (EC 3.4.11.18)	687817	471795	806451	2.06828e+06	1.5614e+06	1.47348e+06	0.031484	2.59563
AX7625	Uncharacterized protein	340195	247351	140216	746403	607199	538127	0.023032	2.59938
AX6239	Calcineurin subunit B	902065	909951	948769	2.36655e+06	2.3907e+06	2.42593e+06	8.13e-06	2.60186
AX3527	Uncharacterized protein	255647	231695	300651	634737	677954	737863	0.002843	2.60225
AX4443	F-box domain-containing protein	759987	794599	1056082	2415467	2289164	2.09339e+06	0.002199	2.60394
AX2939	Solute carrier family 25 (Mitochondrial S-adenosylmethionine transporter), member 26	467307	485888	885280	1720061	1.52646e+06	1.54583e+06	0.02104	2.6067
AX8663	Arf-GAP domain-containing protein	297150	346703	283653	820420	748352	853290	0.002324	2.61137
AX6296	DHHC domain-containing protein	112656	154801	163845	358901	372838	394992	0.002585	2.61239
AX5990	RNA binding protein	3.46528e+06	3.98652e+06	3591041	9589492	9552202	9803113	0.000438	2.62114
AX7051	Uncharacterized protein	362534	347992	403061	1.03046e+06	903008	991386	0.004349	2.62651
AX15	NEDD8-activating enzyme E1 catalytic subunit	660939	914046	1.04992e+06	2290554	2511471	2.09641e+06	0.004047	2.62807
AX6863	Uncharacterized protein	2756729	2.40945e+06	2.92653e+06	7049281	7220601	7018757	0.001381	2.63059
AX25	Uncharacterized protein	817003	426436	616255	1.62862e+06	1.64023e+06	1623603	0.02646	2.63078
AX9797	Uncharacterized protein	1.44184e+06	1627910	1.57433e+06	3605524	4.07759e+06	4.53551e+06	0.021048	2.63101
AX4379	ATP-dependent RNA helicase DBP5	2.33752e+06	2.48217e+06	2343102	6329639	6.20535e+06	6.35412e+06	8.13e-06	2.63712
AX629	Vacuolar protein	488635	534919	343754	1.23516e+06	1.08393e+06	1.28941e+06	0.003796	2.63913
AX9937	ADP-ribosylation factor 6	1.05007e+06	1.09429e+06	554872	2131250	2.44006e+06	2.57356e+06	0.009442	2.64701
AX9777	AB hydrolase-1 domain-containing protein	201292	188674	290791	643808	601908	557296	0.004091	2.64854
AX6402	Integral membrane protein	346471	358335	559225	1.05093e+06	1118675	1.18174e+06	0.008393	2.65131
AX1061	Uncharacterized protein	2.5765e+06	2.31915e+06	2.97484e+06	6916462	7120046	6.92765e+06	0.003084	2.66364
AX5396	Nucleoside diphosphate kinase	21023192	20215340	19316042	55436376	52391952	53549652	0.000301	2.665
AX8573	Transcription factor	2.67597e+06	3.57935e+06	1.9958e+06	8.07072e+06	7.30217e+06	6.62641e+06	0.006452	2.66622
AX9480	GTP-binding protein rhoA	6310087	7161454	7.05823e+06	17744464	18482008	18581010	5.35e-05	2.66966
AX902	Glutaminyl-tRNA synthetase (EC 6.1.1.18)	2.13675e+06	3.34406e+06	3.19451e+06	7.96567e+06	7.86621e+06	7.39075e+06	0.006327	2.67686
AX3707	Prolyl-tRNA synthetase (EC 6.1.1.15)	7918245	6984596	8460896	21125410	20416880	21076960	0.000638	2.68019
AX646	Uncharacterized protein	113989	76600.5	91842.2	246153	221039	290498	0.015367	2.68274
AX8141	HTH APSES-type domain-containing protein	84806.1	64968.6	Filtered	206348	196616	Filtered	0.001738	2.69047
AX5851	Ubiquitin-like domain-containing protein	369164	570605	774099	1.46687e+06	1.56081e+06	1.58447e+06	0.021559	2.69107
AX10046	Cation-transporting ATPase	4.1644e+06	2.66111e+06	2545686	8432796	7900129	8899245	0.008249	2.69252
AX5155	6-hydroxymethyl-7,8-dihydropterin pyrophosphokinase (EC 2.5.1.15) (EC 2.7.6.3) (7,8-dihydro-6-hydroxymethylpterin-pyrophosphokinase) (Dihydropteroate synthase)	1.07553e+06	926266	924006	2.91099e+06	2.73208e+06	2.23979e+06	0.024198	2.69426
AX5499		473568	464547	429165	1298607	1.25045e+06	1.14799e+06	0.005897	2.70394
AX3811	1,3-beta-glucan synthase (EC 2.4.1.34)	2.5869e+06	2.53746e+06	2.28624e+06	6913248	6704697	6426144	0.000338	2.70478
AX8795	Amine oxidase (EC 1.4.3.-)	354053	268542	308512	762007	967627	798610	0.01772	2.71531
AX6097	Autophagy-related protein 13	442165	398178	396264	1.11886e+06	1.09611e+06	1145240	3.49e-05	2.71728
AX1959	Uncharacterized protein	616367	725407	534883	1.53923e+06	1.84974e+06	1.73021e+06	0.004866	2.72782
AX6062	Uncharacterized protein	905415	1.55254e+06	1.27267e+06	3.48621e+06	3.51692e+06	3.17531e+06	0.005817	2.72835
AX7747	Casein kinase II subunit beta (CK II beta)	468748	407993	595498	1.38811e+06	1232763	1.39698e+06	0.001918	2.72908
AX2396	Eclair-PA	428798	322630	356466	1.06236e+06	1.0433e+06	919499	0.002596	2.73055
AX4645	SMI1	755610	1.01626e+06	552804	2433649	1.87397e+06	2.04237e+06	0.010872	2.73156
AX8601	Golgi apparatus membrane protein TVP38 (Golgi apparatus membrane protein tvp38)	335711	449114	210204	934590	909161	883613	0.024987	2.74099
AX7575	Chloride channel protein	165292	188146	187234	517537	474764	489971	0.000748	2.74153
AX4909	Uncharacterized protein	323815	352312	354287	997441	868692	962804	0.008213	2.74544
AX510	Fe-S protein assembly co-chaperone HscB	868934	873211	751716	2.44162e+06	1.8127e+06	2599318	0.045012	2.74821
AX557	Uncharacterized protein	1077394	1.16324e+06	845952	2.77025e+06	2.80204e+06	2.91565e+06	0.002752	2.74995
AX1004	Uncharacterized protein	224210	281876	229228	699251	679125	646277	0.000469	2.75345
AX9026	Fumarate reductase	8247330	7795727	9666635	22153038	24096826	24544850	0.000773	2.75362
AX2466	Amidohydro	1.21018e+06	1.0488e+06	1.17911e+06	3192132	3152877	3.12773e+06	0.000796	2.75523
AX5377	Uracil phosphoribosyltransferase	1.92276e+06	1.86372e+06	1.83465e+06	5340856	5.44811e+06	4703281	0.012738	2.75607
AX645	Histone-lysine N-methyltransferase, H3 lysine-36 specific (EC 2.1.1.359) (SET domain-containing protein 2)	93077.8	95227.2	102964	291347	240969	270691	0.014809	2.75693
AX2911	Uncharacterized protein	427444	360024	455181	1181932	982240	1.26705e+06	0.019157	2.76122
AX6177	VPS9 domain-containing protein	548587	461591	582711	1.39056e+06	1.43093e+06	1.58623e+06	0.002565	2.76713
AX9303	Autophagy-related protein 4	361437	326133	219543	819342	831664	860393	0.011048	2.76856
AX3235	Uncharacterized protein	432142	444082	461527	1.35052e+06	1.0776e+06	1.27587e+06	0.022926	2.76882
AX6226	NAD-specific glutamate dehydrogenase (EC 1.4.1.2)	7548910	6420495	6.37115e+06	18375246	18851664	19216684	0.000334	2.77493
AX2727	Uncharacterized protein	87143.8	47235.6	61703.6	179029	181420	184626	0.02093	2.77982
AX5123	Myotubularin	558833	749615	687666	1.98704e+06	1.77131e+06	1.79083e+06	0.00126	2.77999
AX5861	Uncharacterized protein	238606	238408	211940	743015	610903	567277	0.030022	2.78857
AX1270	Mitogen-activated protein kinase (EC 2.7.11.24)	4.6084e+06	4919914	4251716	13589341	11599826	13361989	0.009469	2.79761
AX976	Epimerase domain-containing protein	207281	533254	Filtered	947324	991203	1.17597e+06	0.015398	2.80383
AX6480	Kinesin	213666	176863	314725	696193	569988	711380	0.007571	2.80404
AX7502	Uncharacterized protein	488808	470580	365628	1327271	1.1856e+06	1.23404e+06	0.000846	2.82782
AX6481	CMGC/CLK protein kinase	3.67397e+06	983865	4531830	9171678	9366117	7453676	0.035567	2.82834
AX8035	Uncharacterized protein	657788	587118	891874	1.99468e+06	1655652	2.40722e+06	0.031753	2.8349
AX1326	SH3 domain-containing protein	1.17571e+06	1.24021e+06	1322974	3.77577e+06	3391637	3.43934e+06	0.004282	2.83687
AX1609	RING-type domain-containing protein	458053	526148	477312	1.47881e+06	1.29022e+06	1.37889e+06	0.005245	2.8381
AX1259	Uncharacterized protein	179324	159063	254269	584856	565515	534182	0.005755	2.84238
AX2430	Autophagy-related protein 11	603053	611395	503136	1.81924e+06	1.7816e+06	1.29014e+06	0.041321	2.84759
AX1067	Mitogen-activated protein kinase (EC 2.7.11.24)	1.90023e+06	2156697	1.76006e+06	5.52455e+06	5.71751e+06	5354457	0.000168	2.85311
AX1935	BTB domain-containing protein	292204	245174	167400	697927	656132	657671	0.009339	2.85442
AX4195		185021	162701	209568	450583	637552	503512	0.039505	2.85605
AX3655	Uncharacterized protein	590060	414920	675465	1506273	1.66986e+06	1.63038e+06	0.003322	2.86026
AX1535	RRM domain-containing protein	222169	259014	282195	739548	657438	788535	0.006866	2.86296
AX3950	Uncharacterized protein	636022	934000	982514	2.4776e+06	2414806	2.42516e+06	0.010751	2.86678
AX8450	Uncharacterized protein	415030	283393	548648	1.11191e+06	1.27026e+06	1.2115e+06	0.007264	2.88168
AX7323	Palmitoyltransferase (EC 2.3.1.225)	353441	299530	367349	1096132	941575	913431	0.010742	2.89237
AX3865	VWFA domain-containing protein	11830954	11255223	12884069	36743640	35354392	32062272	0.005829	2.89574
AX7137	Uncharacterized protein	167458	150100	142460	417769	539405	378204	0.045678	2.90288
AX5826	FCP1 homology domain-containing protein	150251	174867	200288	470270	435003	625246	0.044782	2.91302
AX2909	Uncharacterized protein	147319	145612	211945	406132	566331	499773	0.021973	2.91603
AX9869	RNase III domain-containing protein	315147	374387	425910	1091450	1085933	1.08043e+06	0.006348	2.92064
AX1855	Lysophospholipase	925945	1.10098e+06	525648	2.77847e+06	2.01855e+06	2.67616e+06	0.016872	2.9277
AX5645	Triacylglycerol lipase	197464	233685	174675	641191	575764	560138	0.002014	2.93335
AX4239	Uncharacterized protein	2.19222e+06	2.1596e+06	2.70469e+06	7528082	6.55892e+06	6655444	0.003247	2.93948
AX2703	Endoplasmic reticulum transmembrane protein	479344	515801	222212	1.41201e+06	1.15072e+06	1.02408e+06	0.016365	2.94639
AX7574	Copper transport protein 86	152193	171417	96410.4	391632	448356	401857	0.003616	2.95662
AX9036	Uncharacterized protein	149125	129740	88528	397836	364850	324858	0.004262	2.96017
AX3764	Uncharacterized protein	1.0144e+06	1.00983e+06	1.36198e+06	3.56019e+06	3.06102e+06	3.42486e+06	0.002033	2.96677
AX2575	Preconditioning-inducible protein	3.24032e+06	2.30015e+06	2576993	7809001	8.35759e+06	7.91974e+06	0.00156	2.96722
AX6161	Cystathionine beta-synthase	1.8448e+06	1679162	2.2257e+06	5.3187e+06	5793954	5976410	0.000864	2.97218
AX361	Lysophospholipid acyltransferase	457841	501778	272638	1.24053e+06	1.13321e+06	1.2926e+06	0.004792	2.9753
AX10055	Protein YOP1	288051	223040	210503	734825	697612	722307	0.002619	2.98609
AX7604	Uncharacterized protein	169073	126650	348713	737138	610822	582754	0.021143	2.99598
AX1331	Uncharacterized protein	406742	330359	364235	1.15823e+06	1.02329e+06	1.12544e+06	0.002252	3.00268
AX5347	Uncharacterized protein	310259	423406	233384	1.02225e+06	913041	971746	0.005686	3.00609
AX3748	Arginase (EC 3.5.3.1)	648939	1.40516e+06	2.56226e+06	4361831	3909176	5617962	0.031622	3.00864
AX3566		336804	329765	361847	1.08894e+06	1.03761e+06	969106	0.005074	3.01012
AX9950	Uncharacterized protein	616511	371229	529525	1.64249e+06	1.46174e+06	1.46327e+06	0.002334	3.01035
AX8102	Solute carrier family 45, member 1/2/4	276835	264851	401630	967534	947980	924845	0.008694	3.01104
AX2153	Rho GTPase activator	268568	381904	327121	967483	1.00221e+06	975018	0.004304	3.01221
AX6964	Uncharacterized protein	301533	259388	344697	778276	1.09753e+06	860232	0.03709	3.02119
AX7459	USP domain-containing protein	484201	372315	326714	1.15375e+06	1.13068e+06	1.31375e+06	0.002413	3.04099
AX6831	MFS domain-containing protein	166326	131664	251387	582476	562366	529642	0.01024	3.04797
AX7891	RNA-dependent RNA polymerase (EC 2.7.7.48)	72820.5	46802.3	45810.3	176708	155969	172050	0.003409	3.05095
AX6104	Uncharacterized protein	490138	396547	557906	1228479	1.50576e+06	1.67563e+06	0.022946	3.05267
AX7889	Rho-GAP domain-containing protein	396098	409806	414086	1.47524e+06	1.18904e+06	1071207	0.03845	3.0619
AX1161	Uncharacterized protein	1251485	1.27026e+06	1.56484e+06	4318913	3806263	4.4019e+06	0.003364	3.06541
AX798	Histidine kinase (EC 2.7.13.3)	2.64838e+06	2560641	2.57526e+06	7887438	7.46953e+06	8521776	0.00928	3.06756
AX495	TPR	105907	71090.6	176880	343534	382422	365217	0.021143	3.08348
AX9677	DIS3-like exonuclease 2 (EC 3.1.13.-)	1.06761e+06	897757	1.08143e+06	3.10586e+06	2.99371e+06	3304224	0.000737	3.08645
AX2595	Uncharacterized protein	42179.2	91492.4	49465.3	201579	155674	208834	0.013512	3.09106
AX7982	TPR	319041	300854	285306	926068	970695	902274	0.000752	3.09217
AX589	Malate dehydrogenase (Oxaloacetate-decarboxylating)	503780	546201	580948	1.7739e+06	1.72738e+06	1.54318e+06	0.006492	3.093
AX3084	SET domain-containing protein	253548	223728	550488	1.34486e+06	881569	954955	0.03733	3.09544
AX7551	Uncharacterized protein	373880	164713	216437	744155	756021	841874	0.014375	3.10193
AX5113	Uncharacterized protein	646264	685026	607644	1.86514e+06	2.01435e+06	2.15489e+06	0.007419	3.11222
AX7951	Glycerol-3-phosphate dehydrogenase [NAD(+)] (EC 1.1.1.8)	337110	198711	182435	780028	590197	866947	0.023551	3.11473
AX6929	N-acetylglucosamine-6-phosphate deacetylase (EC 3.5.1.25)	262876	305826	232887	841850	856002	803452	0.00035	3.12043
AX3194	Rab GDP dissociation inhibitor	7606767	7.13963e+06	8592175	26111424	24025750	22720528	0.004018	3.12177
AX8992	Terpene cyclase/mutase family member (EC 5.4.99.-)	1.01646e+06	1071508	1.02498e+06	3.2274e+06	3329779	3.16494e+06	0.000715	3.12312
AX181	Peptide hydrolase (EC 3.4.-.-)	119371	162178	187365	521824	479093	464873	0.00134	3.12593
AX2065	Copper transporter	473960	464931	568279	1.62413e+06	1.47632e+06	1.6119e+06	0.000684	3.12662
AX8899	CUE domain-containing protein	2.17642e+06	2085209	2.10082e+06	6.83171e+06	6599056	6.4916e+06	0.001124	3.13124
AX8072	VWFA domain-containing protein	749991	988810	605423	2659425	2353984	2.32968e+06	0.002058	3.13242
AX5534	Uncharacterized protein	295654	351858	296454	987217	1.0776e+06	893448	0.009176	3.13387
AX2587	PH domain-containing protein	152985	153712	67929.9	333756	369921	471138	0.01971	3.13595
AX7406	Class E vacuolar protein-sorting machinery protein HSE1 (Class E vacuolar protein-sorting machinery protein hse1)	2.87524e+06	2999569	3.16112e+06	9760134	9172031	9455640	0.000471	3.14166
AX588	Golgi apparatus membrane protein TVP38 (Golgi apparatus membrane protein tvp38)	162205	113271	205204	528852	457258	531174	0.003031	3.15653
AX3004	PITH domain-containing protein	383017	570430	392016	1368381	1.42008e+06	1.46428e+06	0.004124	3.16079
AX1125	NTP	408136	478726	867574	1.66556e+06	1.9734e+06	1910748	0.009402	3.16324
AX4000	Cytoplasmic protein	2.17308e+06	1.55554e+06	2.02341e+06	5923407	6.03942e+06	6.23642e+06	0.00168	3.16396
AX69	Autophagy-like protein 18 Atg18	1.88786e+06	1.73155e+06	1.98086e+06	5866832	5956961	5940917	0.000394	3.17212
AX5312	Metal homeostatis protein bsd2	115131	96694.9	121963	335928	337907	385664	0.004605	3.17416
AX7154	Uncharacterized protein	188719	119371	89931.8	453957	372971	436676	0.006473	3.17471
AX5962	Uncharacterized protein	5.33583e+06	4.76644e+06	7463176	17681744	21002190	17105244	0.006059	3.17608
AX2427	Uncharacterized protein	939836	1.01725e+06	1.10446e+06	3331950	3199536	3.20462e+06	3.52e-05	3.18013
AX2175	Protein PNS1	189535	157050	482808	900334	810083	927374	0.038367	3.18038
AX5391	Peptidase	494008	496888	473697	1.5724e+06	1.59169e+06	1.49406e+06	0.002078	3.18051
AX10047	Cation-transporting ATPase	3548132	2936904	3.21679e+06	10340534	9932057	10673069	0.000141	3.18967
AX2031	Uncharacterized protein	308147	287880	278566	908891	970070	917879	0.00076	3.19787
AX3480	Uncharacterized protein	610343	753380	186782	1.61571e+06	Filtered	1.69027e+06	0.039829	3.1983
AX2631	Ubiquitinyl hydrolase 1 (EC 3.4.19.12)	822046	813953	704320	2775098	2149856	2.57445e+06	0.021188	3.20444
AX10062	PITH domain-containing protein	2.35069e+06	2.00301e+06	2.59482e+06	7361745	7.45762e+06	7.46766e+06	0.0033	3.20745
AX2136	Uncharacterized protein	1.05967e+06	1.041e+06	2033054	4928868	4388516	3.96225e+06	0.007577	3.21251
AX6833	Ubiquitin-like protein Nedd8	1.18804e+06	1.18408e+06	999545	3513420	3.751e+06	3.63332e+06	9.03e-05	3.23215
AX616	Rho family protein	524694	661256	760244	2194172	1785863	2.32098e+06	0.014515	3.23761
AX7435	Uncharacterized protein	687150	629241	609713	2.04231e+06	2.17741e+06	2.01891e+06	0.000984	3.23899
AX7491	Polynucleotide adenylyltransferase (EC 2.7.7.19)	359877	384946	419811	1.40106e+06	1.18413e+06	1.19583e+06	0.012474	3.24653
AX5101	Palmitoyltransferase (EC 2.3.1.225)	551415	387407	425986	1.56137e+06	1.27566e+06	1.59718e+06	0.009803	3.24896
AX512	Uncharacterized protein	407875	517962	330569	1.48311e+06	1.11652e+06	1.48356e+06	0.018803	3.24989
AX702	Protein OS-9 homolog	1130562	1.24355e+06	1125443	4.38735e+06	3.88416e+06	3.13091e+06	0.035974	3.25825
AX2237	Phosphotransferase (EC 2.7.1.-)	9061190	7021803	10496632	29787156	30005170	26862348	0.000866	3.26019
AX653	Glyco	1.57166e+06	1.42346e+06	1.30476e+06	5396429	3.98964e+06	4.65178e+06	0.027815	3.26471
AX2124	Dipeptidyl aminopeptidase	476124	405823	471692	1.42564e+06	1.52849e+06	1.47304e+06	0.000136	3.27058
AX10204	S-(hydroxymethyl)glutathione dehydrogenase (EC 1.1.1.284)	7261829	6454776	8345027	23580402	24910218	23674698	0.0002	3.27108
AX77	Calcium binding protein 39	84491.8	214465	192835	554332	503011	552605	0.01386	3.27364
AX5574	F-box domain-containing protein	42696.7	Filtered	43153.2	156161	142046	123541	0.021354	3.27508
AX4001	Cytoplasmic protein	1.16702e+06	1.09003e+06	1.06193e+06	3582846	3.4775e+06	3.81833e+06	0.003028	3.27771
AX4782	Serine/threonine-protein kinase TOR (EC 2.7.11.1)	1.16217e+06	727280	1.11327e+06	3.57015e+06	3.0589e+06	3.26177e+06	0.001793	3.29396
AX1577	Uncharacterized protein	98523.4	71900.8	57586.3	264072	273963	214592	0.00793	3.30084
AX923	Autophagy protein 5	938090	1.1281e+06	851521	3434132	3.12855e+06	3.07236e+06	0.000911	3.30226
AX3306	Uncharacterized protein	168860	205197	120733	582050	529032	528971	0.001922	3.31464
AX3961	Uncharacterized protein	655110	512099	565527	1.85664e+06	1.87971e+06	2.01046e+06	0.000242	3.31661
AX160	CK1/CK1/CK1-G protein kinase	3.12014e+06	2.93088e+06	2976981	10449005	9943668	9628570	0.00302	3.32535
AX2843	C2H2-type domain-containing protein	858827	754154	1.05775e+06	3.19253e+06	2.95517e+06	2741676	0.001984	3.32844
AX6947	NEDD8-activating enzyme E1 regulatory subunit	659188	723869	581867	2105467	2.16395e+06	2.2722e+06	0.000168	3.32919
AX3142	AMMECR1 domain-containing protein	342270	217407	336275	890374	857186	1.24785e+06	0.042162	3.34327
AX1035	Uncharacterized protein	2.41621e+06	2.77051e+06	1.87764e+06	8452351	8070343	7.15511e+06	0.002679	3.35172
AX4277	Isovaleryl-CoA dehydrogenase	833652	886896	785057	2.94284e+06	2.81641e+06	2659777	0.002658	3.36008
AX161	Uncharacterized protein	347262	323121	197844	1.01141e+06	829681	1.0783e+06	0.009036	3.36247
AX1998	Actin-depolymerizing factor 1 (Cofilin)	285925	282705	235595	912165	786086	1.01313e+06	0.01858	3.37141
AX2757	Mitochondrial presequence protease	1.59833e+06	1.43577e+06	1.60913e+06	5.51633e+06	4.94565e+06	5216254	0.003291	3.37658
AX6547	Conserved oligomeric Golgi complex subunit 5	393416	430081	375938	1.4276e+06	1.04635e+06	1.58217e+06	0.048017	3.3817
AX1262	Uncharacterized protein	1.33305e+06	1.32769e+06	1.43738e+06	4684717	4754983	4444076	0.001123	3.38784
AX2648	Transcription regulator	193930	209422	257450	621810	836232	781602	0.022443	3.38928
AX1473	Uncharacterized protein	284926	374814	295552	1288563	1.08556e+06	865860	0.039611	3.39161
AX3992	Aspartate carbamoyltransferase (EC 2.1.3.2) (EC 6.3.5.5)	370328	340922	430295	1.34624e+06	1.30433e+06	1228536	0.000347	3.39812
AX8579	Uncharacterized protein	1907124	2.00866e+06	2.06242e+06	7245432	6.20965e+06	6903167	0.010109	3.40542
AX4110	C3H1-type domain-containing protein	574122	500978	507188	1.88907e+06	1.85774e+06	1.65826e+06	0.005426	3.41598
AX1308	MIF4G domain-containing protein	6.84266e+06	6.50665e+06	6024378	22662772	21788028	22200676	1.18e-05	3.44031
AX8395	Uncharacterized protein	235763	230879	400563	938789	1090110	961876	0.003154	3.44875
AX8282	Uncharacterized protein	292043	202369	255044	871419	764928	958189	0.008622	3.46189
AX1989	OPT family small oligopeptide transporter	186809	187533	237135	812739	638055	675616	0.016721	3.4775
AX4570	Uncharacterized protein	426120	377954	395423	1.27539e+06	1.4182e+06	1477786	0.007904	3.4776
AX1278	Ubiquitin carboxyl-terminal hydrolase (EC 3.4.19.12)	313273	86575.8	247894	765077	770566	721293	0.026431	3.48431
AX5864	Uncharacterized protein	86259.5	164856	182245	512934	531570	465542	0.004193	3.4845
AX7894	Xylitol dehydrogenase	3.01158e+06	3969430	3430232	13000581	11251832	12042448	0.002545	3.48612
AX3008	zf-met2 domain-containing protein	280758	285432	213927	845281	890727	990219	0.003401	3.49464
AX2045	Ubiquitin-conjugating enzyme E2	4.86306e+06	5395180	4943095	17524532	17532272	18217654	3.14e-05	3.50459
AX7885	Lactamase	391352	476082	382534	1.38655e+06	1.56578e+06	1437945	0.001705	3.51231
AX6365	Uncharacterized protein	225559	382407	121466	771221	727063	1.06517e+06	0.026214	3.51432
AX7117	Ubiquitin carboxyl-terminal hydrolase (EC 3.4.19.12)	4.52059e+06	4.07669e+06	4979783	16661065	15840904	15213559	0.000538	3.51442
AX6125	Uncharacterized protein	541167	150656	329226	1.17646e+06	1232990	1.18845e+06	0.031511	3.52373
AX4740	Uncharacterized protein	1.1442e+06	1.10928e+06	1.13686e+06	3978846	3.87447e+06	4.11901e+06	0.002307	3.5313
AX7403	Autophagy-related protein	1.36236e+06	1.38334e+06	1.15017e+06	4.58785e+06	4656599	4528219	0.000295	3.53519
AX275	Plasma membrane protein	3617419	3.65711e+06	3.07338e+06	12549424	11596897	12519812	0.000543	3.54334
AX2099	Uncharacterized protein	311669	186089	333352	874173	988470	1.08849e+06	0.004435	3.55083
AX1811	Ubiquitinyl hydrolase 1 (EC 3.4.19.12)	255900	209550	278774	822807	926277	894209	0.000968	3.55174
AX2695	Uncharacterized protein	1.92178e+06	1.72094e+06	2124595	6.5285e+06	6.90724e+06	7072994	0.000242	3.55603
AX8429	Monosaccharide transporter	741906	739297	964581	2.72339e+06	3.06128e+06	2.92739e+06	0.000704	3.56207
AX8913	3-hydroxybutyryl-CoA dehydrogenase	1102584	1275038	1.00851e+06	4.02979e+06	3722511	4355507	0.004567	3.57571
AX6138	Uncharacterized protein	985961	943497	994394	3.58857e+06	3.44998e+06	3437500	0.000665	3.58296
AX4047	Uncharacterized protein	115712	153978	59586.2	436377	276639	468691	0.047532	3.58879
AX5960	Uncharacterized protein	1.39865e+06	1.34026e+06	899102	4.68849e+06	3.74088e+06	4.64269e+06	0.009007	3.59319
AX9762	Uncharacterized membrane protein	323383	337890	277084	999667	1079532	1.29441e+06	0.021701	3.59522
AX7567	Uncharacterized protein	299491	283850	306194	986631	1.02256e+06	1.18905e+06	0.015583	3.5954
AX9765	Protein YOP1	5.52209e+06	5864006	5887864	19224148	21825224	21126790	0.007419	3.59942
AX1853	Tubulin alpha chain	34535944	33498806	33240836	128999320	117724048	121951296	0.004574	3.64031
AX6037	Uncharacterized protein	835869	724460	968101	3180320	3.04622e+06	2.98648e+06	0.000167	3.64377
AX3630	Phosphomevalonate kinase (EC 2.7.4.2)	942270	1.02132e+06	884667	3106855	3.70104e+06	3.59576e+06	0.011079	3.65264
AX10125	Uncharacterized protein	716149	713724	865028	2.92604e+06	2.66895e+06	2.79541e+06	0.000411	3.6561
AX3379	Zn(2)-C6 fungal-type domain-containing protein	1.14234e+06	340913	558453	2.70108e+06	2330753	2.45353e+06	0.018879	3.66623
AX3940	UBX domain-containing protein	1.0749e+06	1.01485e+06	1.00794e+06	3.75544e+06	3.6747e+06	3.93705e+06	0.001834	3.66958
AX597	Uncharacterized protein	1.18514e+06	1.69782e+06	1.93768e+06	5372596	6127350	6.19958e+06	0.001511	3.67162
AX6340	COP9 signalosome complex subunit 5	749897	766180	562567	2.60096e+06	2377057	2.65701e+06	0.000654	3.67308
AX6265	ATP-dependent helicase	679916	428592	690643	2375987	2.33558e+06	1.91455e+06	0.006545	3.68291
AX3372		93658.6	Filtered	237737	671188	607580	555214	0.005113	3.68941
AX6788	J domain-containing protein	513392	464574	440954	1.67346e+06	1.76116e+06	1.81066e+06	0.000562	3.69667
AX3050	DLH domain-containing protein	731316	997497	883111	3.31267e+06	3.13113e+06	3.2429e+06	0.000279	3.70865
AX2074	Non-specific serine/threonine protein kinase (EC 2.7.11.1)	829298	772838	1.08091e+06	3.16048e+06	3.26873e+06	3.52848e+06	0.000544	3.71133
AX2378	Thioredoxin	5.08577e+06	5.87151e+06	5281823	20558224	20316676	19718150	1.44e-05	3.7313
AX5928	ATP-dependent permease	98411.9	142664	75077.1	381618	410061	390089	0.00551	3.73796
AX1291	Ornithine aminotransferase (EC 2.6.1.13)	36152	32595.6	14798.8	124882	103840	83871.7	0.022693	3.74155
AX9846	DDHD domain-containing protein	926963	794659	902502	3.49529e+06	3.41898e+06	3004023	0.007679	3.77966
AX8596	Uncharacterized protein	386790	530470	444585	1.68625e+06	1.73201e+06	1741230	0.001281	3.7886
AX8822	PKS	1.96084e+06	1.81709e+06	3.07437e+06	9056586	9554794	7360501	0.008528	3.79024
AX4716	AGC/RSK/RSK-UNCLASSIFIED protein kinase	279337	271959	140432	836414	730974	1.0601e+06	0.024338	3.79844
AX1209	PKS	169825	219942	113991	689570	651228	584805	0.001961	3.82247
AX2866	Alpha-ketoglutarate catabolism dioxygenase	1.73162e+06	2.0003e+06	1.65542e+06	6.80631e+06	7.11091e+06	6.79623e+06	3.25e-05	3.84483
AX4489	Uncharacterized protein	222389	184046	247963	837380	800826	880604	0.000295	3.84905
AX8701		443011	266839	410046	1.26357e+06	Filtered	1.61267e+06	0.007791	3.85245
AX2744	Glycylpeptide N-tetradecanoyltransferase (EC 2.3.1.97)	2327203	2.18831e+06	2.41707e+06	8750134	8.22919e+06	9833736	0.012429	3.86769
AX193	Beta-glucosidase (EC 3.2.1.21)	483948	394075	493054	1.79291e+06	1.68464e+06	1.8287e+06	0.000242	3.87014
AX1162	SH3 domain-containing protein	425804	453034	666454	1.97444e+06	1.89268e+06	2128563	0.000828	3.87996
AX2032	UDP-N-acetylglucosamine pyrophosphorylase	1.37246e+06	1.08431e+06	1113108	4499804	5193064	4224646	0.011023	3.8986
AX9802	Uncharacterized protein	185757	215525	312514	975809	866037	943531	0.001063	3.9022
AX946	Kinesin motor domain-containing protein	467395	375961	391444	1.5928e+06	1.73106e+06	1.50055e+06	0.003675	3.90704
AX10179	Ran-binding protein 1	20674386	23284390	24111852	85088864	95242016	85812656	0.004337	3.90982
AX5386	Uncharacterized protein	758537	657257	26638	2.05673e+06	1.86011e+06	1.74049e+06	0.031484	3.92208
AX7301	Uncharacterized protein	490744	503655	294221	1.63733e+06	1.48064e+06	1.93735e+06	0.010885	3.92305
AX4798	Uncharacterized protein	684040	452178	378088	2.08174e+06	1.8715e+06	1.98847e+06	0.002065	3.92372
AX3281	MSP domain-containing protein	8698155	8651711	9023971	37238436	33868644	32450174	0.00896	3.92652
AX5379	Uncharacterized protein	70677.3	63115.2	90496.3	272137	327637	283733	0.005781	3.93915
AX5869	Uncharacterized protein	96898.9	80119.2	35487.6	290725	291680	262775	0.006767	3.97721
AX8130	LisH domain-containing protein	111718	138456	485507	1.02461e+06	1.00514e+06	898397	0.036475	3.98019
AX7133	Uncharacterized protein	143656	209675	245790	912714	615382	857104	0.031912	3.98116
AX7996	Zn(2)-C6 fungal-type domain-containing protein	487448	496882	450250	1.96708e+06	1.89134e+06	1.86398e+06	0.000338	3.9889
AX7086	Uncharacterized protein	568443	397835	565469	2.02554e+06	2.05735e+06	2.02967e+06	0.004044	3.99058
AX6598	TKL/LISK/LISK-DD1 protein kinase	204168	160063	1	760240	716807	712309	0.000103	4.00727
AX1163	Superoxide dismutase [Cu-Zn] (EC 1.15.1.1)	6086413	5.52618e+06	8395116	27922912	26489086	25966806	0.000723	4.01739
AX1114	Uncharacterized protein	193841	169812	446573	1.30025e+06	917663	1.04118e+06	0.014515	4.02245
AX10078	STE/STE7/MKK protein kinase	549026	568122	542034	2286496	2.22448e+06	2.16817e+06	0.001226	4.02557
AX7925	Uncharacterized protein	1.78885e+06	2.10894e+06	1.65193e+06	7753406	7580126	7046656	0.000545	4.03267
AX4680	2-arachidonoylglycerol hydrolase ABHD12 (EC 3.1.1.23) (Abhydrolase domain-containing protein 12) (Lysophosphatidylserine lipase ABHD12) (Monoacylglycerol lipase ABHD12) (Oxidized phosphatidylserine lipase ABHD12)	5667.44	31279.5	1	76567.3	72573.7	74655.2	0.031587	4.03815
AX1575	Response regulatory domain-containing protein	555245	533655	561059	2.34408e+06	1.8044e+06	2.52103e+06	0.033176	4.04223
AX1345	Carbonic anhydrase (EC 4.2.1.1) (Carbonate dehydratase)	1.30618e+06	1349048	1.05689e+06	5142731	4.83617e+06	5043998	6.12e-05	4.04699
AX722	Uncharacterized protein	155710	307907	172029	777030	1.04949e+06	753756	0.02147	4.0593
AX9803	Rab-GAP TBC domain-containing protein	738984	836341	759236	3.16322e+06	3.29848e+06	3.04513e+06	0.001101	4.07221
AX6898	Tubulin beta chain	19803228	20552858	16162835	75290408	75004152	81319680	0.000396	4.098
AX4599	Uncharacterized protein	853352	811519	1.26825e+06	4.0187e+06	3.96642e+06	4.03773e+06	0.006602	4.09899
AX8956	OTU domain-containing protein	675126	1.05716e+06	1.33421e+06	4010074	4.37332e+06	4203811	0.002679	4.10475
AX2751	Na	123978	139484	122689	537081	561151	497042	0.004262	4.13121
AX4056	BHLH domain-containing protein	308692	290968	355174	1.29181e+06	1330862	1.33242e+06	4.45e-05	4.14218
AX2001	Non-specific serine/threonine protein kinase (EC 2.7.11.1)	306780	281595	266410	1.31702e+06	1.10672e+06	1.1212e+06	0.01301	4.14716
AX6859	Sterol 3-beta-glucosyltransferase (EC 2.4.1.173) (Autophagy-related protein 26)	551903	359426	612734	2.20354e+06	2.07342e+06	2.0664e+06	0.001279	4.16214
AX1558	Uncharacterized protein	534631	525283	472231	2.23679e+06	2041973	2.101e+06	0.002181	4.16394
AX1031	Protein disulfide-isomerase (EC 5.3.4.1)	9902323	8858452	9125924	40903072	36341772	38921092	0.004748	4.16564
AX4849	Allantoicase (EC 3.5.3.4)	3.08857e+06	2.3195e+06	3.3057e+06	12855855	11561344	11892516	0.000488	4.16694
AX4515	DAO domain-containing protein	Filtered	311944	255253	1.11015e+06	1201670	1.23563e+06	0.001871	4.16958
AX5098	SET domain-containing protein	810627	930322	897160	3.33496e+06	4.1697e+06	3.66433e+06	0.016182	4.23371
AX2103	Uncharacterized protein	1.16019e+06	1.1196e+06	1.10754e+06	4795130	4853150	4774698	8.13e-06	4.25791
AX2620	Uncharacterized protein	345711	215900	278691	1.30083e+06	1.124e+06	1.15549e+06	0.001699	4.26075
AX9515	RING-type domain-containing protein	343703	264150	521213	1.56894e+06	1754539	1.49248e+06	0.001753	4.26543
AX4153	STE/STE20/YSK protein kinase	247811	70472.3	64560.6	567184	539067	527701	0.035017	4.26793
AX2150	Uncharacterized protein	283042	505914	410938	1.69463e+06	1.54395e+06	1.88599e+06	0.003449	4.27084
AX6839	Pyr	3.70052e+06	4.0706e+06	4.30522e+06	16808128	16743115	18060750	0.001225	4.27381
AX5798	Uncharacterized protein	15875209	12876184	16439233	69438536	62233764	61774364	0.002701	4.28068
AX8677	Uncharacterized protein	532545	667317	780509	2.47817e+06	3202641	2814298	0.013512	4.28966
AX2518	Heterokaryon incompatibility protein HET-C	2313445	2.60398e+06	2.89149e+06	11789763	10705371	11121712	0.000843	4.30493
AX5224	Uncharacterized protein	25232.3	46632	Filtered	147212	162472	Filtered	0.001041	4.30929
AX8524	DH domain-containing protein	165849	236915	1	1.03916e+06	844945	725420	0.030759	4.31936
AX7918	TPR	1.62566e+06	1.58355e+06	1.60767e+06	6269230	6978772	7.7581e+06	0.0161	4.36093
AX1888	Uncharacterized protein	510739	384937	588941	2.12158e+06	2.17043e+06	2199470	0.00174	4.37249
AX4743	HBS1-like protein	1.10598e+06	1.05955e+06	1.12518e+06	4875001	4549368	5000673	0.004259	4.38356
AX8556		654435	741657	734397	3.21194e+06	3.18027e+06	2.96755e+06	0.001513	4.39325
AX6889	Uncharacterized protein	193841	183944	3289.45	501443	545069	636502	0.016984	4.41648
AX6881	Rho family protein	494423	693141	685232	2.64001e+06	2.86687e+06	2.76675e+06	0.000151	4.41779
AX2630	Uncharacterized protein	139530	116558	176329	689194	713494	507902	0.026822	4.41839
AX4118	Aminotran	337113	485923	309670	1.57119e+06	1.66332e+06	1.77524e+06	0.000579	4.42282
AX3145	Uncharacterized protein	671534	546328	653758	2.9138e+06	2.78124e+06	2.65282e+06	0.000784	4.46023
AX6250		1.05939e+06	1.12079e+06	1.02048e+06	4.93051e+06	4922661	4.47902e+06	0.004435	4.4779
AX2488	Uncharacterized protein	1.60611e+06	1.94058e+06	1.51248e+06	7.91563e+06	7.07731e+06	7.82244e+06	0.001692	4.50971
AX10063	Uncharacterized protein	444552	175785	410200	1.51711e+06	1.70378e+06	1.43417e+06	0.002372	4.51713
AX1172	NADPH--cytochrome P450 reductase (CPR) (P450R) (EC 1.6.2.4)	1336469	1.5016e+06	1356999	6299463	6332611	6350166	0.000245	4.52489
AX9449	MYND-type domain-containing protein	201655	164091	279716	930753	948157	1.06337e+06	0.001013	4.55839
AX5672	Uncharacterized protein	1.2426e+06	1059185	1.23715e+06	5.60107e+06	5.14163e+06	5423428	0.000916	4.56808
AX3792	Rab family protein	58402.2	42255.1	24073.5	185732	229049	156094	0.021722	4.57686
AX2722	Uncharacterized protein	345053	395958	403202	1.69245e+06	1.5802e+06	2001382	0.018008	4.60931
AX430	Uncharacterized protein	144647	152905	89258.6	607533	603335	572890	0.001148	4.61145
AX4636	Uncharacterized protein	15203.7	96026.8	Filtered	281802	262548	228410	0.009781	4.63159
AX5881	TGc domain-containing protein	316845	360323	318240	1.49459e+06	1473414	1.6496e+06	0.004657	4.63891
AX723	Uncharacterized protein	1.15014e+06	1.06158e+06	1.03167e+06	4.51797e+06	5079806	5456489	0.012014	4.64152
AX6608	Uncharacterized protein	982030	882105	1.21918e+06	4.84504e+06	4950603	4542376	0.000185	4.65019
AX7148	MFS domain-containing protein	295158	408142	367816	1.66142e+06	1.59638e+06	1.72335e+06	0.000101	4.65043
AX6188	AAT family amino acid transporter	1.01979e+06	969153	999350	4926574	4.436e+06	4598047	0.005241	4.67176
AX9507	UBC core domain-containing protein	Filtered	83977	46017.7	258008	290227	365032	0.023803	4.68361
AX565	Uncharacterized protein	292327	183351	633965	1.85526e+06	1.6128e+06	1.73316e+06	0.009245	4.68729
AX696	Endosome protein	132302	249571	217416	956650	992231	866371	0.000816	4.69765
AX1361	Uncharacterized protein	137489	138261	171995	651466	666636	787033	0.011066	4.70163
AX6112	Uncharacterized protein	221936	281334	554832	1520613	2106197	1.35882e+06	0.033288	4.71187
AX5658	Uncharacterized protein	154311	87999.9	45575.2	470158	360521	529376	0.015876	4.72428
AX7877	FSH1 domain-containing protein	281731	289167	345905	1.3904e+06	1.48741e+06	1.4642e+06	0.00012	4.73603
AX9448	YTH domain-containing protein	606178	623633	648989	3080122	2.84031e+06	3.01803e+06	0.003047	4.75754
AX4248	Capsular associated protein	487090	494780	420046	2152200	2231597	2.29115e+06	0.000159	4.76131
AX2380	Store-operated calcium entry-associated regulatory factor (Transmembrane protein 66)	364285	387154	420628	1.76397e+06	1.93917e+06	1.90285e+06	0.00257	4.78299
AX364	Efflux protein EncT	128190	93882.4	98656.7	537027	618452	388525	0.044943	4.81405
AX7884	Histone-arginine methyltransferase CARM1	1.17156e+06	1232389	1.15828e+06	5782313	5159882	6236511	0.012672	4.82245
AX22	Uncharacterized protein	73369.3	73888.8	32006.5	273935	316436	276780	0.001574	4.83726
AX5375	Sugar phosphate phosphatase (EC 3.1.3.-)	3.98699e+06	3.852e+06	3.73879e+06	17850468	18526754	19769160	0.004705	4.84949
AX3231	AGC/NDR/NDR protein kinase	1	1026.69	153880	447443	348069	331318	0.017679	4.84951
AX9984	Alginate	3.51106e+06	4457101	3.85536e+06	19156036	21535086	16886156	0.015488	4.86972
AX1153	Homocitrate synthase (EC 2.3.3.14)	7866458	7444369	7.20621e+06	37563484	35746088	36359132	0.000477	4.87048
AX5810	COP9 signalosome complex subunit 3	111229	204112	220302	805612	943326	866796	0.001196	4.88335
AX7583	Uncharacterized protein	260853	Filtered	171289	1.03621e+06	1.07998e+06	1.06353e+06	0.000659	4.90536
AX9749	Uncharacterized protein	220095	197333	225173	1068381	976640	1.12423e+06	0.006473	4.93191
AX7892	Uncharacterized protein	594352	677703	664302	3.05838e+06	3268810	3.23971e+06	0.000816	4.94067
AX7853	Uncharacterized protein	124644	52495.7	36145.8	324877	432897	297492	0.018036	4.94767
AX396	Uncharacterized protein	1.05241e+06	1.1672e+06	1076506	5644277	5.42119e+06	5244322	0.001449	4.94818
AX1543	Uncharacterized protein	133468	86496.7	151337	648554	583221	605782	0.00038	4.94896
AX303	Uncharacterized protein	883386	941058	232088	3.19944e+06	3.05405e+06	3.93668e+06	0.006303	4.95503
AX8611	Carboxypeptidase D	134909	99946.3	170751	656278	724792	636132	0.000835	4.97331
AX9743	Uncharacterized protein	1.16061e+06	806977	1.09685e+06	5037886	5116766	5.19215e+06	0.000783	5.00803
AX6485	Alpha-1,3-mannosyltransferase	945573	578436	671523	3.57052e+06	3.76567e+06	3691141	0.000941	5.02263
AX7119	M20	651448	708832	542932	2.61605e+06	3676850	3.27825e+06	0.027501	5.02894
AX9837	COP9 signalosome complex subunit 6	674196	687219	758228	3.66246e+06	3.57853e+06	3.4272e+06	0.000764	5.03301
AX8203	Membrane protein	5973348	3.86773e+06	5065194	26802890	25616908	23223666	0.00166	5.07461
AX3600	AGC protein kinase	2.84142e+06	1.17956e+06	71877.4	7.51941e+06	4.54838e+06	8829918	0.049485	5.1059
AX3054	Epimerase domain-containing protein	1.44131e+06	1.51459e+06	4924460	13511147	13894035	12931234	0.019783	5.1186
AX8014	Uncharacterized protein	224970	164426	210857	987613	955662	1.12991e+06	0.006594	5.11982
AX5600	Uncharacterized protein	473930	364568	351850	2.08428e+06	1744824	2.27169e+06	0.015892	5.12521
AX3378	Fe2OG dioxygenase domain-containing protein	289929	244661	201312	1.19099e+06	1.16988e+06	1.42612e+06	0.010553	5.14605
AX4108	Uncharacterized protein	91708.9	75895.1	74457.7	460537	391385	398468	0.008549	5.16558
AX4413	Leukotriene A-4 hydrolase/aminopeptidase	3.2841e+06	2.89388e+06	2.94166e+06	16569587	15390396	15221469	0.002395	5.17361
AX1608	ABC transporter	28710.9	45036	39464.9	183468	194441	207824	0.000744	5.17378
AX4418	L-fuconate dehydratase (EC 4.2.1.68)	2.24718e+06	2281726	1.79202e+06	10567845	11254241	10930322	5.14e-05	5.18158
AX3221	AAT family amino acid transporter	391811	527652	424948	2.10827e+06	2226466	2.64431e+06	0.013819	5.19116
AX5979	Amidase domain-containing protein	161276	190706	710811	1.66748e+06	2.12734e+06	1.76872e+06	0.009934	5.23483
AX4986	Multiple drug resistance protein	70057.8	78114.2	48690.1	373935	262235	396909	0.036344	5.24773
AX4010	Solute carrier family 38 (Sodium-coupled neutral amino acid transporter), member 11	194386	156498	124395	892435	868266	734804	0.006452	5.25061
AX8333	SGL domain-containing protein	145812	56356.5	47901.1	434006	471022	414252	0.006712	5.27566
AX8900	Hydrolase	81825.1	52616.6	Filtered	363178	346534	356303	0.000363	5.28613
AX9909	Calcium/proton exchanger	468292	329345	481069	2277527	2.28976e+06	2.24013e+06	0.001372	5.32367
AX6616	Uncharacterized protein	1.47378e+06	1.80565e+06	1.5851e+06	8971886	8719428	8761703	8.13e-06	5.43794
AX3517	Uncharacterized protein	76110.1	90859.4	115486	404005	560710	584872	0.030741	5.48613
AX5376	MFS domain-containing protein	21592	71546.5	166668	455763	418904	551615	0.008408	5.48979
AX1229	Kinase (EC 2.7.-.-)	893703	903079	939325	5215457	4.72757e+06	5.11587e+06	0.004644	5.50377
AX3951	Uncharacterized protein	63474.9	62492.4	76780	409118	318734	397381	0.017898	5.54993
AX757	Uncharacterized protein	86374.8	59192.6	39370.7	407948	350028	269754	0.027239	5.55715
AX453	Chitin synthase (EC 2.4.1.16)	1.30641e+06	563328	315510	4008037	4.05021e+06	4244029	0.014501	5.62968
AX10069	rRNA-processing protein	151823	155538	259822	Filtered	988582	1.14527e+06	0.000873	5.64329
AX4881	STE/STE11 protein kinase	88815.4	50854.8	58859.5	389249	369500	363158	0.00044	5.65108
AX4940	Uncharacterized protein	660671	374371	407980	2.85322e+06	2.62914e+06	2.67698e+06	0.000438	5.65435
AX1716		349545	341513	379810	1592775	2.14384e+06	2321370	0.034176	5.65707
AX1929	MFS domain-containing protein	7381.3	305555	97321	822791	782342	725023	0.026575	5.67974
AX7313	PARP-type domain-containing protein	1.31341e+06	660848	1.00346e+06	5542282	5700897	5718692	0.003235	5.69626
AX4686	N2227 domain-containing protein	499934	460324	437416	2588380	3.31758e+06	2.1091e+06	0.045558	5.73456
AX1572	Uncharacterized protein	382284	422294	447834	2.5499e+06	2.47757e+06	2.22976e+06	0.006026	5.7946
AX9528	Uncharacterized protein	332334	272409	264284	1.6612e+06	1.71162e+06	1.67041e+06	1.78e-05	5.80331
AX10176	3Beta	46984.4	60235.2	1.00907e+06	2.16378e+06	2.29506e+06	2.02758e+06	0.046636	5.8107
AX8762		2667380	2.41415e+06	3.1405e+06	18390490	14729154	14925061	0.016644	5.84341
AX2429	Uncharacterized protein	1.48901e+06	1.3508e+06	1.1756e+06	7.83871e+06	7.48911e+06	8252959	0.001333	5.87258
AX7858	Uncharacterized protein	784990	702243	764773	5053142	3.96359e+06	4314891	0.017907	5.91989
AX1665	4-aminobutyrate aminotransferase (EC 2.6.1.19) (GABA aminotransferase) (Gamma-amino-N-butyrate transaminase)	1.56501e+06	1.94392e+06	1.5657e+06	9610830	9954668	10533865	0.000864	5.93135
AX2625	Acyl-CoA oxidase	4.28911e+06	4.55094e+06	3.82899e+06	24269258	24928480	26028604	0.000656	5.93781
AX2006	Enoyl-CoA hydratase/isomerase	260132	221167	178445	1.33245e+06	1192794	1.41098e+06	0.00487	5.96629
AX8436		689792	775663	631914	4208888	4.15248e+06	4.2257e+06	3.68e-05	6.00136
AX7999	Zn(2)-C6 fungal-type domain-containing protein	318759	347018	396595	1.87007e+06	2.12488e+06	2.38533e+06	0.015587	6.0057
AX345	D-serine dehydratase	2625540	2.81079e+06	3.43964e+06	17277216	17378360	18766380	0.000674	6.01871
AX4808	Cystathionine gamma-lyase	1.01404e+06	1.27489e+06	741827	5528521	6.56682e+06	6.16568e+06	0.003034	6.02524
AX4436	Uncharacterized protein	257842	195446	173054	1.29909e+06	1301027	1.1748e+06	0.000705	6.02692
AX1060	DUF1708 domain-containing protein	578497	182472	6.82294	1.70497e+06	1224336	1697137	0.014375	6.07962
AX7684		23891.1	Filtered	1.36706e+06	4840269	3.43192e+06	4.42185e+06	0.010313	6.08411
AX8061	Deacetylase	381523	648712	114846	2501351	2.34532e+06	2.18238e+06	0.004371	6.13847
AX10073	WW domain-containing protein	1.09391e+06	1079766	1.13383e+06	7.14821e+06	6.94109e+06	6601170	0.003026	6.25561
AX455	Uncharacterized protein	322824	45830.5	324853	1.29383e+06	1.43349e+06	1.61222e+06	0.003192	6.25738
AX7871	Alpha 1,3-glucosidase	33014.3	694822	12584.2	1.59732e+06	1.53849e+06	1.50381e+06	0.049227	6.26619
AX1960	Uncharacterized protein	199452	114469	24635.1	665574	664462	791560	0.003901	6.26661
AX1098	Carboxypeptidase D	73199.3	47465.4	188094	538108	683922	717593	0.006435	6.28202
AX5048	Methylmalonate-semialdehyde dehydrogenase (CoA acylating) (EC 1.2.1.27)	5.2363e+06	4.96958e+06	4595632	29985454	30820984	32492134	0.002023	6.30331
AX4017	Uncharacterized protein	266395	554831	201050	2.09074e+06	2.26335e+06	2.09102e+06	0.002892	6.30468
AX10064	Uncharacterized protein	716517	281273	8476.2	2.18517e+06	2.0348e+06	2.13547e+06	0.0237	6.31586
AX9474	2-nitropropane dioxygenase	834900	599850	397626	3.96848e+06	3.72847e+06	3894072	0.000824	6.32568
AX10018	Uncharacterized protein	57585.7	44072.1	63824.8	381089	420845	256767	0.046873	6.39765
AX7546	MATE family multidrug resistance protein	280152	248209	207094	1.58193e+06	1.57872e+06	1.54647e+06	8.22e-05	6.40028
AX5207	Glucosidase	256676	296186	347101	1.64561e+06	2.03739e+06	2097617	0.015706	6.42316
AX6769	Dipeptidase (EC 3.4.13.19)	2753230	1.85151e+06	1.37015e+06	13573488	12051869	12795840	0.000386	6.43045
AX5397	Niemann-Pick C1 protein	1.12805e+06	465249	1.0063e+06	5.77839e+06	5304504	5.81967e+06	0.000477	6.50199
AX6099	Immunoreactive mannoprotein MP88	227163	226553	121603	1.22886e+06	1.22379e+06	1.32374e+06	0.000179	6.564
AX4843	Aspartate--tRNA ligase (EC 6.1.1.12)	157607	110151	94964.5	793664	799214	793833	0.003115	6.57999
AX5506	Uncharacterized protein (Fragment)	484420	583480	624058	3.75522e+06	3702929	3.74523e+06	0.00018	6.62155
AX5280	Uncharacterized protein	318729	255130	106948	1.58529e+06	1.36979e+06	1598543	0.001189	6.68856
AX10027	Uncharacterized protein	274559	169836	341731	1.70192e+06	1581015	1.99182e+06	0.008113	6.70981
AX2359	Chitin synthase (EC 2.4.1.16)	104258	1.11232e+06	109130	3.60943e+06	2.57953e+06	2708893	0.014856	6.71178
AX1102	Ricin B-type lectin domain-containing protein	301259	256572	1208783	3315300	4233075	4408199	0.006396	6.76808
AX4360	Uncharacterized protein	1.49691e+06	2.23848e+06	1.56809e+06	11333643	12317698	12562987	0.0005	6.82842
AX1193	Ubiquitin carboxyl-terminal hydrolase (EC 3.4.19.12)	1.07856e+06	1.08246e+06	957535	7503805	6752614	7099678	0.00374	6.84808
AX4581	Septin	1.67706e+06	1.92347e+06	1.73525e+06	12401583	12855888	11298463	0.005694	6.85109
AX2093	Septin ring protein	5880491	5.34801e+06	5479266	37183172	38805504	39149644	0.000855	6.89131
AX9236	Alpha-1,2-mannosidase	247643	322594	262420	1.71184e+06	2.09561e+06	1932945	0.010161	6.89407
AX7754	Uncharacterized protein	90886.8	127228	129832	760360	824104	821730	0.000338	6.91542
AX8731	Amino	382013	292727	864706	3.72784e+06	3542638	3.46989e+06	0.003796	6.97677
AX7210	Uncharacterized protein	121219	114622	79975.3	875206	640706	690184	0.024154	6.98538
AX111	Glutaryl-CoA dehydrogenase	1.68016e+06	1.76809e+06	2.0985e+06	13327141	12082132	13437349	0.003143	7.00348
AX6893	Uncharacterized protein	36543.2	60790.6	15205.1	311856	275082	206585	0.021164	7.05109
AX7935	Uncharacterized protein	309417	240928	672456	3.02614e+06	2798875	2.86382e+06	0.002456	7.10568
AX7476	Nuclear proteasome inhibitor UBLCP1 (EC 3.1.3.16)	323258	319246	286569	2.3034e+06	2.23768e+06	2.17664e+06	0.000675	7.23056
AX4363	Uncharacterized protein	255391	258635	239439	1.81595e+06	1.7473e+06	1.89761e+06	0.002861	7.24767
AX2310		138860	105460	349200	1.47402e+06	1.47318e+06	1.37317e+06	0.004175	7.27924
AX7920	Ubiquitin-conjugating enzyme E2 W	Filtered	188685	18862.5	682657	823770	784887	0.002682	7.35997
AX8621	Uncharacterized protein	186046	187036	122960	1.14722e+06	1.08667e+06	1.43824e+06	0.020239	7.40285
AX5550	Uncharacterized protein	238750	30699.5	107822	857070	885694	1.06143e+06	0.00337	7.43281
AX9701		81554.8	51656.3	72814.2	595800	550731	387542	0.036603	7.44604
AX7963	GFO	277714	479032	352767	2.72099e+06	2.74491e+06	2.79588e+06	0.000816	7.44632
AX4415	Uncharacterized protein	43805.9	102084	251902	988116	1.05144e+06	965368	0.00619	7.55401
AX7991	Uncharacterized protein	16912.9	Filtered	1.65261e+06	5508926	6633433	6841433	0.004059	7.58054
AX3333	Zn(2)-C6 fungal-type domain-containing protein	970501	1.07943e+06	1.14046e+06	8541724	8375069	7323034	0.008221	7.59775
AX6615	Homeobox domain-containing protein	345332	297861	291115	2.41101e+06	2.29589e+06	2.40061e+06	0.000204	7.60726
AX2723	Uncharacterized protein	252276	2720.81	53841.9	826660	693495	835079	0.009936	7.6261
AX9207	APH domain-containing protein	Filtered	130287	901071	4189641	4.09018e+06	3544606	0.001793	7.64327
AX3013	Phosphoinositide phospholipase C (EC 3.1.4.11)	156411	94791.8	186059	1.12919e+06	997798	1.21686e+06	0.005133	7.64724
AX5401	Abhydrolase	445481	391994	432662	3220889	3.20899e+06	3341916	0.000263	7.6935
AX8397		162125	Filtered	172378	1.33937e+06	1.23265e+06	1.28867e+06	0.003036	7.69438
AX1536	CAP10 domain-containing protein	216608	91578	125911	1.06415e+06	1.19149e+06	1.08739e+06	0.000394	7.70111
AX5761	Uncharacterized protein	111697	79364.2	32395.6	594518	527523	598874	0.000656	7.70132
AX4523	Geranylgeranyl diphosphate synthase, type III	310250	301486	206557	2.17233e+06	2.23207e+06	2.00213e+06	0.001101	7.82912
AX2517	PH domain-containing protein	239800	213527	279112	1.9014e+06	1.93376e+06	1.9105e+06	4.09e-05	7.84456
AX2547	Uncharacterized protein	108871	7525.48	195192	863244	821687	770004	0.005384	7.87876
AX4013	1-phosphatidylinositol-3-phosphate 5-kinase (EC 2.7.1.150)	27756.4	51051.2	21227	293561	244429	256104	0.002564	7.93819
AX6448	RING-type domain-containing protein	155952	106747	116728	1.03416e+06	935836	1.05943e+06	0.00237	7.98423
AX2615	Uncharacterized protein	42562.3	17710.7	Filtered	207247	241541	274299	0.01144	7.99793
AX9974	Nudix hydrolase domain-containing protein	759973	663606	521771	5360406	5228339	5127134	9.57e-06	8.07869
AX9919	Uncharacterized protein	139052	240888	Filtered	1.48714e+06	1.64686e+06	1.52573e+06	0.000503	8.17627
AX7314	Calcium/proton exchanger	403474	513224	399699	3.42251e+06	3.6907e+06	3.67762e+06	0.000772	8.19725
AX4911	Dolichyl-phosphate-mannose--protein mannosyltransferase (EC 2.4.1.109)	774197	505423	677587	5125684	5.3363e+06	5698098	0.00105	8.2567
AX4873	Succinate-semialdehyde dehydrogenase (NADP+)	3.69125e+06	3791241	4.03275e+06	31543382	31471468	32410052	0.000175	8.28684
AX782	Septin	2564919	2.5626e+06	2273503	20379264	20503348	20960884	1.7e-05	8.35608
AX6064	Uncharacterized protein	Filtered	27290.4	13556.8	139109	209963	163778	0.032638	8.37021
AX5306		50297.5	134756	14797.1	549168	601822	532353	0.003606	8.423
AX2680	Uncharacterized protein	119843	195223	68092.2	778121	1.37895e+06	1.08462e+06	0.049809	8.46047
AX7970	Endoglucanase C	1.25851e+06	1.24782e+06	1.05238e+06	10176752	10095840	10639287	0.000385	8.68625
AX2406	Septin ring protein	1.70291e+06	1610005	1637448	15383127	14912350	12801620	0.011079	8.70585
AX5619	Carbonic anhydrase (EC 4.2.1.1) (Carbonate dehydratase)	55290.5	Filtered	114830	766002	659383	820119	0.007212	8.79968
AX1103	Uncharacterized protein	408423	396806	426456	3.71987e+06	3.56041e+06	3.57725e+06	0.00097	8.81518
AX2855		632662	1	1.95629e+06	11067537	11299074	12090627	0.000303	8.8729
AX9443	Uncharacterized protein	76696.4	120770	696650	3.12538e+06	2.59803e+06	2.23145e+06	0.008134	8.89691
AX3365	Uncharacterized protein	317411	677243	481168	4.44462e+06	4432665	4276163	0.00039	8.91263
AX4505	Uncharacterized protein	318906	75919.1	367598	2.41591e+06	2.33955e+06	2.14547e+06	0.000506	9.05132
AX6417		1	160307	253595	2049154	1.82509e+06	1791682	0.003857	9.12605
AX5139	Uncharacterized protein	551974	508123	489012	5.01431e+06	4.46836e+06	4.73552e+06	0.004676	9.1783
AX522	Uncharacterized protein	212495	259676	197519	2.25273e+06	2.03703e+06	1.95416e+06	0.005734	9.32361
AX103	Exportin-T (Exportin(tRNA)) (tRNA exportin)	1.31398e+06	1.09106e+06	1.23334e+06	10414653	11068122	12546390	0.010528	9.35283
AX6147	Uncharacterized protein	204604	369446	344819	2.71248e+06	2.958e+06	2.93166e+06	0.000248	9.36166
AX3758	Uncharacterized protein	104320	42566	48782.2	713060	702661	438558	0.041131	9.47667
AX8901	Cellulase domain-containing protein	2.03345e+06	1.81509e+06	1.36423e+06	15039144	16582226	18692998	0.011191	9.65215
AX5977	HMG box domain-containing protein	132854	24066.3	48965.1	628796	694827	667236	0.00192	9.66972
AX2870	Chitin synthase	995590	868886	958458	9352248	8842090	9205760	0.000932	9.70624
AX3795	Uncharacterized protein	1	48766	41368.2	374979	454995	483758	0.016721	9.71685
AX6043	Uncharacterized protein	81518.1	22951	9609.96	351669	357371	428849	0.002566	9.97457
AX5927	Uncharacterized protein	119988	35228.1	Filtered	772235	938685	648387	0.021622	10.1334
AX3774	Coiled-coil domain-containing protein 130	79292.5	64231.7	66514.2	894141	591396	657369	0.038557	10.2025
AX2710	Metallophos domain-containing protein	289255	153427	151121	2.01454e+06	1.98579e+06	2.13712e+06	6.92e-05	10.3358
AX3522	Cleft lip and palate associated transmembrane protein	74541.7	54035.3	129437	862406	890148	927069	0.000103	10.3856
AX797	Uncharacterized protein	48634.2	64205.4	32742.8	471252	575454	479006	0.009758	10.4801
AX6071	BHLH domain-containing protein	62123.5	57423.3	1	647057	629930	610257	0.001509	10.5244
AX1495	Zn(2)-C6 fungal-type domain-containing protein	84536.1	172528	183469	1.65728e+06	1.32019e+06	1.67764e+06	0.01229	10.567
AX16	Cupin type-1 domain-containing protein	767336	747778	701393	8092407	7.47148e+06	8079315	0.003232	10.6669
AX3521	Cleft lip and palate associated transmembrane protein	45139.6	21413.7	82142.6	676908	453741	464112	0.03543	10.725
AX2445	RGS domain-containing protein	466640	853012	544687	7.17965e+06	6.76026e+06	6.70787e+06	6.37e-05	11.0751
AX1056	Uncharacterized protein	470784	466740	225641	4037439	4.5114e+06	4.86307e+06	0.005472	11.5305
AX7205	Uncharacterized protein	153199	583228	174472	3625830	3721033	3.35802e+06	0.000506	11.752
AX5261	Uncharacterized protein	30311.6	12955.1	Filtered	242473	229616	292872	0.012594	11.7867
AX9166	Uncharacterized protein	59101.8	108030	124941	1.31045e+06	1.08405e+06	1.18105e+06	0.006452	12.242
AX2694	Claudin family protein	173654	104654	139779	1.42341e+06	1882122	1.83412e+06	0.018589	12.2933
AX9991	DUF3844 domain-containing protein	45420	63099	26940.8	505361	611677	583921	0.006123	12.5569
AX3515	MBOAT	65674.7	95721.1	Filtered	1.11855e+06	974359	954158	0.007861	12.5863
AX8729	Oxidoreductase	525642	818198	708742	8892553	8.30881e+06	8657566	0.000243	12.5982
AX2201	Uncharacterized protein	8657946	8849779	8238067	112229304	101256040	111340856	0.004678	12.6167
AX8973	Uncharacterized protein	198203	308646	239532	3.4211e+06	3.3693e+06	2.71492e+06	0.014201	12.7352
AX7569	Guanine nucleotide-binding protein subunit beta	660638	766453	904950	10091185	9845525	9843349	8.13e-06	12.77
AX8610	Uncharacterized protein	23983.6	24540.8	47217.9	440077	482451	308497	0.03466	12.8577
AX9287	BTB domain-containing protein	12579.7	339652	Filtered	2.73324e+06	2199689	1.86925e+06	0.018681	12.8745
AX8224		60258.8	87150.8	54658.8	684126	898243	1.07822e+06	0.036439	13.1668
AX4114	Prenylcys	1.39369e+06	1.79109e+06	1.18249e+06	23680964	17177202	17336484	0.028793	13.3252
AX3524	Uncharacterized protein	684909	480034	765923	7.78167e+06	8619944	9735453	0.011918	13.5364
AX1792	Ariadne-1	204815	157998	303941	2.73119e+06	3.64014e+06	2.90423e+06	0.019604	13.9115
AX6916	Na	26114.9	1	82871.5	707385	777142	814072	0.001362	14.0605
AX4254	Methyltransf	239048	167207	27968.3	2.14902e+06	2.01693e+06	1.95339e+06	0.000177	14.0926
AX1996	Uncharacterized protein	11836029	9822666	10289878	135131840	160512112	157071216	0.009303	14.1701
AX8415	Uncharacterized protein	710734	609961	1.00143e+06	10585585	11114190	11484129	0.000545	14.2903
AX9785	Uncharacterized protein	21169.8	67740.6	94470.6	849575	810694	986036	0.005303	14.4306
AX8999	Uncharacterized protein	665287	621892	Filtered	8725742	10198259	9180932	0.007968	14.5564
AX1750	Carboxypeptidase (EC 3.4.16.-)	173455	267191	110843	2621999	2.63946e+06	2.80102e+06	5.27e-05	14.6195
AX945	Nuclease I	274965	141769	200547	2.99818e+06	3065193	3.09684e+06	9.37e-06	14.8396
AX10329		125236	264834	178636	2.9219e+06	2.77499e+06	2.7731e+06	2.38e-05	14.8934
AX4255	Uncharacterized protein	Filtered	38795	75064.8	924360	859133	800697	0.003872	15.1308
AX2106	RING-type domain-containing protein	149904	130197	122488	2.16295e+06	1.94565e+06	2.02042e+06	0.003866	15.224
AX3607	Dolichyl-diphosphooligosaccharide--protein glycosyltransferase subunit 1	504733	294032	443440	6.43795e+06	5.88974e+06	6.68513e+06	0.003482	15.3057
AX5833	Non-specific serine/threonine protein kinase (EC 2.7.11.1)	420704	364775	340232	6.0033e+06	5460415	5797429	0.003042	15.3336
AX4633	Ditrans,polycis-polyprenyl diphosphate synthase ((2E,6E)-farnesyldiphosphate specific) (EC 2.5.1.87)	35630.7	10263.5	43874.7	454986	460108	480865	5.96e-05	15.5506
AX6013	PKS	2884135	2510445	2.9037e+06	43767696	44242572	41824480	0.001251	15.646
AX3852		Filtered	22859	1545.43	155026	183545	255513	0.041131	16.2289
AX8987	CN hydrolase domain-containing protein	149130	120779	316561	3158855	2.94688e+06	3.51637e+06	0.004388	16.4068
AX4198	Uncharacterized protein	2.33756e+06	2274991	2.00588e+06	34962580	37546324	38395080	0.003374	16.7569
AX8292		259.804	148642	8352.75	875555	881700	907223	0.007866	16.9437
AX995	Uncharacterized protein	129554	1	53480.1	1.48395e+06	1.42045e+06	1836544	0.0161	17.268
AX3682	Uncharacterized protein	454771	731560	473086	10441489	9435970	9086143	0.004938	17.4541
AX2726	Uncharacterized protein	378338	349045	376613	6253903	6781006	6.69102e+06	0.002975	17.8678
AX6440	Uncharacterized protein	214619	24271.7	500232	3.96248e+06	4355511	4.97872e+06	0.005069	17.9898
AX2077	Uncharacterized protein	1	234791	14043.7	2.30269e+06	2.2383e+06	2.21659e+06	0.001044	18.1046
AX8557		2171740	1298296	875348	26044570	27221684	25595996	3.11e-05	18.1485
AX11	Uncharacterized protein	998633	948223	1.27319e+06	20972828	21149466	17079882	0.013364	18.3855
AX5785	Uncharacterized protein	64549.5	132904	Filtered	1.83214e+06	1.81299e+06	1.82188e+06	0.000303	18.4584
AX9395	Uncharacterized protein	808766	734082	497487	11962874	12673367	13353882	0.002955	18.6196
AX5721	Aryl-alcohol dehydrogenase	272708	289922	262689	5048549	5150556	5.26052e+06	0.00075	18.7317
AX1781	Peptide hydrolase (EC 3.4.-.-)	283884	83347.1	253085	3.04382e+06	4.57095e+06	4.01852e+06	0.028245	18.7538
AX8799	Fe2OG dioxygenase domain-containing protein	210387	159373	266073	4381616	3.89565e+06	3.95623e+06	0.004262	19.2401
AX2250	Uncharacterized protein	581211	14213.5	28918.3	4643116	3.68225e+06	4.17802e+06	0.002753	20.0265
AX3659	Uncharacterized protein	120549	93663.4	66414.4	2107580	1.73944e+06	1.80725e+06	0.010239	20.1487
AX5064	MFS domain-containing protein	9474.06	24708.5	28500.5	384312	501389	432041	0.01451	21.0223
AX2645	BZIP domain-containing protein	15397.2	15169	1.08985	197129	224896	226122	0.001433	21.2039
AX4785	Carboxypeptidase (EC 3.4.16.-)	58364.7	91633.3	64245.1	1.63169e+06	1.58461e+06	1.46748e+06	0.003079	21.862
AX8111	Glutamate decarboxylase (EC 4.1.1.15)	11225079	10002031	11016030	243529920	240805936	245177648	5.35e-05	22.6254
AX6390	Kri1	54356	58758.1	152435	1665061	2.31603e+06	2.40724e+06	0.025766	24.0571
AX6300	Uncharacterized protein	59243.7	Filtered	25.4011	572377	846704	734692	0.023761	24.2259
AX9955	Uncharacterized protein	147004	127212	99299.9	3216739	2.92201e+06	3006191	0.003077	24.4834
AX9899	Uncharacterized protein	440740	264721	162359	8080751	7.16087e+06	6546303	0.009631	25.1065
AX9957	Uncharacterized protein	764587	600650	916220	20087170	19389962	19197590	0.00033	25.7181
AX6171	Uncharacterized protein	98695.2	164932	300832	5683590	4417957	4570855	0.015956	25.9937
AX2652	Uncharacterized protein	Filtered	70.5877	203954	2.93971e+06	2.7805e+06	2.49574e+06	0.002515	26.8463
AX8559		Filtered	166478	7420.63	2.44725e+06	2.29086e+06	2.30549e+06	4.01e-05	27.0027
AX8764	Uncharacterized protein	246891	152650	217452	5945622	5615165	5264155	0.004308	27.2692
AX2731	Inositol-1,3,4,5,6-pentakisphosphate 2-kinase (EC 2.7.1.158) (Inositol-pentakisphosphate 2-kinase) (Ins(1,3,4,5,6)P5 2-kinase)	232452	159644	127018	4.73859e+06	4987388	4503490	0.002631	27.4111
AX2376	Uncharacterized protein	1073932	957768	1.12142e+06	29217474	28296050	29472692	0.000757	27.5873
AX7206		2700681	Filtered	2897300	79603952	82429600	70665248	0.007419	27.7122
AX9372		47466.2	Filtered	471684	7534366	7.07484e+06	7277811	2.2e-05	28.1062
AX2580		29343.7	1	132411	2.56966e+06	2293785	2075438	0.009203	28.5983
AX5110	Tryptophan aminotransferase	29274.1	21582.4	86668.4	1424115	1.33459e+06	1.33205e+06	9.16e-05	29.7455
AX6519	Uncharacterized protein	5420817	3.99193e+06	6.04415e+06	150908192	159818832	153574864	0.000924	30.0385
AX7396		48024.8	40225.2	220491	3.55365e+06	3.05979e+06	2850738	0.008532	30.6541
AX8306		Filtered	147164	44883.5	3.1242e+06	2.99522e+06	3097092	8.64e-06	31.9938
AX5276	Uncharacterized protein	148555	1.05469e+06	263866	18224848	17115544	17584844	2.19e-05	36.0745
AX8595	ACT	20372.6	92088.7	89375.9	2.76662e+06	2.34583e+06	2.68755e+06	0.006732	38.645
AX6301	Uncharacterized protein	71836.7	70037.3	69705.1	2.95402e+06	2694738	2.98872e+06	0.004298	40.8238
AX7238	GATA-type domain-containing protein	45017	50828.8	61626.7	2106963	2559553	1864020	0.021164	41.471
AX108	Uncharacterized protein	1	49769.6	35626.1	1.77064e+06	1.81034e+06	1.7948e+06	4.76e-05	41.9676
AX1412	Adenylosuccinate lyase (ASL) (EC 4.3.2.2) (Adenylosuccinase)	330329	295219	221882	12510832	12518784	12297932	1.37e-05	44.0479
AX307	Uncharacterized protein	1	20314.3	3962.12	529903	487266	601109	0.010109	44.4404
AX6503	Uncharacterized protein	17711.4	87535.2	1	2.45043e+06	2.35547e+06	2.48722e+06	0.00011	46.1971
AX6471	TPT domain-containing protein	107383	19890.2	Filtered	2863760	2684119	3.46708e+06	0.015579	47.2212
AX3551	Uncharacterized protein	Filtered	16556.5	103495	3.24751e+06	3.0849e+06	3.06037e+06	0.000326	52.1598
AX2783	Chaperonin 1	180293	7515.09	187332	6.52087e+06	6.44963e+06	6.993e+06	0.001106	53.2161
AX2251		13023.3	10955.2	1	636592	696693	729695	0.005817	57.3564
AX2720	Uncharacterized protein	14338.3	4309.51	14215.2	617292	694731	614166	0.005516	58.6126
AX7173	Amidohydro	23158.8	Filtered	1222.58	549107	719526	886005	0.036402	58.9148
AX19	Uncharacterized protein	36452.6	26371.8	28718.7	1.82783e+06	1.75725e+06	1.84245e+06	0.00103	59.2893
AX4290	Alpha-amylase (EC 3.2.1.1)	227828	218694	1.06334	9889804	9456664	10118852	0.000502	65.9884
AX9010	Uncharacterized protein	1.08445e+06	805890	969117	70424768	63537196	68660808	0.003862	70.8605
AX5865	Uncharacterized protein	122354	121689	116686	10280862	8918311	9168516	0.0068	78.64
AX9901	CHAT domain-containing protein	745312	7831.6	13861.5	21213830	21499670	18861098	0.003401	80.2793
AX3345	Uncharacterized protein	10227.2	Filtered	65491.6	3458357	2363371	3.31419e+06	0.027295	80.4372
AX2519		110547	172712	66186.4	9664967	10374534	10130811	0.001711	86.3377
AX4878		175649	53494.3	161623	10395056	13971313	10935786	0.02104	90.3408
AX7397		144336	423.754	63910.8	7162744	6239377	6.87602e+06	0.005038	97.1778
AX8511	Uncharacterized protein	30020.6	3130.47	120850	5368239	5135813	5147600	0.000114	101.633
AX6298	Uncharacterized protein	132765	73487.5	67814.9	10544199	8597571	8780902	0.012559	101.883
AX7425		183684	340012	75606.1	21769756	20689230	22057960	0.001359	107.653
AX6510	Uncharacterized protein	Filtered	80091	7982.64	5.0454e+06	5.0077e+06	4816615	0.000446	112.555
AX954	Uncharacterized protein	1.83187e+06	189946	386630	130752352	139261552	132239552	0.001311	167.018
AX8882	Uncharacterized protein	16518	1494.37	2797.71	1.49451e+06	1.53357e+06	1.50773e+06	3.43e-05	217.961
AX7952	Glycerol-1-phosphatase	4890.79	2921.64	1	897045	837751	872370	0.001941	222.48
AX4691	Pheromone a factor receptor	3520.38	Filtered	3329.47	833306	706085	752182	0.007759	223.029
AX4328	Uncharacterized protein	152385	26540.2	Filtered	22221200	23020340	18215530	0.013462	236.439
AX3684	Amidohydro-rel domain-containing protein	635005	226907	160068	101142352	92997584	99473752	0.002844	287.299
AX90	Uncharacterized protein	92386.8	5484.95	1	18588060	16067290	17223668	0.006198	353.381
AX9859		Filtered	566.243	2968.52	1.76655e+06	1.72178e+06	1.81203e+06	0.001181	999.664
AX10093		Filtered	Filtered	Filtered	715191	736524	943899	8.13e-06	#NUM!
AX10117	Uncharacterized protein	Filtered	Filtered	Filtered	743684	772814	776330	8.13e-06	#NUM!
AX10161	Glucan 1,3-beta-glucosidase	Filtered	Filtered	Filtered	Filtered	162530	191839	8.13e-06	#NUM!
AX10246	Dynamin GTPase	Filtered	Filtered	Filtered	362688	358631	360624	8.13e-06	#NUM!
AX10273		Filtered	Filtered	Filtered	420726	509959	527884	8.13e-06	#NUM!
AX10277		33650.7	Filtered	Filtered	142137	150600	200845	8.13e-06	#NUM!
AX10285		Filtered	Filtered	Filtered	1.13761e+06	377467	1905062	8.13e-06	#NUM!
AX107	Uncharacterized protein	4411.26	1	1	1.27152e+06	1.16099e+06	1.13687e+06	8.13e-06	#NUM!
AX1073	Zn(2)-C6 fungal-type domain-containing protein	275279	Filtered	Filtered	210217	117101	235613	8.13e-06	#NUM!
AX1171	Uncharacterized protein	Filtered	Filtered	Filtered	163862	181516	165284	8.13e-06	#NUM!
AX1181	Uncharacterized protein	Filtered	Filtered	1	308655	209272	168603	8.13e-06	#NUM!
AX1241	Nicotinamide mononucleotide permease	Filtered	Filtered	Filtered	62578.6	90446.2	90081.2	8.13e-06	#NUM!
AX1261	Uncharacterized protein	Filtered	Filtered	Filtered	118984	113588	94889.5	8.13e-06	#NUM!
AX132	Glutathione reductase (EC 1.8.1.7)	Filtered	Filtered	Filtered	260586	349179	296831	8.13e-06	#NUM!
AX1321	Uncharacterized protein	Filtered	67794.6	Filtered	508969	431487	413197	8.13e-06	#NUM!
AX134	CAMK/CAMKL protein kinase	Filtered	Filtered	Filtered	252927	302201	299878	8.13e-06	#NUM!
AX1376	Uncharacterized protein	Filtered	Filtered	Filtered	1.54117e+06	1.31777e+06	220382	8.13e-06	#NUM!
AX1465	Uncharacterized protein	Filtered	Filtered	Filtered	1.23269e+06	2497396	1927067	8.13e-06	#NUM!
AX1513		Filtered	Filtered	Filtered	168390	204740	194185	8.13e-06	#NUM!
AX1539	Uncharacterized protein	131378	Filtered	1	2606626	2.39524e+06	2.61786e+06	8.13e-06	#NUM!
AX1556	Uncharacterized protein	Filtered	Filtered	Filtered	2.12541e+06	2184532	2.30002e+06	8.13e-06	#NUM!
AX1574	Mitogen-activated protein kinase (EC 2.7.11.24)	1	Filtered	Filtered	1.00377e+06	1.06608e+06	1.24237e+06	8.13e-06	#NUM!
AX1697	Epimerase domain-containing protein	Filtered	Filtered	Filtered	314347	346960	333773	8.13e-06	#NUM!
AX1704	Uncharacterized protein	Filtered	Filtered	Filtered	896380	922138	952012	8.13e-06	#NUM!
AX1759	Uncharacterized protein	Filtered	Filtered	203484	398026	176592	436422	8.13e-06	#NUM!
AX178	Lipase	Filtered	Filtered	Filtered	256834	343676	288591	8.13e-06	#NUM!
AX1782	Uncharacterized protein	Filtered	Filtered	Filtered	371454	334094	427617	8.13e-06	#NUM!
AX1813	Peptidyl-prolyl cis-trans isomerase (PPIase) (EC 5.2.1.8)	25398.6	Filtered	Filtered	3813298	3.5466e+06	3.68887e+06	8.13e-06	#NUM!
AX1826	ABM domain-containing protein	Filtered	Filtered	171775	418957	441627	532648	8.13e-06	#NUM!
AX1834	Uncharacterized protein	Filtered	Filtered	Filtered	5.14649e+06	3.52645e+06	2.70109e+06	8.13e-06	#NUM!
AX1845	HSF	Filtered	6548.72	Filtered	187370	240661	328851	8.13e-06	#NUM!
AX1891	Uncharacterized protein	96824.2	Filtered	Filtered	1.11663e+06	1.04006e+06	956697	8.13e-06	#NUM!
AX1903	Uncharacterized protein	Filtered	Filtered	Filtered	27743.6	31857.2	49298.7	8.13e-06	#NUM!
AX1950	Nudix hydrolase domain-containing protein	Filtered	Filtered	120816	399919	543401	338892	8.13e-06	#NUM!
AX20	Uncharacterized protein	Filtered	289675	Filtered	1157864	1.06622e+06	986396	8.13e-06	#NUM!
AX2030	Uncharacterized protein	Filtered	1	Filtered	60945.5	145085	16879.6	8.13e-06	#NUM!
AX2091	Uncharacterized protein	Filtered	Filtered	Filtered	349785	658526	494407	8.13e-06	#NUM!
AX2110	Uncharacterized protein	Filtered	Filtered	Filtered	115158	108587	52666.1	8.13e-06	#NUM!
AX2127	Uncharacterized protein	Filtered	19203.3	Filtered	436688	298657	1.41141e+06	8.13e-06	#NUM!
AX2236	Uncharacterized protein	Filtered	Filtered	Filtered	3.12538e+06	3.15105e+06	2990937	8.13e-06	#NUM!
AX2263	Uncharacterized protein	Filtered	Filtered	Filtered	610875	1.12875e+06	900221	8.13e-06	#NUM!
AX2357	Uncharacterized protein	Filtered	Filtered	Filtered	746236	727416	764443	8.13e-06	#NUM!
AX2398	Uncharacterized protein	Filtered	Filtered	Filtered	1444762	1.11382e+06	1101263	8.13e-06	#NUM!
AX2437	Uncharacterized protein	1	32975.8	Filtered	206771	191700	236801	8.13e-06	#NUM!
AX2520		Filtered	Filtered	Filtered	3.55543e+06	3.42219e+06	3.14155e+06	8.13e-06	#NUM!
AX2521		Filtered	8129.41	Filtered	162629	130821	175823	8.13e-06	#NUM!
AX2539	Uncharacterized protein	Filtered	Filtered	Filtered	47497.2	78332.9	Filtered	8.13e-06	#NUM!
AX2545	Uncharacterized protein	Filtered	Filtered	Filtered	542933	441875	572252	8.13e-06	#NUM!
AX2553	Uncharacterized protein	Filtered	Filtered	Filtered	106053	291026	Filtered	8.13e-06	#NUM!
AX256		Filtered	Filtered	Filtered	2650078	4.25561e+06	4.31395e+06	8.13e-06	#NUM!
AX257		Filtered	1	Filtered	358900	352661	678743	8.13e-06	#NUM!
AX2572	Uncharacterized protein	Filtered	Filtered	Filtered	663801	1.11205e+06	469357	8.13e-06	#NUM!
AX2573	Uncharacterized protein	Filtered	Filtered	Filtered	2.06918e+06	2083114	2.02312e+06	8.13e-06	#NUM!
AX2579		Filtered	Filtered	Filtered	1.58784e+06	1.28238e+06	1371209	8.13e-06	#NUM!
AX2581	Uncharacterized protein	Filtered	Filtered	Filtered	4484261	4.35151e+06	4.84378e+06	8.13e-06	#NUM!
AX2614	Ricin B-type lectin domain-containing protein	562596	Filtered	Filtered	949742	770902	905554	8.13e-06	#NUM!
AX2634		Filtered	Filtered	Filtered	114768	221802	Filtered	8.13e-06	#NUM!
AX2697	Uncharacterized protein	Filtered	Filtered	Filtered	332036	165868	Filtered	8.13e-06	#NUM!
AX2713	Uncharacterized protein	Filtered	Filtered	Filtered	523973	Filtered	510849	8.13e-06	#NUM!
AX2715	RNase III domain-containing protein	Filtered	Filtered	1	1.55941e+06	1.26046e+06	1.73471e+06	8.13e-06	#NUM!
AX2737	Uncharacterized protein	Filtered	Filtered	Filtered	734698	512988	1.45809e+06	8.13e-06	#NUM!
AX2749		Filtered	Filtered	Filtered	406157	583354	413516	8.13e-06	#NUM!
AX2804	Uncharacterized protein	Filtered	Filtered	Filtered	251159	202086	183245	8.13e-06	#NUM!
AX2856		1	16455.1	Filtered	611735	619476	695183	8.13e-06	#NUM!
AX2892	Uncharacterized protein	Filtered	799201	Filtered	1.12627e+06	1.19519e+06	893233	8.13e-06	#NUM!
AX2950	DUF1996 domain-containing protein	Filtered	Filtered	Filtered	1393859	1.13244e+06	1.25931e+06	8.13e-06	#NUM!
AX2958	Uncharacterized protein	Filtered	Filtered	Filtered	806218	684556	680060	8.13e-06	#NUM!
AX2976	Sorbitol dehydrogenase	Filtered	Filtered	Filtered	1.02121e+06	627032	910295	8.13e-06	#NUM!
AX2981	Uncharacterized protein	Filtered	Filtered	Filtered	946499	945408	1.00896e+06	8.13e-06	#NUM!
AX3053	A	Filtered	Filtered	Filtered	321647	399389	418217	8.13e-06	#NUM!
AX306	Uncharacterized protein	Filtered	Filtered	Filtered	658236	698571	764430	8.13e-06	#NUM!
AX3070	Uncharacterized protein	916900	Filtered	Filtered	4.57308e+06	4.09698e+06	4.64833e+06	8.13e-06	#NUM!
AX3076	Septin-type G domain-containing protein	Filtered	Filtered	Filtered	3238665	2.96638e+06	3022039	8.13e-06	#NUM!
AX3081	TauD domain-containing protein	Filtered	Filtered	Filtered	334796	291058	301721	8.13e-06	#NUM!
AX3091	Elongation factor 1-gamma	Filtered	Filtered	4734.12	94537.5	81452.7	89165	8.13e-06	#NUM!
AX3106	SET domain-containing protein	Filtered	167522	Filtered	1.02055e+06	890623	899647	8.13e-06	#NUM!
AX3271	DUF3533 domain-containing protein	Filtered	Filtered	11045.3	149191	317340	136957	8.13e-06	#NUM!
AX333	Uncharacterized protein	Filtered	1	Filtered	206293	255824	154274	8.13e-06	#NUM!
AX3330		Filtered	Filtered	Filtered	17513.8	22231.8	1	8.13e-06	#NUM!
AX3346	Uncharacterized protein	Filtered	Filtered	Filtered	278892	240218	270847	8.13e-06	#NUM!
AX3377	Uncharacterized protein	Filtered	Filtered	Filtered	164697	192411	118718	8.13e-06	#NUM!
AX3381		Filtered	Filtered	Filtered	173317	108319	90839.9	8.13e-06	#NUM!
AX3448	Uncharacterized protein	Filtered	Filtered	Filtered	420834	364942	407693	8.13e-06	#NUM!
AX351	Uncharacterized protein	Filtered	Filtered	Filtered	212578	290996	189198	8.13e-06	#NUM!
AX3532	GMC	Filtered	Filtered	Filtered	20620.6	56164.9	33469.7	8.13e-06	#NUM!
AX3539	Uncharacterized protein	Filtered	Filtered	Filtered	472730	602010	419204	8.13e-06	#NUM!
AX3552	Uncharacterized protein	Filtered	Filtered	92597.7	846664	730935	860766	8.13e-06	#NUM!
AX3553	Uncharacterized protein	Filtered	Filtered	Filtered	81814.4	83365	22984.8	8.13e-06	#NUM!
AX3614		Filtered	Filtered	Filtered	108880	128040	142518	8.13e-06	#NUM!
AX3640	Uncharacterized protein	Filtered	Filtered	Filtered	508038	532844	440682	8.13e-06	#NUM!
AX3641	Uncharacterized protein	Filtered	Filtered	Filtered	135081	10535.9	62349.8	8.13e-06	#NUM!
AX3662	BTB domain-containing protein	Filtered	Filtered	Filtered	216883	179607	199666	8.13e-06	#NUM!
AX3663		62372.6	Filtered	Filtered	8660397	8788295	9240208	8.13e-06	#NUM!
AX3664	Uncharacterized protein	Filtered	Filtered	Filtered	443344	384457	395169	8.13e-06	#NUM!
AX3679	Uncharacterized protein	15794.5	Filtered	Filtered	3806792	3592398	3.6139e+06	8.13e-06	#NUM!
AX3680	Uncharacterized protein	Filtered	Filtered	Filtered	2118473	1.78655e+06	2.06835e+06	8.13e-06	#NUM!
AX3681	Uncharacterized protein	Filtered	Filtered	Filtered	1.11663e+06	960204	1.20909e+06	8.13e-06	#NUM!
AX369	Homeobox domain-containing protein	149582	1	Filtered	163378	202216	146470	8.13e-06	#NUM!
AX378		Filtered	48153.7	Filtered	1.46342e+06	1.46646e+06	1.42286e+06	8.13e-06	#NUM!
AX379		Filtered	Filtered	Filtered	9584681	9295122	12905319	8.13e-06	#NUM!
AX3851		Filtered	Filtered	Filtered	133954	128834	136048	8.13e-06	#NUM!
AX386		Filtered	Filtered	Filtered	459036	792921	474914	8.13e-06	#NUM!
AX388		Filtered	Filtered	Filtered	250274	445476	364142	8.13e-06	#NUM!
AX3975	Uncharacterized protein	Filtered	Filtered	Filtered	492014	451444	249139	8.13e-06	#NUM!
AX4028		Filtered	25860.7	Filtered	212562	227028	188464	8.13e-06	#NUM!
AX4040		Filtered	Filtered	Filtered	230475	404434	393573	8.13e-06	#NUM!
AX4107		153737	Filtered	Filtered	5.89055e+06	5704302	5203224	8.13e-06	#NUM!
AX4117	Uncharacterized protein	Filtered	5282.42	Filtered	618470	590089	557728	8.13e-06	#NUM!
AX4128	F-box domain-containing protein	61002.6	Filtered	Filtered	896820	910345	896045	8.13e-06	#NUM!
AX4150	Uncharacterized protein	Filtered	Filtered	Filtered	1.80666e+06	1.30035e+06	1.75612e+06	8.13e-06	#NUM!
AX4246	FAS1 domain-containing protein	Filtered	Filtered	Filtered	286297	381918	14801.7	8.13e-06	#NUM!
AX4247	DUF4211 domain-containing protein	Filtered	Filtered	95501.4	227175	198983	221325	8.13e-06	#NUM!
AX4256	Uncharacterized protein	Filtered	801024	Filtered	2.38541e+06	2.20091e+06	2102698	8.13e-06	#NUM!
AX4272	Uncharacterized protein	5273686	Filtered	Filtered	1.62907e+06	1.6094e+06	1.48965e+06	8.13e-06	#NUM!
AX4329	Uncharacterized protein	1	Filtered	Filtered	5.08676e+06	4.83857e+06	4.9233e+06	8.13e-06	#NUM!
AX4394	Uncharacterized protein	Filtered	Filtered	Filtered	65075.9	79366.3	30332.1	8.13e-06	#NUM!
AX4437	Uncharacterized protein	Filtered	Filtered	Filtered	197644	299624	388039	8.13e-06	#NUM!
AX4471		1	Filtered	1	94708	194229	114293	8.13e-06	#NUM!
AX4488	Uncharacterized protein	Filtered	Filtered	Filtered	1.37114e+06	949674	973904	8.13e-06	#NUM!
AX457		Filtered	Filtered	Filtered	323567	272004	381665	8.13e-06	#NUM!
AX4585		Filtered	Filtered	Filtered	73749.5	71906.9	118017	8.13e-06	#NUM!
AX4617	Uncharacterized protein	Filtered	Filtered	860650	1.06705e+06	932491	1.44558e+06	8.13e-06	#NUM!
AX466		Filtered	Filtered	Filtered	706554	746770	796001	8.13e-06	#NUM!
AX4702	HSF	Filtered	Filtered	Filtered	1.13599e+06	1.09407e+06	1.05887e+06	8.13e-06	#NUM!
AX4764	Uncharacterized protein	161849	Filtered	Filtered	406336	389468	562587	8.13e-06	#NUM!
AX4766	Uncharacterized protein	Filtered	Filtered	Filtered	234396	214696	270656	8.13e-06	#NUM!
AX4776		Filtered	Filtered	Filtered	496983	504607	634725	8.13e-06	#NUM!
AX4794	GP-PDE domain-containing protein	Filtered	Filtered	Filtered	117072	55915.5	105394	8.13e-06	#NUM!
AX4806		Filtered	Filtered	Filtered	1.53841e+06	1.47398e+06	1.48294e+06	8.13e-06	#NUM!
AX4807	Chromatin modification-related protein EAF6	Filtered	Filtered	Filtered	1.10924e+06	1.0873e+06	1.14334e+06	8.13e-06	#NUM!
AX4837	Uncharacterized protein	Filtered	316693	Filtered	172416	228112	216645	8.13e-06	#NUM!
AX4844	Uncharacterized protein	Filtered	Filtered	Filtered	738464	832772	869238	8.13e-06	#NUM!
AX4846	Thiosulfate/3-mercaptopyruvate sulfurtransferase	Filtered	405890	Filtered	559474	472269	530414	8.13e-06	#NUM!
AX4879	BTB domain-containing protein	Filtered	Filtered	1	2.4228e+06	2.70026e+06	2.00643e+06	8.13e-06	#NUM!
AX4926	Separase (EC 3.4.22.49)	Filtered	Filtered	Filtered	35262.7	44377.7	Filtered	8.13e-06	#NUM!
AX4933	Uncharacterized protein	Filtered	Filtered	Filtered	235720	224601	143393	8.13e-06	#NUM!
AX4975		Filtered	Filtered	Filtered	181807	155052	102090	8.13e-06	#NUM!
AX5000		128686	Filtered	Filtered	301736	268384	215332	8.13e-06	#NUM!
AX5096	Delta 8-(E)-sphingolipid desaturase (EC 1.14.19.18)	1	1	289503	158783	747557	17412.8	8.13e-06	#NUM!
AX51	Uncharacterized protein	Filtered	Filtered	Filtered	325470	288652	256372	8.13e-06	#NUM!
AX5134	Uncharacterized protein	1	Filtered	2990.46	318529	232583	262205	8.13e-06	#NUM!
AX5156	Meiotic recombinase Dmc1	Filtered	808351	Filtered	587222	557476	539696	8.13e-06	#NUM!
AX5174		Filtered	4.11811e+06	Filtered	591198	666879	796548	8.13e-06	#NUM!
AX5196	Sxi1	Filtered	Filtered	Filtered	138083	130425	94202.7	8.13e-06	#NUM!
AX5304		Filtered	Filtered	Filtered	1.07425e+06	1.0769e+06	1.19893e+06	8.13e-06	#NUM!
AX5366	Uncharacterized protein	1	1	1	34156.2	10781.9	1	8.13e-06	#NUM!
AX5395	Uncharacterized protein	Filtered	Filtered	Filtered	231530	293582	460975	8.13e-06	#NUM!
AX5521		Filtered	Filtered	Filtered	742329	741519	565381	8.13e-06	#NUM!
AX5562	RNase III domain-containing protein	1	Filtered	Filtered	345288	415308	387891	8.13e-06	#NUM!
AX5602		Filtered	Filtered	Filtered	514985	415481	485447	8.13e-06	#NUM!
AX5713	RING-CH-type domain-containing protein	Filtered	Filtered	Filtered	645656	Filtered	401825	8.13e-06	#NUM!
AX5718		1	Filtered	Filtered	100252	117167	85004.6	8.13e-06	#NUM!
AX5754	Uncharacterized protein	34076.9	Filtered	Filtered	258964	301446	276231	8.13e-06	#NUM!
AX5760	Pyr	Filtered	Filtered	811237	557730	448548	457095	8.13e-06	#NUM!
AX5792	Uncharacterized protein	Filtered	1.31343e+06	Filtered	1140690	943588	1.22662e+06	8.13e-06	#NUM!
AX5806	Uncharacterized protein	Filtered	Filtered	Filtered	445113	439968	416414	8.13e-06	#NUM!
AX587	BTB domain-containing protein	Filtered	Filtered	1	260202	205593	173070	8.13e-06	#NUM!
AX5880		Filtered	Filtered	Filtered	69510.8	130515	143231	8.13e-06	#NUM!
AX5896	Uncharacterized protein	Filtered	Filtered	Filtered	150414	190779	186937	8.13e-06	#NUM!
AX5950	Uncharacterized protein	Filtered	5450.97	Filtered	264171	198305	291315	8.13e-06	#NUM!
AX6069	Abhydrolase	Filtered	Filtered	Filtered	158504	222704	236813	8.13e-06	#NUM!
AX6113	Uncharacterized protein	Filtered	Filtered	Filtered	309481	299334	238748	8.13e-06	#NUM!
AX6163	Carnitine/acyl carnitine carrier	Filtered	Filtered	Filtered	357906	335408	485183	8.13e-06	#NUM!
AX6195		Filtered	33828.7	Filtered	1.57163e+06	1.71345e+06	1.5059e+06	8.13e-06	#NUM!
AX6221	WD	Filtered	Filtered	Filtered	434771	495222	357672	8.13e-06	#NUM!
AX6255	Uncharacterized protein	Filtered	Filtered	90840.5	1.43655e+06	1.25634e+06	1.25885e+06	8.13e-06	#NUM!
AX6318	Uncharacterized protein	Filtered	Filtered	Filtered	93060.6	93036.6	Filtered	8.13e-06	#NUM!
AX6319	Uncharacterized protein	788564	Filtered	Filtered	700034	713408	708250	8.13e-06	#NUM!
AX6331	Uncharacterized protein	Filtered	Filtered	37584.4	92511.4	87799.1	79202	8.13e-06	#NUM!
AX6354	Uncharacterized protein	Filtered	Filtered	Filtered	973890	986627	1.06888e+06	8.13e-06	#NUM!
AX6362	Uncharacterized protein	Filtered	Filtered	Filtered	106655	716216	690959	8.13e-06	#NUM!
AX6379		Filtered	1	Filtered	207460	146510	101692	8.13e-06	#NUM!
AX6412	Uncharacterized protein	Filtered	Filtered	1.20816e+06	1.4986e+06	996026	608545	8.13e-06	#NUM!
AX6457		Filtered	Filtered	Filtered	347657	266081	601852	8.13e-06	#NUM!
AX6469	acidPPc domain-containing protein	Filtered	Filtered	72187.6	944962	900436	1.0679e+06	8.13e-06	#NUM!
AX6472	Uncharacterized protein	Filtered	Filtered	Filtered	965055	1.04331e+06	943403	8.13e-06	#NUM!
AX6518	Uncharacterized protein	Filtered	Filtered	Filtered	112566	223197	168796	8.13e-06	#NUM!
AX6560		Filtered	Filtered	Filtered	24353.6	126006	118487	8.13e-06	#NUM!
AX6575	Uncharacterized protein	Filtered	1	Filtered	2426184	2.23052e+06	2394780	8.13e-06	#NUM!
AX6599	GH16 domain-containing protein	Filtered	Filtered	1	106457	129944	156436	8.13e-06	#NUM!
AX6603	ABC transporter domain-containing protein	Filtered	Filtered	Filtered	139836	67251	163567	8.13e-06	#NUM!
AX6628	Uncharacterized protein	Filtered	Filtered	Filtered	351030	316339	391290	8.13e-06	#NUM!
AX6675	Glyco	Filtered	Filtered	Filtered	935597	616366	902632	8.13e-06	#NUM!
AX6678	Uncharacterized protein	Filtered	24119.5	Filtered	252868	280337	209945	8.13e-06	#NUM!
AX6688	Uncharacterized protein	29188.9	Filtered	Filtered	5618058	6398828	5.92809e+06	8.13e-06	#NUM!
AX6689	Chlorophyll synthesis pathway protein BchC	Filtered	Filtered	Filtered	310489	99040.2	1.29766e+06	8.13e-06	#NUM!
AX6693	Uncharacterized protein	1	Filtered	10346.7	922063	877380	687013	8.13e-06	#NUM!
AX6694		Filtered	Filtered	Filtered	265441	343992	351287	8.13e-06	#NUM!
AX671	Uncharacterized protein	Filtered	Filtered	Filtered	100016	141284	142366	8.13e-06	#NUM!
AX6759	BZIP domain-containing protein	1	1	258789	400764	1275361	395608	8.13e-06	#NUM!
AX6810	Uncharacterized protein	Filtered	Filtered	Filtered	160985	147508	122518	8.13e-06	#NUM!
AX6811	Uncharacterized protein	Filtered	Filtered	Filtered	208976	423964	328486	8.13e-06	#NUM!
AX6822	Pyr	Filtered	Filtered	3434.27	1.26821e+06	1.06203e+06	1.1006e+06	8.13e-06	#NUM!
AX6844	Uncharacterized protein	56061	Filtered	Filtered	109196	186345	161990	8.13e-06	#NUM!
AX6883	Uncharacterized protein	61281.2	Filtered	Filtered	4.27063e+06	4945701	4.26608e+06	8.13e-06	#NUM!
AX6885		Filtered	5686.84	1	604435	632137	489468	8.13e-06	#NUM!
AX6909	Uncharacterized protein	Filtered	Filtered	Filtered	406269	399051	384209	8.13e-06	#NUM!
AX693	Uncharacterized protein	Filtered	Filtered	1	68396	54665.3	39042.8	8.13e-06	#NUM!
AX6942		Filtered	Filtered	Filtered	3196310	5009177	3.30998e+06	8.13e-06	#NUM!
AX6958	Uncharacterized protein	Filtered	Filtered	Filtered	152262	Filtered	272945	8.13e-06	#NUM!
AX6959	Peptidase A1 domain-containing protein	Filtered	485747	Filtered	57454.8	200194	150402	8.13e-06	#NUM!
AX7012	Uncharacterized protein	Filtered	Filtered	Filtered	2.9501e+06	2269169	2.0695e+06	8.13e-06	#NUM!
AX707	MFS domain-containing protein	Filtered	Filtered	Filtered	83583.2	92679.9	238449	8.13e-06	#NUM!
AX7076	Uncharacterized protein	Filtered	Filtered	Filtered	1.10912e+06	1.14872e+06	1.07568e+06	8.13e-06	#NUM!
AX7121	Uncharacterized protein	1	1	11087.7	985574	489753	2.05463e+06	8.13e-06	#NUM!
AX7143	Uncharacterized protein	Filtered	Filtered	Filtered	354158	384703	759025	8.13e-06	#NUM!
AX7161	Uncharacterized protein	Filtered	Filtered	Filtered	958628	1299287	1.22442e+06	8.13e-06	#NUM!
AX7185	Uncharacterized protein	Filtered	1.76515e+06	Filtered	144925	135652	148437	8.13e-06	#NUM!
AX7207	Uncharacterized protein	Filtered	Filtered	Filtered	449499	448800	346111	8.13e-06	#NUM!
AX7209	Uncharacterized protein	Filtered	Filtered	Filtered	238659	226217	260948	8.13e-06	#NUM!
AX7258	Uncharacterized protein	24786.8	1	1	183578	125850	192533	8.13e-06	#NUM!
AX727	Stealth	Filtered	1	Filtered	159285	107571	144820	8.13e-06	#NUM!
AX7328	Sugar transporter	Filtered	Filtered	Filtered	220541	161042	172022	8.13e-06	#NUM!
AX733	MFS domain-containing protein	Filtered	Filtered	Filtered	380526	466865	290638	8.13e-06	#NUM!
AX7339	Uncharacterized protein	19032.5	Filtered	Filtered	472222	563768	504406	8.13e-06	#NUM!
AX7341		1	1	Filtered	1.57066e+06	1.8472e+06	1813894	8.13e-06	#NUM!
AX7347		Filtered	Filtered	Filtered	607213	565215	567222	8.13e-06	#NUM!
AX7379	Uncharacterized protein	Filtered	Filtered	Filtered	1.33368e+06	775486	1.2971e+06	8.13e-06	#NUM!
AX7391		Filtered	Filtered	Filtered	256806	381809	195758	8.13e-06	#NUM!
AX7394	MFS domain-containing protein	Filtered	1	Filtered	42840.2	52251.4	35925.3	8.13e-06	#NUM!
AX7415	Fork-head domain-containing protein	Filtered	635524	Filtered	3141046	3.32012e+06	3.28315e+06	8.13e-06	#NUM!
AX7468	BZIP domain-containing protein	1	494876	Filtered	1.01695e+06	1.05113e+06	996728	8.13e-06	#NUM!
AX7559	Uncharacterized protein	Filtered	Filtered	Filtered	126100	265260	210182	8.13e-06	#NUM!
AX7563		Filtered	Filtered	Filtered	350597	402902	353552	8.13e-06	#NUM!
AX7579	Lipase	Filtered	Filtered	Filtered	150673	152113	173622	8.13e-06	#NUM!
AX7584	Uncharacterized protein	Filtered	Filtered	Filtered	273465	453563	441636	8.13e-06	#NUM!
AX7638	Aryl-alcohol dehydrogenase	Filtered	Filtered	Filtered	323957	434041	307394	8.13e-06	#NUM!
AX7643	Uncharacterized protein	Filtered	Filtered	Filtered	229512	152408	290754	8.13e-06	#NUM!
AX7667	Uncharacterized protein	Filtered	Filtered	Filtered	418720	487734	506782	8.13e-06	#NUM!
AX7679		1	3666.64	Filtered	5799222	6.1659e+06	6.1533e+06	8.13e-06	#NUM!
AX7681		Filtered	Filtered	Filtered	687484	582949	546899	8.13e-06	#NUM!
AX7683		Filtered	Filtered	Filtered	576200	693498	579647	8.13e-06	#NUM!
AX7749	Uncharacterized protein	Filtered	Filtered	Filtered	1.5221e+06	1.40498e+06	1.46894e+06	8.13e-06	#NUM!
AX7810	Zn(2)-C6 fungal-type domain-containing protein	Filtered	1	369976	579432	3817110	883544	8.13e-06	#NUM!
AX7828	WD	Filtered	Filtered	Filtered	765836	757909	724491	8.13e-06	#NUM!
AX784	Uncharacterized protein	Filtered	Filtered	Filtered	168928	185564	266374	8.13e-06	#NUM!
AX786	Uncharacterized protein	Filtered	1	3553.48	28817.5	54059	50718.2	8.13e-06	#NUM!
AX7879	Uncharacterized protein	862003	Filtered	Filtered	2.05575e+06	2.12032e+06	1.93015e+06	8.13e-06	#NUM!
AX7901		637275	Filtered	Filtered	198889	292619	267989	8.13e-06	#NUM!
AX7907	Hexosyltransferase (EC 2.4.1.-)	1	Filtered	Filtered	333200	301229	261307	8.13e-06	#NUM!
AX7992	Uncharacterized protein	Filtered	Filtered	Filtered	6966884	6.59567e+06	4883612	8.13e-06	#NUM!
AX8009	APH domain-containing protein	Filtered	Filtered	10947.9	714880	760949	851273	8.13e-06	#NUM!
AX8063	Uncharacterized protein	Filtered	Filtered	Filtered	244777	223017	235171	8.13e-06	#NUM!
AX8070		Filtered	Filtered	Filtered	18703.2	Filtered	42994.4	8.13e-06	#NUM!
AX8110		Filtered	Filtered	Filtered	229535	233460	251822	8.13e-06	#NUM!
AX8217		1	159622	1	1.61164e+06	1564077	1.59166e+06	8.13e-06	#NUM!
AX8305		Filtered	Filtered	Filtered	44868.5	120843	163622	8.13e-06	#NUM!
AX8309		Filtered	Filtered	Filtered	1.05976e+06	1.13538e+06	1.11124e+06	8.13e-06	#NUM!
AX8310		Filtered	232081	Filtered	285200	356120	314162	8.13e-06	#NUM!
AX8315		Filtered	Filtered	Filtered	248796	Filtered	133541	8.13e-06	#NUM!
AX8316		Filtered	Filtered	Filtered	3012066	1.77116e+06	4779341	8.13e-06	#NUM!
AX8324	Uncharacterized protein	Filtered	Filtered	Filtered	471366	465442	610015	8.13e-06	#NUM!
AX8325		Filtered	Filtered	Filtered	210569	268475	447148	8.13e-06	#NUM!
AX8326		Filtered	Filtered	Filtered	538828	477955	456907	8.13e-06	#NUM!
AX8466		Filtered	Filtered	Filtered	735072	827232	510053	8.13e-06	#NUM!
AX8467		1	1	1.02561	123873	131852	133713	8.13e-06	#NUM!
AX8492	Uncharacterized protein	49704.9	Filtered	Filtered	6.85275e+06	7.62909e+06	8698305	8.13e-06	#NUM!
AX8498	Uncharacterized protein	Filtered	Filtered	Filtered	262995	346245	293822	8.13e-06	#NUM!
AX85	RFX-type winged-helix domain-containing protein	Filtered	Filtered	Filtered	36328.7	39220.7	48498.9	8.13e-06	#NUM!
AX8555		1	Filtered	38899.5	2.91636e+06	2.85989e+06	2.47195e+06	8.13e-06	#NUM!
AX8558		1	Filtered	Filtered	1.80076e+06	1889120	2045854	8.13e-06	#NUM!
AX8605	Uncharacterized protein	1	63194.9	1	709697	1.26307e+06	667523	8.13e-06	#NUM!
AX8638	Uncharacterized protein	814044	Filtered	Filtered	713149	711098	628750	8.13e-06	#NUM!
AX8687	Bifunctional lycopene cyclase/phytoene synthase (EC 2.5.1.32) (EC 5.5.1.19) (Lycopene beta-cyclase) (Lycopene cyclase) (Phytoene synthase)	356381	1	Filtered	933167	854451	933235	8.13e-06	#NUM!
AX8705		1.36492e+06	Filtered	Filtered	802629	900742	787366	8.13e-06	#NUM!
AX8706		Filtered	Filtered	Filtered	885605	888918	796513	8.13e-06	#NUM!
AX8739		Filtered	Filtered	Filtered	136254	234078	224950	8.13e-06	#NUM!
AX8818		Filtered	Filtered	Filtered	261713	249722	180164	8.13e-06	#NUM!
AX8908	MFS domain-containing protein	Filtered	Filtered	Filtered	147610	160371	139356	8.13e-06	#NUM!
AX8967	Uncharacterized protein	Filtered	Filtered	Filtered	2.74927e+06	3.46425e+06	3.31249e+06	8.13e-06	#NUM!
AX8981		Filtered	Filtered	Filtered	981508	2.04973e+06	1.20707e+06	8.13e-06	#NUM!
AX9013	Peptidase A1 domain-containing protein	Filtered	Filtered	Filtered	737243	1.08615e+06	713678	8.13e-06	#NUM!
AX9030		Filtered	Filtered	Filtered	392752	900380	362851	8.13e-06	#NUM!
AX9062	Uncharacterized protein	15310.7	Filtered	Filtered	423558	404437	408451	8.13e-06	#NUM!
AX9073		Filtered	19345.8	1	815957	802830	670399	8.13e-06	#NUM!
AX9091	MFS domain-containing protein	1	Filtered	Filtered	180366	134186	161442	8.13e-06	#NUM!
AX9098	Uncharacterized protein	Filtered	Filtered	Filtered	329823	402325	423582	8.13e-06	#NUM!
AX9102	Uncharacterized protein	89829.4	Filtered	1	6.45202e+06	8446196	8084974	8.13e-06	#NUM!
AX9104		Filtered	Filtered	Filtered	1.50474e+06	2.08951e+06	1.74998e+06	8.13e-06	#NUM!
AX9105	Uncharacterized protein	116939	Filtered	Filtered	4.93869e+06	7.15117e+06	5816011	8.13e-06	#NUM!
AX9150		Filtered	Filtered	Filtered	71779.3	95489.1	37944.5	8.13e-06	#NUM!
AX9170	Amidase domain-containing protein	Filtered	Filtered	Filtered	249058	315907	619735	8.13e-06	#NUM!
AX9205	Uncharacterized protein	Filtered	Filtered	38111.2	487169	483085	538983	8.13e-06	#NUM!
AX9222	Uncharacterized protein	Filtered	Filtered	Filtered	291981	426166	500910	8.13e-06	#NUM!
AX9234	Pyr	Filtered	Filtered	1.32009e+06	553774	535159	522583	8.13e-06	#NUM!
AX9297	BTB domain-containing protein	20673.2	Filtered	1	2.21282e+06	2.59114e+06	2.61519e+06	8.13e-06	#NUM!
AX9298		83505.2	Filtered	1	40366440	44381252	41722544	8.13e-06	#NUM!
AX9299		230801	1	1	5.77136e+06	5.819e+06	7.41419e+06	8.13e-06	#NUM!
AX9353		Filtered	Filtered	Filtered	118485	96274	114240	8.13e-06	#NUM!
AX9370		6538.87	1	1	12600067	9638496	10272241	8.13e-06	#NUM!
AX9371		Filtered	Filtered	Filtered	1274878	1.22991e+06	487702	8.13e-06	#NUM!
AX9428	Fn3	121437	Filtered	Filtered	644946	872743	202228	8.13e-06	#NUM!
AX943	Uncharacterized protein	Filtered	Filtered	Filtered	962389	939297	1129950	8.13e-06	#NUM!
AX9459	RNA-dependent RNA polymerase (EC 2.7.7.48)	Filtered	Filtered	Filtered	509378	457071	408937	8.13e-06	#NUM!
AX9461	Uncharacterized protein	Filtered	Filtered	Filtered	153797	121794	166971	8.13e-06	#NUM!
AX9502	NADAR domain-containing protein	Filtered	Filtered	89520.2	475686	546580	423378	8.13e-06	#NUM!
AX9541	Uncharacterized protein	Filtered	Filtered	Filtered	491459	530197	577528	8.13e-06	#NUM!
AX9614	3-hydroxyacyl-CoA dehydrogenase	Filtered	121903	Filtered	176761	147865	170946	8.13e-06	#NUM!
AX9616	Uncharacterized protein	Filtered	Filtered	Filtered	151770	488827	216907	8.13e-06	#NUM!
AX9649		Filtered	Filtered	Filtered	1.36777e+06	1.28703e+06	1.3678e+06	8.13e-06	#NUM!
AX9651	CHAT domain-containing protein	116212	Filtered	Filtered	588766	696406	397401	8.13e-06	#NUM!
AX9661	Uncharacterized protein	Filtered	Filtered	Filtered	774146	1224101	1.30122e+06	8.13e-06	#NUM!
AX9776		Filtered	Filtered	Filtered	565833	407417	436121	8.13e-06	#NUM!
AX9788	Uncharacterized protein	Filtered	Filtered	Filtered	1.01178e+06	987707	807447	8.13e-06	#NUM!
AX9864	Ubiquitinyl hydrolase 1 (EC 3.4.19.12)	Filtered	Filtered	186605	221698	388611	Filtered	8.13e-06	#NUM!
AX9870	RNase III domain-containing protein	1	Filtered	15419.8	2400572	2.58928e+06	2.27228e+06	8.13e-06	#NUM!
AX9896	CHAT domain-containing protein	Filtered	Filtered	Filtered	66286	46061.2	131416	8.13e-06	#NUM!
AX9900		Filtered	Filtered	Filtered	1.56161e+06	1.46714e+06	1.33998e+06	8.13e-06	#NUM!
AX9906	CHAT domain-containing protein	Filtered	Filtered	Filtered	138956	123455	178802	8.13e-06	#NUM!
AX9923		Filtered	Filtered	Filtered	52264.8	101516	89230.1	8.13e-06	#NUM!
AX9924		Filtered	Filtered	Filtered	2.9136e+06	3.66313e+06	3671505	8.13e-06	#NUM!
AX9976	Uncharacterized protein	Filtered	Filtered	440047	432567	594316	426193	8.13e-06	#NUM!
