# Supplementary material for: Study of Dimorphism Transition Mechanism of Tremella fuciformis Based on Comparative Proteomics
Source: J Fungi (Basel). 2022 Feb 28;8(3):242. doi: 10.3390/jof8030242 (PMC8955754; doi:10.3390/jof8030242)
Supplement: Supplementary file 1 [file jof-08-00242-s001.zip › Table S3.xlsx]

## Sheet: Sheet1
Table S3 Candidate peptides for PRM validation.
Protein Accession	Sequence	m/z	Charge	Retation Time
AX160	YMSINTHLGR	397.87	3	40.0558
AX160	GGLPWQGLK	478.272	2	66.6024
AX160	LTFDETPDYDFLR	816.385	2	98.1356
AX160	QSAQNTTSHPFASTNNALDR	720.675	3	31.3742
AX160	SGSALPNASNQAIVGVSAPSPLPNSR	1246.15	2	70.4081
AX160	GGTTTVVNSHQQHGEGDYTPK	738.346	3	14.7266
AX160	GWEASSTSAQNAEVAR	832.387	2	28.3209
AX160	IGEGSFGVIFEGTNLLNSQTVAIK	832.112	3	112.595
AX160	NAGEDDDEVYDWMLLNGGK	1070.96	2	99.9752
AX160	TANVIHVVDFGMAK	751.396	2	72.2195
AX160	ELFSTALK	454.758	2	50.0286
AX436	GSSAALGIVK	451.768	2	24.1034
AX436	DEEVGESLTQEEALAR	888.419	2	59.2531
AX436	AFEDMAK	406.186	2	17.5271
AX436	LSSLGHFLK	334.531	3	46.4646
AX761	ANSSSVTGVPSSVDGDVK	853.41	2	34.9544
AX798	GLISQLGLQPVVTHTVEETEQVVR	878.149	3	110.668
AX798	AFAQISAAATDGDFTR	821.396	2	71.1571
AX798	LGGQAVVDGVEGTWK	758.394	2	71.2455
AX798	SEFLANMSHEIR	478.567	3	64.2674
AX798	LDVIFDTFAQADGSTTR	928.961	2	99.0797
AX798	LAANLTNQVR	550.315	2	24.5361
AX798	QVITNLIGNAVK	635.38	2	73.994
AX824	ELSELK	359.703	2	16.5337
AX824	DYFWNLSR	550.762	2	88.1088
AX824	LNVAAQWLVDGR	671.37	2	89.9812
AX824	FLEAEDLANNFLFNSDK	993.976	2	109.14
AX824	ANQPGLTPASWIANR	798.421	2	78.4288
AX824	VGDSVGLQPDNQATGK	793.395	2	23.7022
AX871	IADFGFAK	434.732	2	54.9884
AX871	VVSMSDSQNFQR	699.329	2	32.1451
AX871	GVSSMGEQSGQR	611.777	2	11.1975
AX871	LEDWEIVETLGTGTFGR	641.659	3	109.926
AX989	APEIMLTWQK	608.825	2	75.795
AX989	LSIFGTVFEVTTR	735.404	2	110.9
AX989	DQLSNTSVAIK	588.318	2	27.2762
AX989	MLVFDPR	439.234	2	59.3386
AX989	IQDPQMTGYVSTR	748.365	2	41.1848
AX989	FPNADPVSLDLLEK	779.41	2	96.3387
AX989	FVQSLPK	409.742	2	26.1778
AX1067	KGLDLLK	393.758	2	26.1391
AX1067	LIYEEIMRPPTQR	549.296	3	66.6618
AX1067	TLTFSPTK	447.751	2	31.6172
AX1067	SKDYLMGLPFQR	485.587	3	80.6422
AX1067	DSGELAGSTDVR	603.784	2	18.7684
AX1219	TSTSVIEGAFQDFTER	894.427	2	101.98
AX1270	NAHELPPVPPAPR	697.88	2	29.5377
AX1270	HLYQTANNVYVLQQPWQFVK	826.096	3	98.6498
AX1270	GEDYVDQLNK	590.778	2	32.1946
AX1270	TLYPNASPLALDLLQK	586.333	3	102.486
AX1270	YIHSANVLHR	403.888	3	16.0828
AX1270	ILNFLGTPTEDTLR	795.431	2	93.3562
AX2074	SAPAQDDEEVWR	701.816	2	34.0016
AX2074	TPSSTGVSAR	481.748	2	8.5296
AX2074	HTAPLTSLSNMIK	471.59	3	67.7509
AX2074	ENSQEVTPMPQFANPR	922.933	2	53.9927
AX2074	IGQGASGGVYTSTDK	720.852	2	17.7466
AX2074	SPGLTSPPIGPSGSPLDR	867.954	2	65.3847
AX2353	SPFLDLLFR	554.314	2	112.776
AX2424	GLVQLLLDAGADK	656.878	2	110.564
AX2424	SVESDGSSIIDQTR	747.358	2	48.3536
AX2424	GADGAIETLR	501.765	2	30.4341
AX2748	NLIQACLNAPDGYGPDGQPLTGPVSATK	952.143	3	87.8831
AX2748	GGQLPGGFEYVDKDGEPGR	659.983	3	59.4035
AX2748	LQPLVQK	413.264	2	18.621
AX2817	ITAMLSNPAVR	586.827	2	42.3706
AX2817	NILENPVTAQFDHR	551.95	3	78.9757
AX2817	SGLNQQIIEDK	622.829	2	36.9546
AX3013	TPLDIDAFR	524.276	2	74.0787
AX3013	GYHYLPLYDGLFSR	567.619	3	100.616
AX3013	LSIDTMPSSTSPR	696.346	2	42.8979
AX3013	QLWPTGVK	464.769	2	52.3842
AX3013	VLHMIALEDEVFR	524.614	3	96.8602
AX3164	TSLTQQYVAPPTYNEQYFPTIEATSHK	1038.84	3	90.5592
AX3164	QSFEMIQIVHDK	492.25	3	68.4344
AX3164	VPCVIVGQK	500.287	2	28.8282
AX3164	SSWWSWGK	512.238	2	92.4727
AX3164	VVIMGSPSVGK	537.306	2	36.6887
AX3164	AFEALLK	396.237	2	55.634
AX3434	LNESIIESAAHVR	480.259	3	60.1853
AX3434	ALGGVPGTQDMIENWYNFASDHGR	879.073	3	111.325
AX3801	VFISNTAHDQAWQK	548.944	3	39.0538
AX3801	LDWTLMR	467.744	2	78.1917
AX3801	AAQMQAQQGQPGQAR	785.381	2	10.7253
AX3801	SLVPDSVAFDELLK	766.915	2	104.535
AX3801	VGELAYFAR	513.275	2	59.338
AX3801	INNPLADLIAMK	656.873	2	106.498
AX4011	FTVGFVR	413.235	2	59.8922
AX4011	VSAYVAENLDK	604.812	2	37.58
AX4011	STETEVIPLPLGPAK	776.437	2	79.8959
AX4011	GETYWVDAQHYYK	553.92	3	62.4373
AX4011	AVLADAQQGHQR	647.337	2	9.6599
AX4761	ITFQNFVEDATLVDDHR	673.998	3	104.202
AX4761	HVDDAGEVHLSSSPFHVR	497.995	4	48.4425
AX4761	SDALGHVFAAIGK	643.348	2	81.2123
AX4761	LPEGPVIMSPDR	655.845	2	55.9972
AX4761	GSYIQLNDLVNEVFPPVSTK	740.724	3	113.461
AX4761	DWTHLGIAK	347.523	3	57.2042
AX4938	LSFAHPLHGSLLASCSHDR	527.014	4	55.8554
AX4938	AECVGEFGK	498.727	2	21.9495
AX4938	VASIATDSHLR	390.548	3	20.4572
AX4938	VEPPESEGEPIR	669.831	2	25.4471
AX4938	IWEEPSSSQAAQNK	787.877	2	22.6379
AX5600	ARPLSDSLDSDSGSSSGMNTPQTSSSPGPAR	1017.13	3	41.1531
AX5600	LSLNLQQPLR	591.354	2	68.4691
AX5600	SASHTSQTGPTFYPGFLSR	681	3	77.9334
AX5600	SPMPLVDLPGEGDK	727.868	2	72.3718
AX5600	GILDGVLR	421.758	2	73.0702
AX5600	MADLSLLR	459.758	2	67.6173
AX5712	FESDHTSSTSSSQSTIDSTTK	1116.99	2	12.873
AX5712	KFESDHTSSTSSSQSTIDSTTK	787.694	3	12.6824
AX5712	DQLVQLDAAVQK	664.365	2	54.7675
AX6077	LPYGPIGSPGVTR	657.365	2	54.8056
AX6077	EVLGDYLVDHFAGTR	564.618	3	95.2611
AX6077	AVTSWEVER	538.775	2	40.3991
AX6077	LPTSLESATNTFK	704.869	2	68.7589
AX6077	VAGVDVDGVLR	550.309	2	57.3063
AX6077	IIGPPGASPSATR	612.34	2	26.4106
AX6304	NQSSLSGTNSTSSPSTR	855.898	2	11.5138
AX6304	SITGTGALPAGMLASGAEGIK	951.505	2	87.9175
AX6304	LTEEQALYILEK	725.397	2	94.8719
AX6304	GNENFVHNHVR	441.55	3	12.2027
AX6304	LFEVGGNPADTR	638.32	2	46.7605
AX6304	EAIQGFDDAR	561.265	2	33.1295
AX6309	FSGAPSPSLINSMESQK	890.435	2	74.2532
AX6325	SQVDFALGPGASLR	709.376	2	74.9959
AX6569	ETTAEPLPESGEVR	757.87	2	27.746
AX6569	AGEQQPDSPTSIEAFR	866.911	2	57.0783
AX6569	DMEFLK	391.692	2	48.2703
AX6569	STNPSPISTSMPTR	738.361	2	33.343
AX6569	HFLFYQDEGGLR	494.573	3	68.6073
AX6628	IEIQVPTTTSNLPVISTLPLDSR	832.128	3	105.192
AX6628	LEGDLIQQGVGGLVPWWK	998.039	2	113.814
AX6881	QSPISFSQGSAMANDIK	890.933	2	73.0864
AX6881	DDPMTIDK	467.713	2	21.6074
AX6881	LDLRDDPMTIDK	477.91	3	54.8006
AX7457	GGDVVDDATVVWPEDR	865.407	2	74.6222
AX7457	GVLLSGTFTPTPAASQLSR	952.019	2	82.2816
AX7457	LDGVVDDNEEEQR	759.343	2	20.4291
AX7457	FVPPAGTQYLSPDEVAGK	938.48	2	72.8524
AX7457	VDGVEPSGDPLIDVR	784.403	2	69.6779
AX7457	ELLELGTIR	522.308	2	71.5291
AX7457	FQLRPSGDGTR	411.882	3	21.6385
AX7569	VLFAGYDDYNCNAWDTLK	1082.99	2	99.98
AX7569	ELSAHSGYLSCCR	770.335	2	28.2806
AX7569	GAGPGGAAGQVK	485.26	2	8.2339
AX7569	AMANDTPPLPR	591.8	2	35.3161
AX7569	LIVWDAYTTNK	662.351	2	76.029
AX7569	HIVSASQDGK	521.271	2	7.9841
AX7569	VYALHWAADK	391.873	3	45.4701
AX7569	IGVLAGHDNR	351.193	3	12.1575
AX7947	DDLQAWAK	473.736	2	43.0221
AX7947	IQGAAYTIK	482.777	2	25.333
AX7947	DIKPSNILANTAGEIK	842.469	2	72.3364
AX7947	GEHPIPETPPMQSTSSFASPK	742.354	3	53.9348
AX7947	SPQDLLASPWIVNSK	827.946	2	95.4822
AX7951	ADTFANESAGIADLITTCYGGR	1152.04	2	106.08
AX7951	LQGTATAEEVHNFLFAR	635.325	3	95.0484
AX7951	GVEVDGTDIR	530.763	2	30.0321
AX8073	CELCEGPHELDACPVFAGNLDAAK	891.728	3	82.1559
AX8073	TPSALGIGHAPQTPSASR	583.307	3	30.6768
AX8073	LHNLEGELEDAR	698.343	2	41.9452
AX8073	LAEELQAAQQTMQDNLTAK	1052.03	2	84.4135
AX8073	LLEETSGTDGTGMASAGTAK	948.946	2	34.6766
AX8121	TMEDAHSFVYDFGGVR	915.909	2	81.272
AX8121	GQGYFAVFDGHAGK	485.234	3	67.2267
AX8121	IQDAGGFVMNNR	661.317	2	42.9689
AX8121	IEAIEPQSSTGLR	700.873	2	39.2879
AX8121	GEDELEAQTSLR	674.321	2	38.0741
AX8121	LPGGVTDGPNAR	577.302	2	21.4799
AX8121	TFHVVDLR	329.519	3	44.7886
AX8519	EYSVPSGQPCDDALPCK	961.918	2	46.283
AX8519	GGLIYFGK	427.743	2	57.2852
AX8519	SGNLDEGTYLNR	669.818	2	34.2047
AX8875	TCLLISYTTNK	657.344	2	61.3308
AX8875	YVECSALTQR	613.796	2	23.8688
AX8875	LKPISMEQGER	429.896	3	18.342
AX8875	EDPQHLEK	498.244	2	9.0808
AX9163	LGCSLLETMLANPEGIR	937.486	2	108.666
AX9195	YGSFEHAEEAFSSVLK	600.953	3	95.7647
AX9195	TVDDDYDEGVDALMSLHSDR	751.66	3	95.7001
AX9195	VAPIVSSTPAPILAEETK	912.012	2	74.8846
AX9195	AYEAYQQAVYR	681.328	2	40.5643
AX9195	GPDMGYPYYPDSR	759.322	2	52.3282
AX9195	AAELDPNTPSIK	628.331	2	33.4596
AX9195	GEPYPTYQPYQPQYR	943.938	2	56.0892
AX9292	GPSQASGSFSANDR	690.811	2	16.0132
AX9292	VGIGASQAYK	497.273	2	20.873
AX9292	LGTNVGALR	450.766	2	37.845
AX9292	ATDDLIAIR	494.278	2	52.2384
AX9292	STNPQELSYTK	634.314	2	19.2025
AX9318	LAAAGQANTGWDEER	794.872	2	35.6646
AX9318	DYGQAPNLTGTTSEMVVPNK	1061.51	2	65.4158
AX9437	FGCVTETVEDAQGAIEK	927.434	2	74.7439
AX9480	KLVIVGDGACGK	608.841	2	18.4271
AX9480	TCLLIVFSK	540.809	2	91.9744
AX9480	IGAQSYVECSAK	656.814	2	27.7021
AX9480	LVIVGDGACGK	544.793	2	26.8144
AX9480	MGQTPISTDEGR	646.302	2	20.3822
AX9480	VELALWDTAGQEDYDR	940.937	2	91.7178
AX9487	CGLYLK	377.202	2	23.4685
AX9487	TSDFVR	362.685	2	13.9361
AX9487	VLPYTPHDVATIFR	543.632	3	88.9408
AX9487	DNATEVEGVFR	618.798	2	53.9744
AX9487	EVPPDQAIAEYK	680.344	2	41.2176
AX9487	DLQEIFDTGPK	631.817	2	79.3388
AX9499	SVTYNPVFMR	607.305	2	60.0271
AX9499	VLESYDLLPDEER	789.388	2	73.7323
AX9499	QAGAAVTEPTWTNEEIR	936.963	2	62.0064
AX9499	TFTDLDAELATVR	726.373	2	89.1572
AX9499	LFDMPTDISR	597.796	2	76.4213
AX9499	AGFASSTEEEDALR	741.845	2	45.4797
AX9740	DPLLPSLWGPPR	674.374	2	100.192
AX9999	GGSNYDAACSFLLEK	816.375	2	78.5407
AX9999	LPLSPLSATFPEYK	781.927	2	97.1871
AX9999	WDAIMEAPAQIEGDQMPPK	1064	2	88.2511
AX9999	MLLLGAGESGK	538.294	2	52.5142
AX9999	ISTPDYMPTDQDILR	882.927	2	81.1852
AX9999	NAEIEEQLK	537.278	2	21.7481
AX9999	EIVYSNTIQSMR	720.862	2	55.175
AX9999	TTGITETHFK	567.794	2	18.8376
AX9999	LADATMVLWQDPAVR	843.438	2	95.1483
AX9999	SIYAHYTDATDTR	757.35	2	26.9604
AX10078	WVATLCGWPH	613.793	2	87.9038
AX10078	GADYDGESSYGYGR	748.801	2	30.4407
AX10078	GLDYLHQR	501.262	2	22.0541
AX10078	LSPIIDPSQLVFIR	799.472	2	108.155
AX10078	LGEGTGGSVDLVK	616.331	2	34.3542
AX10078	DIKPSNILVTR	419.251	3	48.0698
AX10184	AYMTISQAANEK	663.822	2	38.3042
AX10184	GGGAGGAAGAAMQEAEFR	804.365	2	53.3488
AX10184	QAGGNMGFR	469.22	2	18.9148
AX10184	SVIDVLFR	474.779	2	96.9162
AX10184	GVPQVDDLQPSPTR	754.89	2	43.4091
AX10184	FNTTSTAVAGPSAAGAK	775.896	2	26.5908
AX10184	AELISYMNK	534.776	2	52.3066
AX10196	NSLKPEEEAEESHQQRPPIRPNAVAK	591.709	5	28.0619
AX10196	LSSILMQHR	362.203	3	31.9541
AX10196	LQQTIASLHDEVGR	522.946	3	44.1652
AX10196	AWLGELQTK	523.287	2	55.813
AX10196	FPWLANQSLR	616.332	2	88.1103
