# Supplementary material for: Study of Dimorphism Transition Mechanism of Tremella fuciformis Based on Comparative Proteomics
Source: J Fungi (Basel). 2022 Feb 28;8(3):242. doi: 10.3390/jof8030242 (PMC8955754; doi:10.3390/jof8030242)
Supplement: Supplementary file 1 [file jof-08-00242-s001.zip › Table S4.xlsx]

## Sheet: sheet1
Table S4 PRM quantifiction results of 50 candidates proteins.
Protein	Protein name	MS quantification Level	Fold Change	P-Value
AX9487	Rho-GAP domain-containing protein	2	0.8178	0.00701189
AX2748	Serum response factor	2	0.7796	0.00459528
AX3801	SWIB domain-containing protein	2	0.9332	0.289097
AX9318	Uncharacterized protein	2	0.8205	0.0552922
AX10078	STE/STE7/MKK protein kinase	2	3.0884	0.000102011
AX824	Phospholipase D (EC 3.1.4.4)	2	1.5784	0.00386368
AX436	HPt domain-containing protein	2	1.8554	0.00717945
AX989	Mitogen-activated protein kinase (EC 2.7.11.24)	2	3.0159	2.70909e-05
AX5600	Uncharacterized protein	2	3.0881	1.94366e-05
AX6077	Glutamine synthetase	2	0.7461	0.0240667
AX871	AGC/PKA protein kinase	2	0.3838	0.000318083
AX6628	Uncharacterized protein	2	93.8183	0.0105249
AX9480	GTP-binding protein rhoA	2	2.6893	8.9739e-05
AX3434	STE/STE11/SSK protein kinase	2	0.6143	0.00148818
AX9999	Guanine nucleotide-binding protein subunit alpha	2	54.5161	2.51515e-06
AX2074	Non-specific serine/threonine protein kinase (EC 2.7.11.1)	2	2.9929	0.000362328
AX7951	Glycerol-3-phosphate dehydrogenase [NAD(+)] (EC 1.1.1.8)	2	11.9935	0.122962
AX1219	V-type proton ATPase subunit F	2	5.0161	1.71415e-05
AX6304	Serine/threonine-protein phosphatase (EC 3.1.3.16)	2	2.4136	0.000431334
AX10196	BZIP domain-containing protein	2	0.1882	2.24704e-05
AX9195	TPR	2	0.7583	0.0131619
AX6325	Phosphatase tensin-type domain-containing protein	2	0.3982	7.49495e-05
AX9292	Uncharacterized protein	2	0.7159	0.0074974
AX5712	V-type proton ATPase subunit G	2	9.1235	4.54244e-06
AX798	Histidine kinase (EC 2.7.13.3)	2	3.6512	1.86093e-05
AX1270	Mitogen-activated protein kinase (EC 2.7.11.24)	2	2.2756	9.36866e-05
AX4011	DAGKc domain-containing protein	2	2.5359	0.000503565
AX6309	Uncharacterized protein	2	3.0673	0.000511596
AX1067	Mitogen-activated protein kinase (EC 2.7.11.24)	2	4.5001	1.31226e-06
AX7569	Guanine nucleotide-binding protein subunit beta	2	15.7116	1.04232e-07
AX3013	Phosphoinositide phospholipase C (EC 3.1.4.11)	2	11.0964	4.49231e-08
AX160	CK1/CK1/CK1-G protein kinase	2	3.5535	2.12746e-05
AX10184	RGS domain-containing protein	2	21.807	1.88285e-05
AX8073	CAP-Gly domain-containing protein	2	1.54	0.0187442
AX8121	Protein phosphatase	2	0.6849	0.0180843
AX2817	Cytochrome c oxidase assembly protein subunit 15	2	0.1926	3.37208e-05
AX9499	Uncharacterized protein	2	0.7149	0.00389424
AX8875	Cell division control protein 42	2	2.3213	7.60529e-06
AX3164	Ras family, other	2	0.6414	0.00353623
AX6569	1-phosphatidylinositol-4-phosphate 5-kinase	2	4.7038	0.000104208
AX9437	Response regulatory domain-containing protein	2	1.2733	0.11212
AX4938	Uncharacterized protein	2	0.8023	0.0313288
AX2424	Uncharacterized protein	2	0.3798	0.000116743
AX4761	Phosphatidate phosphatase (EC 3.1.3.4)	2	2.5645	7.45367e-05
AX7457	Catalase (EC 1.11.1.6)	2	0.5875	0.00194889
AX7947	STE/STE7/MEK1 protein kinase	2	2.6079	0.000723625
AX9163	Sterility protein Ste20	2	1.2979	0.157982
AX761	Uncharacterized protein	2	0.7913	0.216332
AX2353	Ste12	2	4.3306	0.000276816
AX6881	Rho family protein	2	4.3225	6.09109e-05
